# Supplementary material for: Multi-landmark alignment of genomic signals reveals conserved expression patterns across transcription start sites
Source: Sci Rep. 2023 Jul 5;13:10835. doi: 10.1038/s41598-023-37140-x (PMC10322939; doi:10.1038/s41598-023-37140-x)
Supplement: Supplementary file 4 — Supplementary Information 4. [file 41598_2023_37140_MOESM4_ESM.xlsx]

## Sheet: Sheet1
Experiment	Biosample	Biosample summary	Biosample type	Assay	Plus strand	Minus strand	Replicate correlation	Replicate	Transcriptional activity	TSS pair	T_A	T_Af	T_B	T_Bf	T_C	T_D	T_E
ENCSR000AAI	dermis blood vessel endothelial cell	dermis blood vessel endothelial cell female child (16 years) and male child (13 years)	primary cell	total RNA-seq	ENCFF398ZPJ	ENCFF668TTN	0.929329	1	High	1	9.15631	4.04543	2.46682	0.727051	15.8544	12.418	17.0289
ENCSR000AAI	dermis blood vessel endothelial cell	dermis blood vessel endothelial cell female child (16 years) and male child (13 years)	primary cell	total RNA-seq	ENCFF398ZPJ	ENCFF668TTN	0.929329	1	High	2	8.67402	1.0293	9.11356	3.76891	16.2058	7.80695	7.99254
ENCSR000AAI	dermis blood vessel endothelial cell	dermis blood vessel endothelial cell female child (16 years) and male child (13 years)	primary cell	total RNA-seq	ENCFF398ZPJ	ENCFF668TTN	0.929329	1	High	3	6.86662	1.01248	6.51198	2.93731	15.0895	14.8968	5.61761
ENCSR000AAI	dermis blood vessel endothelial cell	dermis blood vessel endothelial cell female child (16 years) and male child (13 years)	primary cell	total RNA-seq	ENCFF398ZPJ	ENCFF668TTN	0.929329	1	High	4	5.74917	1.46158	8.94188	4.99379	16.2005	6.95158	5.20101
ENCSR000AAI	dermis blood vessel endothelial cell	dermis blood vessel endothelial cell female child (16 years) and male child (13 years)	primary cell	total RNA-seq	ENCFF398ZPJ	ENCFF668TTN	0.929329	1	High	5	6.72088	1.12731	9.90375	11.5572	15.1494	12.3994	7.56027
ENCSR000AAI	dermis blood vessel endothelial cell	dermis blood vessel endothelial cell female child (16 years) and male child (13 years)	primary cell	total RNA-seq	ENCFF398ZPJ	ENCFF668TTN	0.929329	1	High	6	8.94028	0.866212	17.0407	5.27536	14.6879	21.365	7.22092
ENCSR000AAI	dermis blood vessel endothelial cell	dermis blood vessel endothelial cell female child (16 years) and male child (13 years)	primary cell	total RNA-seq	ENCFF398ZPJ	ENCFF668TTN	0.929329	1	High	7	11.6216	1.50083	10.5667	4.55367	14.9949	10.6146	7.14141
ENCSR000AAI	dermis blood vessel endothelial cell	dermis blood vessel endothelial cell female child (16 years) and male child (13 years)	primary cell	total RNA-seq	ENCFF398ZPJ	ENCFF668TTN	0.929329	1	High	8	4.20867	0.970141	21.2773	17.9837	12.263	8.69454	4.80725
ENCSR000AAI	dermis blood vessel endothelial cell	dermis blood vessel endothelial cell female child (16 years) and male child (13 years)	primary cell	total RNA-seq	ENCFF398ZPJ	ENCFF668TTN	0.929329	1	High	9	4.34912	1.14429	11.9024	4.09193	11.326	8.41097	8.27879
ENCSR000AAI	dermis blood vessel endothelial cell	dermis blood vessel endothelial cell female child (16 years) and male child (13 years)	primary cell	total RNA-seq	ENCFF398ZPJ	ENCFF668TTN	0.929329	1	High	10	9.61223	0.888798	5.22858	4.7991	11.5182	11.3363	9.86281
ENCSR000AAI	dermis blood vessel endothelial cell	dermis blood vessel endothelial cell female child (16 years) and male child (13 years)	primary cell	total RNA-seq	ENCFF398ZPJ	ENCFF668TTN	0.929329	1	Medium-high	1	1.81864	0.728733	0.775052	1.26058	3.66219	3.00324	2.33855
ENCSR000AAI	dermis blood vessel endothelial cell	dermis blood vessel endothelial cell female child (16 years) and male child (13 years)	primary cell	total RNA-seq	ENCFF398ZPJ	ENCFF668TTN	0.929329	1	Medium-high	2	3.29427	0.821451	2.29898	1.03359	3.64575	2.75982	2.48815
ENCSR000AAI	dermis blood vessel endothelial cell	dermis blood vessel endothelial cell female child (16 years) and male child (13 years)	primary cell	total RNA-seq	ENCFF398ZPJ	ENCFF668TTN	0.929329	1	Medium-high	3	3.17938	0.404967	2.31864	0.935895	3.48318	2.3663	2.03833
ENCSR000AAI	dermis blood vessel endothelial cell	dermis blood vessel endothelial cell female child (16 years) and male child (13 years)	primary cell	total RNA-seq	ENCFF398ZPJ	ENCFF668TTN	0.929329	1	Medium-high	4	2.48285	0.340446	2.4165	1.05851	3.29461	2.11472	1.91874
ENCSR000AAI	dermis blood vessel endothelial cell	dermis blood vessel endothelial cell female child (16 years) and male child (13 years)	primary cell	total RNA-seq	ENCFF398ZPJ	ENCFF668TTN	0.929329	1	Medium-high	5	2.24088	0.309606	2.13022	0.859875	3.04977	1.72893	1.91122
ENCSR000AAI	dermis blood vessel endothelial cell	dermis blood vessel endothelial cell female child (16 years) and male child (13 years)	primary cell	total RNA-seq	ENCFF398ZPJ	ENCFF668TTN	0.929329	1	Medium-high	6	1.83177	0.358047	1.79256	0.660545	2.84224	1.83024	1.86232
ENCSR000AAI	dermis blood vessel endothelial cell	dermis blood vessel endothelial cell female child (16 years) and male child (13 years)	primary cell	total RNA-seq	ENCFF398ZPJ	ENCFF668TTN	0.929329	1	Medium-high	7	1.83004	0.394665	1.86931	0.781352	2.66508	1.81197	1.7589
ENCSR000AAI	dermis blood vessel endothelial cell	dermis blood vessel endothelial cell female child (16 years) and male child (13 years)	primary cell	total RNA-seq	ENCFF398ZPJ	ENCFF668TTN	0.929329	1	Medium-high	8	1.98754	0.477091	1.6786	0.935956	2.31858	1.89691	1.59463
ENCSR000AAI	dermis blood vessel endothelial cell	dermis blood vessel endothelial cell female child (16 years) and male child (13 years)	primary cell	total RNA-seq	ENCFF398ZPJ	ENCFF668TTN	0.929329	1	Medium-high	9	1.91205	0.465163	1.977	0.765847	2.26428	1.65979	1.60902
ENCSR000AAI	dermis blood vessel endothelial cell	dermis blood vessel endothelial cell female child (16 years) and male child (13 years)	primary cell	total RNA-seq	ENCFF398ZPJ	ENCFF668TTN	0.929329	1	Medium-high	10	1.68598	0.415912	1.547	0.910134	2.0795	1.64661	1.31315
ENCSR000AAI	dermis blood vessel endothelial cell	dermis blood vessel endothelial cell female child (16 years) and male child (13 years)	primary cell	total RNA-seq	ENCFF398ZPJ	ENCFF668TTN	0.929329	1	Medium	1	1.17371	0.475131	0.387313	0.334071	1.53057	1.26481	1.05041
ENCSR000AAI	dermis blood vessel endothelial cell	dermis blood vessel endothelial cell female child (16 years) and male child (13 years)	primary cell	total RNA-seq	ENCFF398ZPJ	ENCFF668TTN	0.929329	1	Medium	2	1.35764	0.301167	0.982536	0.602994	1.49586	1.17267	0.955115
ENCSR000AAI	dermis blood vessel endothelial cell	dermis blood vessel endothelial cell female child (16 years) and male child (13 years)	primary cell	total RNA-seq	ENCFF398ZPJ	ENCFF668TTN	0.929329	1	Medium	3	1.22553	0.223649	1.0392	0.481418	1.47009	0.864263	0.98955
ENCSR000AAI	dermis blood vessel endothelial cell	dermis blood vessel endothelial cell female child (16 years) and male child (13 years)	primary cell	total RNA-seq	ENCFF398ZPJ	ENCFF668TTN	0.929329	1	Medium	4	1.09115	0.234052	0.949671	0.450547	1.40631	0.891875	0.784473
ENCSR000AAI	dermis blood vessel endothelial cell	dermis blood vessel endothelial cell female child (16 years) and male child (13 years)	primary cell	total RNA-seq	ENCFF398ZPJ	ENCFF668TTN	0.929329	1	Medium	5	0.951895	0.207743	0.937126	0.351503	1.33719	0.792635	0.827029
ENCSR000AAI	dermis blood vessel endothelial cell	dermis blood vessel endothelial cell female child (16 years) and male child (13 years)	primary cell	total RNA-seq	ENCFF398ZPJ	ENCFF668TTN	0.929329	1	Medium	6	0.923973	0.172004	0.912587	0.353232	1.24514	0.824978	0.770445
ENCSR000AAI	dermis blood vessel endothelial cell	dermis blood vessel endothelial cell female child (16 years) and male child (13 years)	primary cell	total RNA-seq	ENCFF398ZPJ	ENCFF668TTN	0.929329	1	Medium	7	1.02675	0.182585	0.845363	0.363599	1.09947	0.809348	0.794205
ENCSR000AAI	dermis blood vessel endothelial cell	dermis blood vessel endothelial cell female child (16 years) and male child (13 years)	primary cell	total RNA-seq	ENCFF398ZPJ	ENCFF668TTN	0.929329	1	Medium	8	0.893406	0.216932	0.680975	0.377663	1.05651	0.663098	0.663421
ENCSR000AAI	dermis blood vessel endothelial cell	dermis blood vessel endothelial cell female child (16 years) and male child (13 years)	primary cell	total RNA-seq	ENCFF398ZPJ	ENCFF668TTN	0.929329	1	Medium	9	0.727815	0.186678	0.656151	0.343117	0.961479	0.669841	0.598035
ENCSR000AAI	dermis blood vessel endothelial cell	dermis blood vessel endothelial cell female child (16 years) and male child (13 years)	primary cell	total RNA-seq	ENCFF398ZPJ	ENCFF668TTN	0.929329	1	Medium	10	0.531768	0.165069	0.618788	0.359904	0.90201	0.687493	0.571387
ENCSR000AAI	dermis blood vessel endothelial cell	dermis blood vessel endothelial cell female child (16 years) and male child (13 years)	primary cell	total RNA-seq	ENCFF398ZPJ	ENCFF668TTN	0.929329	1	Medium-low	1	0.538498	0.165393	0.214812	0.296728	0.597347	0.553889	0.425066
ENCSR000AAI	dermis blood vessel endothelial cell	dermis blood vessel endothelial cell female child (16 years) and male child (13 years)	primary cell	total RNA-seq	ENCFF398ZPJ	ENCFF668TTN	0.929329	1	Medium-low	2	0.637162	0.14868	0.344756	0.215193	0.582471	0.399966	0.36612
ENCSR000AAI	dermis blood vessel endothelial cell	dermis blood vessel endothelial cell female child (16 years) and male child (13 years)	primary cell	total RNA-seq	ENCFF398ZPJ	ENCFF668TTN	0.929329	1	Medium-low	3	0.479083	0.10435	0.403488	0.176106	0.534544	0.330676	0.32993
ENCSR000AAI	dermis blood vessel endothelial cell	dermis blood vessel endothelial cell female child (16 years) and male child (13 years)	primary cell	total RNA-seq	ENCFF398ZPJ	ENCFF668TTN	0.929329	1	Medium-low	4	0.408546	0.086577	0.383293	0.207301	0.503842	0.345899	0.331922
ENCSR000AAI	dermis blood vessel endothelial cell	dermis blood vessel endothelial cell female child (16 years) and male child (13 years)	primary cell	total RNA-seq	ENCFF398ZPJ	ENCFF668TTN	0.929329	1	Medium-low	5	0.349166	0.0960086	0.28364	0.153266	0.47153	0.324112	0.251759
ENCSR000AAI	dermis blood vessel endothelial cell	dermis blood vessel endothelial cell female child (16 years) and male child (13 years)	primary cell	total RNA-seq	ENCFF398ZPJ	ENCFF668TTN	0.929329	1	Medium-low	6	0.347976	0.0875761	0.285036	0.122313	0.440595	0.282101	0.296311
ENCSR000AAI	dermis blood vessel endothelial cell	dermis blood vessel endothelial cell female child (16 years) and male child (13 years)	primary cell	total RNA-seq	ENCFF398ZPJ	ENCFF668TTN	0.929329	1	Medium-low	7	0.303749	0.0807472	0.280334	0.168634	0.409618	0.315668	0.22411
ENCSR000AAI	dermis blood vessel endothelial cell	dermis blood vessel endothelial cell female child (16 years) and male child (13 years)	primary cell	total RNA-seq	ENCFF398ZPJ	ENCFF668TTN	0.929329	1	Medium-low	8	0.344036	0.0647316	0.274311	0.14853	0.37602	0.232535	0.225767
ENCSR000AAI	dermis blood vessel endothelial cell	dermis blood vessel endothelial cell female child (16 years) and male child (13 years)	primary cell	total RNA-seq	ENCFF398ZPJ	ENCFF668TTN	0.929329	1	Medium-low	9	0.233912	0.072065	0.271545	0.116546	0.32345	0.263199	0.25205
ENCSR000AAI	dermis blood vessel endothelial cell	dermis blood vessel endothelial cell female child (16 years) and male child (13 years)	primary cell	total RNA-seq	ENCFF398ZPJ	ENCFF668TTN	0.929329	1	Medium-low	10	0.238881	0.0611539	0.213338	0.128283	0.316113	0.249351	0.199647
ENCSR000AAI	dermis blood vessel endothelial cell	dermis blood vessel endothelial cell female child (16 years) and male child (13 years)	primary cell	total RNA-seq	ENCFF398ZPJ	ENCFF668TTN	0.929329	1	Low	1	0.248011	0.0577665	0.0647728	0.045422	0.130461	0.0961203	0.062708
ENCSR000AAI	dermis blood vessel endothelial cell	dermis blood vessel endothelial cell female child (16 years) and male child (13 years)	primary cell	total RNA-seq	ENCFF398ZPJ	ENCFF668TTN	0.929329	1	Low	2	0.0929702	0.0263021	0.0691514	0.0306308	0.111501	0.0752835	0.0581304
ENCSR000AAI	dermis blood vessel endothelial cell	dermis blood vessel endothelial cell female child (16 years) and male child (13 years)	primary cell	total RNA-seq	ENCFF398ZPJ	ENCFF668TTN	0.929329	1	Low	3	0.076586	0.0236972	0.0654374	0.025108	0.0913518	0.0652683	0.0595621
ENCSR000AAI	dermis blood vessel endothelial cell	dermis blood vessel endothelial cell female child (16 years) and male child (13 years)	primary cell	total RNA-seq	ENCFF398ZPJ	ENCFF668TTN	0.929329	1	Low	4	0.0597108	0.0162986	0.0641179	0.0333466	0.0831849	0.0644441	0.0364388
ENCSR000AAI	dermis blood vessel endothelial cell	dermis blood vessel endothelial cell female child (16 years) and male child (13 years)	primary cell	total RNA-seq	ENCFF398ZPJ	ENCFF668TTN	0.929329	1	Low	5	0.0547395	0.0173665	0.045229	0.0237136	0.079726	0.0515631	0.0411713
ENCSR000AAI	dermis blood vessel endothelial cell	dermis blood vessel endothelial cell female child (16 years) and male child (13 years)	primary cell	total RNA-seq	ENCFF398ZPJ	ENCFF668TTN	0.929329	1	Low	6	0.0541769	0.0178949	0.0411609	0.02291	0.0762993	0.0415915	0.0353844
ENCSR000AAI	dermis blood vessel endothelial cell	dermis blood vessel endothelial cell female child (16 years) and male child (13 years)	primary cell	total RNA-seq	ENCFF398ZPJ	ENCFF668TTN	0.929329	1	Low	7	0.0457751	0.0139489	0.0393697	0.0418886	0.0633483	0.0513808	0.0251978
ENCSR000AAI	dermis blood vessel endothelial cell	dermis blood vessel endothelial cell female child (16 years) and male child (13 years)	primary cell	total RNA-seq	ENCFF398ZPJ	ENCFF668TTN	0.929329	1	Low	8	0.0336531	0.0126448	0.0528109	0.0277332	0.0582624	0.0530291	0.0346409
ENCSR000AAI	dermis blood vessel endothelial cell	dermis blood vessel endothelial cell female child (16 years) and male child (13 years)	primary cell	total RNA-seq	ENCFF398ZPJ	ENCFF668TTN	0.929329	1	Low	9	0.0421124	0.0151421	0.0499402	0.0258974	0.0602502	0.0454303	0.0410985
ENCSR000AAI	dermis blood vessel endothelial cell	dermis blood vessel endothelial cell female child (16 years) and male child (13 years)	primary cell	total RNA-seq	ENCFF398ZPJ	ENCFF668TTN	0.929329	1	Low	10	0.0361763	0.0165926	0.0447794	0.0209987	0.0595935	0.0557623	0.0456604
ENCSR000AFI	stomach	stomach tissue female embryo (40 weeks) and male embryo (36 weeks)	tissue	total RNA-seq	ENCFF189XCO	ENCFF826VCU	0.933546	1	High	1	1.61411	2.039	1.49327	0.711781	6.45565	3.52875	3.24571
ENCSR000AFI	stomach	stomach tissue female embryo (40 weeks) and male embryo (36 weeks)	tissue	total RNA-seq	ENCFF189XCO	ENCFF826VCU	0.933546	1	High	2	2.47327	0.865868	4.02766	3.49575	6.48443	3.76896	4.54132
ENCSR000AFI	stomach	stomach tissue female embryo (40 weeks) and male embryo (36 weeks)	tissue	total RNA-seq	ENCFF189XCO	ENCFF826VCU	0.933546	1	High	3	6.69568	1.04648	2.74212	1.66839	5.85386	5.15469	4.95956
ENCSR000AFI	stomach	stomach tissue female embryo (40 weeks) and male embryo (36 weeks)	tissue	total RNA-seq	ENCFF189XCO	ENCFF826VCU	0.933546	1	High	4	5.01708	1.47921	4.92641	4.82567	5.89155	5.18408	6.79994
ENCSR000AFI	stomach	stomach tissue female embryo (40 weeks) and male embryo (36 weeks)	tissue	total RNA-seq	ENCFF189XCO	ENCFF826VCU	0.933546	1	High	5	3.44761	1.19674	4.70464	4.26844	5.54561	6.42718	4.15967
ENCSR000AFI	stomach	stomach tissue female embryo (40 weeks) and male embryo (36 weeks)	tissue	total RNA-seq	ENCFF189XCO	ENCFF826VCU	0.933546	1	High	6	3.12322	1.60225	8.00284	2.54642	5.45414	9.8145	3.52214
ENCSR000AFI	stomach	stomach tissue female embryo (40 weeks) and male embryo (36 weeks)	tissue	total RNA-seq	ENCFF189XCO	ENCFF826VCU	0.933546	1	High	7	3.23835	1.33072	5.49902	4.02554	5.57099	8.04255	4.10573
ENCSR000AFI	stomach	stomach tissue female embryo (40 weeks) and male embryo (36 weeks)	tissue	total RNA-seq	ENCFF189XCO	ENCFF826VCU	0.933546	1	High	8	3.14913	1.21455	6.64029	6.02733	4.89008	6.16634	3.52805
ENCSR000AFI	stomach	stomach tissue female embryo (40 weeks) and male embryo (36 weeks)	tissue	total RNA-seq	ENCFF189XCO	ENCFF826VCU	0.933546	1	High	9	3.08701	1.2197	7.65388	3.5799	4.63704	4.17836	2.93682
ENCSR000AFI	stomach	stomach tissue female embryo (40 weeks) and male embryo (36 weeks)	tissue	total RNA-seq	ENCFF189XCO	ENCFF826VCU	0.933546	1	High	10	3.30419	1.29827	3.86941	2.79982	4.35058	5.59298	4.00989
ENCSR000AFI	stomach	stomach tissue female embryo (40 weeks) and male embryo (36 weeks)	tissue	total RNA-seq	ENCFF189XCO	ENCFF826VCU	0.933546	1	Medium-high	1	0.658218	0.384848	0.316013	0.322766	1.429	1.31127	1.35543
ENCSR000AFI	stomach	stomach tissue female embryo (40 weeks) and male embryo (36 weeks)	tissue	total RNA-seq	ENCFF189XCO	ENCFF826VCU	0.933546	1	Medium-high	2	1.32361	0.509472	0.847668	0.605531	1.59075	1.19539	1.43737
ENCSR000AFI	stomach	stomach tissue female embryo (40 weeks) and male embryo (36 weeks)	tissue	total RNA-seq	ENCFF189XCO	ENCFF826VCU	0.933546	1	Medium-high	3	1.48225	0.5147	0.971914	0.681506	1.63034	1.1519	1.68169
ENCSR000AFI	stomach	stomach tissue female embryo (40 weeks) and male embryo (36 weeks)	tissue	total RNA-seq	ENCFF189XCO	ENCFF826VCU	0.933546	1	Medium-high	4	1.53608	0.540401	1.1701	0.780967	1.61464	1.10011	1.53384
ENCSR000AFI	stomach	stomach tissue female embryo (40 weeks) and male embryo (36 weeks)	tissue	total RNA-seq	ENCFF189XCO	ENCFF826VCU	0.933546	1	Medium-high	5	1.40749	0.602701	1.19179	0.842988	1.56765	1.11547	1.69172
ENCSR000AFI	stomach	stomach tissue female embryo (40 weeks) and male embryo (36 weeks)	tissue	total RNA-seq	ENCFF189XCO	ENCFF826VCU	0.933546	1	Medium-high	6	1.40352	0.526079	1.18872	0.720204	1.50699	1.26819	1.55434
ENCSR000AFI	stomach	stomach tissue female embryo (40 weeks) and male embryo (36 weeks)	tissue	total RNA-seq	ENCFF189XCO	ENCFF826VCU	0.933546	1	Medium-high	7	1.59236	0.618239	1.2919	0.820036	1.45646	1.27975	1.52437
ENCSR000AFI	stomach	stomach tissue female embryo (40 weeks) and male embryo (36 weeks)	tissue	total RNA-seq	ENCFF189XCO	ENCFF826VCU	0.933546	1	Medium-high	8	1.59191	0.694581	1.0787	0.807515	1.3535	1.29272	1.44319
ENCSR000AFI	stomach	stomach tissue female embryo (40 weeks) and male embryo (36 weeks)	tissue	total RNA-seq	ENCFF189XCO	ENCFF826VCU	0.933546	1	Medium-high	9	1.53485	0.690991	1.23969	0.785641	1.27978	1.39329	1.44155
ENCSR000AFI	stomach	stomach tissue female embryo (40 weeks) and male embryo (36 weeks)	tissue	total RNA-seq	ENCFF189XCO	ENCFF826VCU	0.933546	1	Medium-high	10	1.37098	0.593902	1.02555	0.736218	1.27528	1.1648	1.34767
ENCSR000AFI	stomach	stomach tissue female embryo (40 weeks) and male embryo (36 weeks)	tissue	total RNA-seq	ENCFF189XCO	ENCFF826VCU	0.933546	1	Medium	1	0.442264	0.2373	0.168623	0.21813	0.682411	0.578063	0.620919
ENCSR000AFI	stomach	stomach tissue female embryo (40 weeks) and male embryo (36 weeks)	tissue	total RNA-seq	ENCFF189XCO	ENCFF826VCU	0.933546	1	Medium	2	0.663457	0.257358	0.371387	0.278138	0.714542	0.56864	0.759303
ENCSR000AFI	stomach	stomach tissue female embryo (40 weeks) and male embryo (36 weeks)	tissue	total RNA-seq	ENCFF189XCO	ENCFF826VCU	0.933546	1	Medium	3	0.696492	0.300964	0.523598	0.314496	0.710219	0.532623	0.707337
ENCSR000AFI	stomach	stomach tissue female embryo (40 weeks) and male embryo (36 weeks)	tissue	total RNA-seq	ENCFF189XCO	ENCFF826VCU	0.933546	1	Medium	4	0.684118	0.304975	0.500089	0.413145	0.697085	0.592403	0.707197
ENCSR000AFI	stomach	stomach tissue female embryo (40 weeks) and male embryo (36 weeks)	tissue	total RNA-seq	ENCFF189XCO	ENCFF826VCU	0.933546	1	Medium	5	0.646168	0.287193	0.489073	0.344832	0.688574	0.51552	0.684981
ENCSR000AFI	stomach	stomach tissue female embryo (40 weeks) and male embryo (36 weeks)	tissue	total RNA-seq	ENCFF189XCO	ENCFF826VCU	0.933546	1	Medium	6	0.669182	0.294428	0.463978	0.343145	0.677644	0.50811	0.663729
ENCSR000AFI	stomach	stomach tissue female embryo (40 weeks) and male embryo (36 weeks)	tissue	total RNA-seq	ENCFF189XCO	ENCFF826VCU	0.933546	1	Medium	7	0.624019	0.255122	0.495274	0.373641	0.627822	0.540422	0.625534
ENCSR000AFI	stomach	stomach tissue female embryo (40 weeks) and male embryo (36 weeks)	tissue	total RNA-seq	ENCFF189XCO	ENCFF826VCU	0.933546	1	Medium	8	0.655663	0.294828	0.543787	0.375062	0.613553	0.552553	0.557092
ENCSR000AFI	stomach	stomach tissue female embryo (40 weeks) and male embryo (36 weeks)	tissue	total RNA-seq	ENCFF189XCO	ENCFF826VCU	0.933546	1	Medium	9	0.602159	0.308674	0.501931	0.346873	0.609861	0.487804	0.612074
ENCSR000AFI	stomach	stomach tissue female embryo (40 weeks) and male embryo (36 weeks)	tissue	total RNA-seq	ENCFF189XCO	ENCFF826VCU	0.933546	1	Medium	10	0.562062	0.297432	0.504517	0.415189	0.599894	0.546978	0.538192
ENCSR000AFI	stomach	stomach tissue female embryo (40 weeks) and male embryo (36 weeks)	tissue	total RNA-seq	ENCFF189XCO	ENCFF826VCU	0.933546	1	Medium-low	1	0.272455	0.158212	0.0862889	0.111497	0.312748	0.258285	0.28239
ENCSR000AFI	stomach	stomach tissue female embryo (40 weeks) and male embryo (36 weeks)	tissue	total RNA-seq	ENCFF189XCO	ENCFF826VCU	0.933546	1	Medium-low	2	0.27123	0.131537	0.183123	0.124199	0.31318	0.214418	0.276377
ENCSR000AFI	stomach	stomach tissue female embryo (40 weeks) and male embryo (36 weeks)	tissue	total RNA-seq	ENCFF189XCO	ENCFF826VCU	0.933546	1	Medium-low	3	0.250892	0.125111	0.227703	0.190672	0.306819	0.236546	0.27531
ENCSR000AFI	stomach	stomach tissue female embryo (40 weeks) and male embryo (36 weeks)	tissue	total RNA-seq	ENCFF189XCO	ENCFF826VCU	0.933546	1	Medium-low	4	0.265996	0.10766	0.196824	0.140705	0.285804	0.216362	0.229336
ENCSR000AFI	stomach	stomach tissue female embryo (40 weeks) and male embryo (36 weeks)	tissue	total RNA-seq	ENCFF189XCO	ENCFF826VCU	0.933546	1	Medium-low	5	0.241618	0.11217	0.232517	0.134608	0.278698	0.221005	0.247724
ENCSR000AFI	stomach	stomach tissue female embryo (40 weeks) and male embryo (36 weeks)	tissue	total RNA-seq	ENCFF189XCO	ENCFF826VCU	0.933546	1	Medium-low	6	0.246222	0.115957	0.233906	0.12454	0.263586	0.228399	0.254634
ENCSR000AFI	stomach	stomach tissue female embryo (40 weeks) and male embryo (36 weeks)	tissue	total RNA-seq	ENCFF189XCO	ENCFF826VCU	0.933546	1	Medium-low	7	0.253636	0.124158	0.240382	0.200123	0.254117	0.223934	0.212608
ENCSR000AFI	stomach	stomach tissue female embryo (40 weeks) and male embryo (36 weeks)	tissue	total RNA-seq	ENCFF189XCO	ENCFF826VCU	0.933546	1	Medium-low	8	0.22314	0.105556	0.209057	0.145228	0.270617	0.236931	0.211833
ENCSR000AFI	stomach	stomach tissue female embryo (40 weeks) and male embryo (36 weeks)	tissue	total RNA-seq	ENCFF189XCO	ENCFF826VCU	0.933546	1	Medium-low	9	0.24721	0.120661	0.219934	0.199119	0.2329	0.246917	0.213707
ENCSR000AFI	stomach	stomach tissue female embryo (40 weeks) and male embryo (36 weeks)	tissue	total RNA-seq	ENCFF189XCO	ENCFF826VCU	0.933546	1	Medium-low	10	0.217871	0.104945	0.235817	0.107221	0.196562	0.201098	0.190365
ENCSR000AFI	stomach	stomach tissue female embryo (40 weeks) and male embryo (36 weeks)	tissue	total RNA-seq	ENCFF189XCO	ENCFF826VCU	0.933546	1	Low	1	0.140004	0.0690815	0.0356023	0.0320356	0.0895301	0.0639887	0.0802493
ENCSR000AFI	stomach	stomach tissue female embryo (40 weeks) and male embryo (36 weeks)	tissue	total RNA-seq	ENCFF189XCO	ENCFF826VCU	0.933546	1	Low	2	0.0800775	0.0341978	0.0520652	0.0408564	0.0793777	0.0693059	0.0507095
ENCSR000AFI	stomach	stomach tissue female embryo (40 weeks) and male embryo (36 weeks)	tissue	total RNA-seq	ENCFF189XCO	ENCFF826VCU	0.933546	1	Low	3	0.0575474	0.039368	0.0468804	0.0299911	0.076408	0.0484699	0.0527085
ENCSR000AFI	stomach	stomach tissue female embryo (40 weeks) and male embryo (36 weeks)	tissue	total RNA-seq	ENCFF189XCO	ENCFF826VCU	0.933546	1	Low	4	0.0723202	0.0336638	0.0427005	0.0358498	0.0673837	0.0466716	0.0536869
ENCSR000AFI	stomach	stomach tissue female embryo (40 weeks) and male embryo (36 weeks)	tissue	total RNA-seq	ENCFF189XCO	ENCFF826VCU	0.933546	1	Low	5	0.0499509	0.0286938	0.0436969	0.0252815	0.0702168	0.0555724	0.0435824
ENCSR000AFI	stomach	stomach tissue female embryo (40 weeks) and male embryo (36 weeks)	tissue	total RNA-seq	ENCFF189XCO	ENCFF826VCU	0.933546	1	Low	6	0.0640783	0.0393951	0.0555321	0.0281646	0.068875	0.0527091	0.0456205
ENCSR000AFI	stomach	stomach tissue female embryo (40 weeks) and male embryo (36 weeks)	tissue	total RNA-seq	ENCFF189XCO	ENCFF826VCU	0.933546	1	Low	7	0.0504016	0.0246784	0.0385511	0.0239535	0.0565256	0.0651834	0.0478145
ENCSR000AFI	stomach	stomach tissue female embryo (40 weeks) and male embryo (36 weeks)	tissue	total RNA-seq	ENCFF189XCO	ENCFF826VCU	0.933546	1	Low	8	0.0491666	0.0223948	0.0644298	0.0360594	0.0522084	0.0586887	0.0416755
ENCSR000AFI	stomach	stomach tissue female embryo (40 weeks) and male embryo (36 weeks)	tissue	total RNA-seq	ENCFF189XCO	ENCFF826VCU	0.933546	1	Low	9	0.0478726	0.0213754	0.0535693	0.0307279	0.0422871	0.0573968	0.0424574
ENCSR000AFI	stomach	stomach tissue female embryo (40 weeks) and male embryo (36 weeks)	tissue	total RNA-seq	ENCFF189XCO	ENCFF826VCU	0.933546	1	Low	10	0.0457103	0.030627	0.0407373	0.0376189	0.0436445	0.0968925	0.0404012
ENCSR000AFE	parietal lobe	parietal lobe tissue female embryo (24 weeks) and male embryo (22 weeks)	tissue	total RNA-seq	ENCFF216RWT	ENCFF528EBT	0.920965	1	High	1	3.44571	0.927471	1.83489	1.24594	12.3442	9.88327	5.02638
ENCSR000AFE	parietal lobe	parietal lobe tissue female embryo (24 weeks) and male embryo (22 weeks)	tissue	total RNA-seq	ENCFF216RWT	ENCFF528EBT	0.920965	1	High	2	4.5222	1.02154	4.82864	1.60339	11.339	7.66013	5.81033
ENCSR000AFE	parietal lobe	parietal lobe tissue female embryo (24 weeks) and male embryo (22 weeks)	tissue	total RNA-seq	ENCFF216RWT	ENCFF528EBT	0.920965	1	High	3	6.62602	1.28304	5.86609	2.48769	12.3514	8.89641	6.38518
ENCSR000AFE	parietal lobe	parietal lobe tissue female embryo (24 weeks) and male embryo (22 weeks)	tissue	total RNA-seq	ENCFF216RWT	ENCFF528EBT	0.920965	1	High	4	6.41177	1.19642	9.79368	2.4932	12.2459	5.36606	4.59988
ENCSR000AFE	parietal lobe	parietal lobe tissue female embryo (24 weeks) and male embryo (22 weeks)	tissue	total RNA-seq	ENCFF216RWT	ENCFF528EBT	0.920965	1	High	5	4.43208	0.914706	7.2829	2.80025	12.5438	11.2838	6.50653
ENCSR000AFE	parietal lobe	parietal lobe tissue female embryo (24 weeks) and male embryo (22 weeks)	tissue	total RNA-seq	ENCFF216RWT	ENCFF528EBT	0.920965	1	High	6	6.60377	1.05206	13.4357	2.73034	12.6478	13.154	5.13585
ENCSR000AFE	parietal lobe	parietal lobe tissue female embryo (24 weeks) and male embryo (22 weeks)	tissue	total RNA-seq	ENCFF216RWT	ENCFF528EBT	0.920965	1	High	7	6.37473	1.30756	7.68235	3.06192	12.953	17.6852	5.79214
ENCSR000AFE	parietal lobe	parietal lobe tissue female embryo (24 weeks) and male embryo (22 weeks)	tissue	total RNA-seq	ENCFF216RWT	ENCFF528EBT	0.920965	1	High	8	5.49204	1.22367	10.3579	8.0058	10.786	8.22396	4.51877
ENCSR000AFE	parietal lobe	parietal lobe tissue female embryo (24 weeks) and male embryo (22 weeks)	tissue	total RNA-seq	ENCFF216RWT	ENCFF528EBT	0.920965	1	High	9	5.85467	1.5713	6.49481	1.67038	9.81413	5.54052	4.59142
ENCSR000AFE	parietal lobe	parietal lobe tissue female embryo (24 weeks) and male embryo (22 weeks)	tissue	total RNA-seq	ENCFF216RWT	ENCFF528EBT	0.920965	1	High	10	5.62828	1.50303	4.55536	4.79287	8.87463	9.28704	7.54715
ENCSR000AFE	parietal lobe	parietal lobe tissue female embryo (24 weeks) and male embryo (22 weeks)	tissue	total RNA-seq	ENCFF216RWT	ENCFF528EBT	0.920965	1	Medium-high	1	1.64163	0.856144	0.834945	0.827615	3.06748	2.58628	1.97752
ENCSR000AFE	parietal lobe	parietal lobe tissue female embryo (24 weeks) and male embryo (22 weeks)	tissue	total RNA-seq	ENCFF216RWT	ENCFF528EBT	0.920965	1	Medium-high	2	2.56739	0.680451	1.74009	1.11295	3.34257	2.43885	2.14983
ENCSR000AFE	parietal lobe	parietal lobe tissue female embryo (24 weeks) and male embryo (22 weeks)	tissue	total RNA-seq	ENCFF216RWT	ENCFF528EBT	0.920965	1	Medium-high	3	2.76489	0.631972	1.88658	0.913573	3.37761	2.04846	2.25809
ENCSR000AFE	parietal lobe	parietal lobe tissue female embryo (24 weeks) and male embryo (22 weeks)	tissue	total RNA-seq	ENCFF216RWT	ENCFF528EBT	0.920965	1	Medium-high	4	2.63726	0.608432	2.0526	1.0009	3.22736	1.92263	1.98086
ENCSR000AFE	parietal lobe	parietal lobe tissue female embryo (24 weeks) and male embryo (22 weeks)	tissue	total RNA-seq	ENCFF216RWT	ENCFF528EBT	0.920965	1	Medium-high	5	2.33286	0.565866	2.06291	1.01069	3.11288	1.5816	2.18421
ENCSR000AFE	parietal lobe	parietal lobe tissue female embryo (24 weeks) and male embryo (22 weeks)	tissue	total RNA-seq	ENCFF216RWT	ENCFF528EBT	0.920965	1	Medium-high	6	2.11695	0.525825	1.89044	0.756002	2.8876	1.70651	2.06763
ENCSR000AFE	parietal lobe	parietal lobe tissue female embryo (24 weeks) and male embryo (22 weeks)	tissue	total RNA-seq	ENCFF216RWT	ENCFF528EBT	0.920965	1	Medium-high	7	2.28112	0.576668	1.75834	0.927539	2.62255	1.69159	1.91742
ENCSR000AFE	parietal lobe	parietal lobe tissue female embryo (24 weeks) and male embryo (22 weeks)	tissue	total RNA-seq	ENCFF216RWT	ENCFF528EBT	0.920965	1	Medium-high	8	2.29369	0.688411	1.66266	1.00273	2.36536	1.63626	1.81363
ENCSR000AFE	parietal lobe	parietal lobe tissue female embryo (24 weeks) and male embryo (22 weeks)	tissue	total RNA-seq	ENCFF216RWT	ENCFF528EBT	0.920965	1	Medium-high	9	1.94407	0.665905	1.72991	0.960008	2.22032	1.83238	1.88811
ENCSR000AFE	parietal lobe	parietal lobe tissue female embryo (24 weeks) and male embryo (22 weeks)	tissue	total RNA-seq	ENCFF216RWT	ENCFF528EBT	0.920965	1	Medium-high	10	1.71629	0.534865	1.46049	0.875779	2.19213	1.65158	1.57823
ENCSR000AFE	parietal lobe	parietal lobe tissue female embryo (24 weeks) and male embryo (22 weeks)	tissue	total RNA-seq	ENCFF216RWT	ENCFF528EBT	0.920965	1	Medium	1	1.00613	0.375104	0.365679	0.329475	1.3795	1.13734	0.947112
ENCSR000AFE	parietal lobe	parietal lobe tissue female embryo (24 weeks) and male embryo (22 weeks)	tissue	total RNA-seq	ENCFF216RWT	ENCFF528EBT	0.920965	1	Medium	2	1.23297	0.355285	0.801934	0.437617	1.41852	1.01295	0.917345
ENCSR000AFE	parietal lobe	parietal lobe tissue female embryo (24 weeks) and male embryo (22 weeks)	tissue	total RNA-seq	ENCFF216RWT	ENCFF528EBT	0.920965	1	Medium	3	1.17135	0.338199	0.936323	0.420709	1.39858	0.915695	0.964065
ENCSR000AFE	parietal lobe	parietal lobe tissue female embryo (24 weeks) and male embryo (22 weeks)	tissue	total RNA-seq	ENCFF216RWT	ENCFF528EBT	0.920965	1	Medium	4	1.14657	0.303572	0.816631	0.433454	1.3559	0.816594	0.873767
ENCSR000AFE	parietal lobe	parietal lobe tissue female embryo (24 weeks) and male embryo (22 weeks)	tissue	total RNA-seq	ENCFF216RWT	ENCFF528EBT	0.920965	1	Medium	5	0.988166	0.290038	0.743118	0.409601	1.28014	0.815646	0.834819
ENCSR000AFE	parietal lobe	parietal lobe tissue female embryo (24 weeks) and male embryo (22 weeks)	tissue	total RNA-seq	ENCFF216RWT	ENCFF528EBT	0.920965	1	Medium	6	0.936265	0.265514	0.797998	0.383855	1.19599	0.783413	0.850653
ENCSR000AFE	parietal lobe	parietal lobe tissue female embryo (24 weeks) and male embryo (22 weeks)	tissue	total RNA-seq	ENCFF216RWT	ENCFF528EBT	0.920965	1	Medium	7	0.966366	0.256813	0.789178	0.406353	1.10024	0.771453	0.778179
ENCSR000AFE	parietal lobe	parietal lobe tissue female embryo (24 weeks) and male embryo (22 weeks)	tissue	total RNA-seq	ENCFF216RWT	ENCFF528EBT	0.920965	1	Medium	8	0.871592	0.267856	0.636497	0.398276	1.03988	0.706299	0.708921
ENCSR000AFE	parietal lobe	parietal lobe tissue female embryo (24 weeks) and male embryo (22 weeks)	tissue	total RNA-seq	ENCFF216RWT	ENCFF528EBT	0.920965	1	Medium	9	0.743265	0.217583	0.604612	0.384782	1.03256	0.669973	0.760003
ENCSR000AFE	parietal lobe	parietal lobe tissue female embryo (24 weeks) and male embryo (22 weeks)	tissue	total RNA-seq	ENCFF216RWT	ENCFF528EBT	0.920965	1	Medium	10	0.68982	0.235456	0.7223	0.39264	0.999935	0.715539	0.585212
ENCSR000AFE	parietal lobe	parietal lobe tissue female embryo (24 weeks) and male embryo (22 weeks)	tissue	total RNA-seq	ENCFF216RWT	ENCFF528EBT	0.920965	1	Medium-low	1	0.468319	0.215998	0.14986	0.222341	0.5827	0.476928	0.436499
ENCSR000AFE	parietal lobe	parietal lobe tissue female embryo (24 weeks) and male embryo (22 weeks)	tissue	total RNA-seq	ENCFF216RWT	ENCFF528EBT	0.920965	1	Medium-low	2	0.49274	0.157875	0.349443	0.203952	0.570004	0.386558	0.353603
ENCSR000AFE	parietal lobe	parietal lobe tissue female embryo (24 weeks) and male embryo (22 weeks)	tissue	total RNA-seq	ENCFF216RWT	ENCFF528EBT	0.920965	1	Medium-low	3	0.502503	0.158972	0.388109	0.203986	0.522787	0.344858	0.339806
ENCSR000AFE	parietal lobe	parietal lobe tissue female embryo (24 weeks) and male embryo (22 weeks)	tissue	total RNA-seq	ENCFF216RWT	ENCFF528EBT	0.920965	1	Medium-low	4	0.414696	0.134881	0.308512	0.218708	0.478511	0.372249	0.294085
ENCSR000AFE	parietal lobe	parietal lobe tissue female embryo (24 weeks) and male embryo (22 weeks)	tissue	total RNA-seq	ENCFF216RWT	ENCFF528EBT	0.920965	1	Medium-low	5	0.368011	0.11593	0.369427	0.158606	0.452807	0.335847	0.271264
ENCSR000AFE	parietal lobe	parietal lobe tissue female embryo (24 weeks) and male embryo (22 weeks)	tissue	total RNA-seq	ENCFF216RWT	ENCFF528EBT	0.920965	1	Medium-low	6	0.386148	0.132466	0.334283	0.198552	0.425493	0.344302	0.29645
ENCSR000AFE	parietal lobe	parietal lobe tissue female embryo (24 weeks) and male embryo (22 weeks)	tissue	total RNA-seq	ENCFF216RWT	ENCFF528EBT	0.920965	1	Medium-low	7	0.284755	0.0871265	0.284642	0.236776	0.405054	0.339798	0.23103
ENCSR000AFE	parietal lobe	parietal lobe tissue female embryo (24 weeks) and male embryo (22 weeks)	tissue	total RNA-seq	ENCFF216RWT	ENCFF528EBT	0.920965	1	Medium-low	8	0.310821	0.0922176	0.290712	0.213682	0.388678	0.294958	0.229105
ENCSR000AFE	parietal lobe	parietal lobe tissue female embryo (24 weeks) and male embryo (22 weeks)	tissue	total RNA-seq	ENCFF216RWT	ENCFF528EBT	0.920965	1	Medium-low	9	0.270201	0.120423	0.336997	0.152966	0.32415	0.3448	0.21035
ENCSR000AFE	parietal lobe	parietal lobe tissue female embryo (24 weeks) and male embryo (22 weeks)	tissue	total RNA-seq	ENCFF216RWT	ENCFF528EBT	0.920965	1	Medium-low	10	0.22107	0.0918902	0.282085	0.170943	0.316342	0.364208	0.240207
ENCSR000AFE	parietal lobe	parietal lobe tissue female embryo (24 weeks) and male embryo (22 weeks)	tissue	total RNA-seq	ENCFF216RWT	ENCFF528EBT	0.920965	1	Low	1	0.167419	0.0796155	0.0664992	0.0542616	0.114906	0.117874	0.0835015
ENCSR000AFE	parietal lobe	parietal lobe tissue female embryo (24 weeks) and male embryo (22 weeks)	tissue	total RNA-seq	ENCFF216RWT	ENCFF528EBT	0.920965	1	Low	2	0.107648	0.0373672	0.0706647	0.0514467	0.105337	0.0878252	0.0678357
ENCSR000AFE	parietal lobe	parietal lobe tissue female embryo (24 weeks) and male embryo (22 weeks)	tissue	total RNA-seq	ENCFF216RWT	ENCFF528EBT	0.920965	1	Low	3	0.083597	0.0274844	0.0806123	0.0362663	0.0972117	0.0818295	0.0579581
ENCSR000AFE	parietal lobe	parietal lobe tissue female embryo (24 weeks) and male embryo (22 weeks)	tissue	total RNA-seq	ENCFF216RWT	ENCFF528EBT	0.920965	1	Low	4	0.0748923	0.0268096	0.0685096	0.0264188	0.0922744	0.0678652	0.0605894
ENCSR000AFE	parietal lobe	parietal lobe tissue female embryo (24 weeks) and male embryo (22 weeks)	tissue	total RNA-seq	ENCFF216RWT	ENCFF528EBT	0.920965	1	Low	5	0.0711753	0.0245615	0.0555128	0.0348088	0.0888594	0.0602235	0.0545351
ENCSR000AFE	parietal lobe	parietal lobe tissue female embryo (24 weeks) and male embryo (22 weeks)	tissue	total RNA-seq	ENCFF216RWT	ENCFF528EBT	0.920965	1	Low	6	0.075376	0.0258276	0.0633624	0.03345	0.0842771	0.0796602	0.0570933
ENCSR000AFE	parietal lobe	parietal lobe tissue female embryo (24 weeks) and male embryo (22 weeks)	tissue	total RNA-seq	ENCFF216RWT	ENCFF528EBT	0.920965	1	Low	7	0.0590922	0.0203215	0.0546526	0.0357131	0.0875402	0.0653925	0.0399448
ENCSR000AFE	parietal lobe	parietal lobe tissue female embryo (24 weeks) and male embryo (22 weeks)	tissue	total RNA-seq	ENCFF216RWT	ENCFF528EBT	0.920965	1	Low	8	0.0950624	0.0295696	0.0553238	0.0218284	0.0712212	0.0676397	0.0584231
ENCSR000AFE	parietal lobe	parietal lobe tissue female embryo (24 weeks) and male embryo (22 weeks)	tissue	total RNA-seq	ENCFF216RWT	ENCFF528EBT	0.920965	1	Low	9	0.0625821	0.0266056	0.0564686	0.0366536	0.069219	0.0749097	0.0512673
ENCSR000AFE	parietal lobe	parietal lobe tissue female embryo (24 weeks) and male embryo (22 weeks)	tissue	total RNA-seq	ENCFF216RWT	ENCFF528EBT	0.920965	1	Low	10	0.0610585	0.0339391	0.0394505	0.0403419	0.0743066	0.0556725	0.0570741
ENCSR000AAC	smooth muscle cell of bladder	smooth muscle cell of bladder female adult (53 years) and male adult (62 years)	primary cell	total RNA-seq	ENCFF342IWX	ENCFF846CFU	0.95729	1	High	1	4.34651	9.95403	2.57621	3.98478	20.4411	15.0287	11.068
ENCSR000AAC	smooth muscle cell of bladder	smooth muscle cell of bladder female adult (53 years) and male adult (62 years)	primary cell	total RNA-seq	ENCFF342IWX	ENCFF846CFU	0.95729	1	High	2	9.27329	1.56413	9.95981	6.10718	22.4691	13.8948	9.79696
ENCSR000AAC	smooth muscle cell of bladder	smooth muscle cell of bladder female adult (53 years) and male adult (62 years)	primary cell	total RNA-seq	ENCFF342IWX	ENCFF846CFU	0.95729	1	High	3	23.7158	1.88023	8.0937	5.91418	21.2988	20.4835	14.4824
ENCSR000AAC	smooth muscle cell of bladder	smooth muscle cell of bladder female adult (53 years) and male adult (62 years)	primary cell	total RNA-seq	ENCFF342IWX	ENCFF846CFU	0.95729	1	High	4	20.2289	3.83732	14.8754	9.71299	22.1485	16.1782	15.201
ENCSR000AAC	smooth muscle cell of bladder	smooth muscle cell of bladder female adult (53 years) and male adult (62 years)	primary cell	total RNA-seq	ENCFF342IWX	ENCFF846CFU	0.95729	1	High	5	10.0208	2.24093	20.6414	18.1046	19.4481	21.8606	16.1365
ENCSR000AAC	smooth muscle cell of bladder	smooth muscle cell of bladder female adult (53 years) and male adult (62 years)	primary cell	total RNA-seq	ENCFF342IWX	ENCFF846CFU	0.95729	1	High	6	15.0404	2.39773	23.5997	7.29099	19.2831	43.6311	11.9134
ENCSR000AAC	smooth muscle cell of bladder	smooth muscle cell of bladder female adult (53 years) and male adult (62 years)	primary cell	total RNA-seq	ENCFF342IWX	ENCFF846CFU	0.95729	1	High	7	15.282	1.84174	15.054	10.5687	21.2441	26.9942	12.2178
ENCSR000AAC	smooth muscle cell of bladder	smooth muscle cell of bladder female adult (53 years) and male adult (62 years)	primary cell	total RNA-seq	ENCFF342IWX	ENCFF846CFU	0.95729	1	High	8	7.85224	1.38335	20.3637	23.4337	19.018	14.9333	11.6901
ENCSR000AAC	smooth muscle cell of bladder	smooth muscle cell of bladder female adult (53 years) and male adult (62 years)	primary cell	total RNA-seq	ENCFF342IWX	ENCFF846CFU	0.95729	1	High	9	6.46763	1.35462	26.0961	12.2013	18.8389	13.3182	8.14071
ENCSR000AAC	smooth muscle cell of bladder	smooth muscle cell of bladder female adult (53 years) and male adult (62 years)	primary cell	total RNA-seq	ENCFF342IWX	ENCFF846CFU	0.95729	1	High	10	10.2292	0.780429	9.91909	8.89178	17.2812	17.6342	10.3627
ENCSR000AAC	smooth muscle cell of bladder	smooth muscle cell of bladder female adult (53 years) and male adult (62 years)	primary cell	total RNA-seq	ENCFF342IWX	ENCFF846CFU	0.95729	1	Medium-high	1	1.94769	0.512448	0.860906	1.13032	4.54681	3.76284	2.6017
ENCSR000AAC	smooth muscle cell of bladder	smooth muscle cell of bladder female adult (53 years) and male adult (62 years)	primary cell	total RNA-seq	ENCFF342IWX	ENCFF846CFU	0.95729	1	Medium-high	2	2.92507	0.693091	2.79807	1.58365	4.80216	3.7235	2.8657
ENCSR000AAC	smooth muscle cell of bladder	smooth muscle cell of bladder female adult (53 years) and male adult (62 years)	primary cell	total RNA-seq	ENCFF342IWX	ENCFF846CFU	0.95729	1	Medium-high	3	4.00091	0.481317	2.76714	1.10019	4.81994	2.53607	2.87737
ENCSR000AAC	smooth muscle cell of bladder	smooth muscle cell of bladder female adult (53 years) and male adult (62 years)	primary cell	total RNA-seq	ENCFF342IWX	ENCFF846CFU	0.95729	1	Medium-high	4	3.42577	0.467343	2.70667	1.32159	4.64859	2.58617	2.88885
ENCSR000AAC	smooth muscle cell of bladder	smooth muscle cell of bladder female adult (53 years) and male adult (62 years)	primary cell	total RNA-seq	ENCFF342IWX	ENCFF846CFU	0.95729	1	Medium-high	5	3.00355	0.421254	2.85665	1.3206	4.37009	2.3022	2.77241
ENCSR000AAC	smooth muscle cell of bladder	smooth muscle cell of bladder female adult (53 years) and male adult (62 years)	primary cell	total RNA-seq	ENCFF342IWX	ENCFF846CFU	0.95729	1	Medium-high	6	2.86032	0.395467	2.51529	0.989487	3.99411	2.59843	2.69915
ENCSR000AAC	smooth muscle cell of bladder	smooth muscle cell of bladder female adult (53 years) and male adult (62 years)	primary cell	total RNA-seq	ENCFF342IWX	ENCFF846CFU	0.95729	1	Medium-high	7	2.51137	0.552663	2.99844	1.40332	3.63121	2.40054	2.73397
ENCSR000AAC	smooth muscle cell of bladder	smooth muscle cell of bladder female adult (53 years) and male adult (62 years)	primary cell	total RNA-seq	ENCFF342IWX	ENCFF846CFU	0.95729	1	Medium-high	8	2.76604	0.548895	2.28784	1.295	3.36135	2.57187	2.32583
ENCSR000AAC	smooth muscle cell of bladder	smooth muscle cell of bladder female adult (53 years) and male adult (62 years)	primary cell	total RNA-seq	ENCFF342IWX	ENCFF846CFU	0.95729	1	Medium-high	9	3.04038	0.44176	2.3259	1.29552	3.09224	2.5892	2.53999
ENCSR000AAC	smooth muscle cell of bladder	smooth muscle cell of bladder female adult (53 years) and male adult (62 years)	primary cell	total RNA-seq	ENCFF342IWX	ENCFF846CFU	0.95729	1	Medium-high	10	2.16817	0.512291	2.19415	0.948911	2.97208	2.51866	2.00853
ENCSR000AAC	smooth muscle cell of bladder	smooth muscle cell of bladder female adult (53 years) and male adult (62 years)	primary cell	total RNA-seq	ENCFF342IWX	ENCFF846CFU	0.95729	1	Medium	1	1.13908	0.567582	0.436318	0.406082	1.86331	1.61643	1.13665
ENCSR000AAC	smooth muscle cell of bladder	smooth muscle cell of bladder female adult (53 years) and male adult (62 years)	primary cell	total RNA-seq	ENCFF342IWX	ENCFF846CFU	0.95729	1	Medium	2	1.73487	0.408328	1.07419	0.606003	1.91368	1.42378	1.23252
ENCSR000AAC	smooth muscle cell of bladder	smooth muscle cell of bladder female adult (53 years) and male adult (62 years)	primary cell	total RNA-seq	ENCFF342IWX	ENCFF846CFU	0.95729	1	Medium	3	1.5311	0.269884	1.25291	0.737857	1.89721	1.23992	1.37497
ENCSR000AAC	smooth muscle cell of bladder	smooth muscle cell of bladder female adult (53 years) and male adult (62 years)	primary cell	total RNA-seq	ENCFF342IWX	ENCFF846CFU	0.95729	1	Medium	4	1.5363	0.269462	1.19722	0.720964	1.85936	1.1852	1.1083
ENCSR000AAC	smooth muscle cell of bladder	smooth muscle cell of bladder female adult (53 years) and male adult (62 years)	primary cell	total RNA-seq	ENCFF342IWX	ENCFF846CFU	0.95729	1	Medium	5	1.27534	0.273461	1.25997	0.577656	1.74524	1.13256	1.11006
ENCSR000AAC	smooth muscle cell of bladder	smooth muscle cell of bladder female adult (53 years) and male adult (62 years)	primary cell	total RNA-seq	ENCFF342IWX	ENCFF846CFU	0.95729	1	Medium	6	1.23568	0.224191	1.1969	0.516165	1.67461	1.09975	1.13894
ENCSR000AAC	smooth muscle cell of bladder	smooth muscle cell of bladder female adult (53 years) and male adult (62 years)	primary cell	total RNA-seq	ENCFF342IWX	ENCFF846CFU	0.95729	1	Medium	7	1.25302	0.241423	1.10201	0.538785	1.51881	1.04236	1.06524
ENCSR000AAC	smooth muscle cell of bladder	smooth muscle cell of bladder female adult (53 years) and male adult (62 years)	primary cell	total RNA-seq	ENCFF342IWX	ENCFF846CFU	0.95729	1	Medium	8	1.18046	0.267502	0.94396	0.703198	1.34619	1.07525	0.974993
ENCSR000AAC	smooth muscle cell of bladder	smooth muscle cell of bladder female adult (53 years) and male adult (62 years)	primary cell	total RNA-seq	ENCFF342IWX	ENCFF846CFU	0.95729	1	Medium	9	1.15368	0.232256	0.96658	0.429376	1.30425	1.12478	0.988003
ENCSR000AAC	smooth muscle cell of bladder	smooth muscle cell of bladder female adult (53 years) and male adult (62 years)	primary cell	total RNA-seq	ENCFF342IWX	ENCFF846CFU	0.95729	1	Medium	10	0.895431	0.26295	0.850542	0.536556	1.30947	1.04744	0.991794
ENCSR000AAC	smooth muscle cell of bladder	smooth muscle cell of bladder female adult (53 years) and male adult (62 years)	primary cell	total RNA-seq	ENCFF342IWX	ENCFF846CFU	0.95729	1	Medium-low	1	0.726963	0.198021	0.207948	0.263428	0.807413	0.571229	0.564128
ENCSR000AAC	smooth muscle cell of bladder	smooth muscle cell of bladder female adult (53 years) and male adult (62 years)	primary cell	total RNA-seq	ENCFF342IWX	ENCFF846CFU	0.95729	1	Medium-low	2	0.669825	0.165887	0.449342	0.313422	0.791576	0.513619	0.506478
ENCSR000AAC	smooth muscle cell of bladder	smooth muscle cell of bladder female adult (53 years) and male adult (62 years)	primary cell	total RNA-seq	ENCFF342IWX	ENCFF846CFU	0.95729	1	Medium-low	3	0.642718	0.148065	0.57523	0.297195	0.742365	0.496385	0.497923
ENCSR000AAC	smooth muscle cell of bladder	smooth muscle cell of bladder female adult (53 years) and male adult (62 years)	primary cell	total RNA-seq	ENCFF342IWX	ENCFF846CFU	0.95729	1	Medium-low	4	0.608012	0.129663	0.454548	0.302894	0.707237	0.554271	0.465149
ENCSR000AAC	smooth muscle cell of bladder	smooth muscle cell of bladder female adult (53 years) and male adult (62 years)	primary cell	total RNA-seq	ENCFF342IWX	ENCFF846CFU	0.95729	1	Medium-low	5	0.50854	0.144348	0.457451	0.21642	0.698834	0.449209	0.457108
ENCSR000AAC	smooth muscle cell of bladder	smooth muscle cell of bladder female adult (53 years) and male adult (62 years)	primary cell	total RNA-seq	ENCFF342IWX	ENCFF846CFU	0.95729	1	Medium-low	6	0.550499	0.138434	0.446605	0.231084	0.635149	0.437852	0.456065
ENCSR000AAC	smooth muscle cell of bladder	smooth muscle cell of bladder female adult (53 years) and male adult (62 years)	primary cell	total RNA-seq	ENCFF342IWX	ENCFF846CFU	0.95729	1	Medium-low	7	0.484451	0.0956076	0.37174	0.217147	0.618905	0.509779	0.359527
ENCSR000AAC	smooth muscle cell of bladder	smooth muscle cell of bladder female adult (53 years) and male adult (62 years)	primary cell	total RNA-seq	ENCFF342IWX	ENCFF846CFU	0.95729	1	Medium-low	8	0.52122	0.114498	0.425003	0.209429	0.598795	0.396467	0.321274
ENCSR000AAC	smooth muscle cell of bladder	smooth muscle cell of bladder female adult (53 years) and male adult (62 years)	primary cell	total RNA-seq	ENCFF342IWX	ENCFF846CFU	0.95729	1	Medium-low	9	0.344493	0.14279	0.437785	0.196202	0.544191	0.413677	0.35055
ENCSR000AAC	smooth muscle cell of bladder	smooth muscle cell of bladder female adult (53 years) and male adult (62 years)	primary cell	total RNA-seq	ENCFF342IWX	ENCFF846CFU	0.95729	1	Medium-low	10	0.367324	0.101211	0.338445	0.211449	0.522084	0.327762	0.325725
ENCSR000AAC	smooth muscle cell of bladder	smooth muscle cell of bladder female adult (53 years) and male adult (62 years)	primary cell	total RNA-seq	ENCFF342IWX	ENCFF846CFU	0.95729	1	Low	1	0.328115	0.108141	0.0741896	0.0558341	0.155338	0.126371	0.115555
ENCSR000AAC	smooth muscle cell of bladder	smooth muscle cell of bladder female adult (53 years) and male adult (62 years)	primary cell	total RNA-seq	ENCFF342IWX	ENCFF846CFU	0.95729	1	Low	2	0.105021	0.0371243	0.0914743	0.0485609	0.145637	0.10296	0.0744954
ENCSR000AAC	smooth muscle cell of bladder	smooth muscle cell of bladder female adult (53 years) and male adult (62 years)	primary cell	total RNA-seq	ENCFF342IWX	ENCFF846CFU	0.95729	1	Low	3	0.0924095	0.0295721	0.0951198	0.0405877	0.13932	0.0842808	0.0658608
ENCSR000AAC	smooth muscle cell of bladder	smooth muscle cell of bladder female adult (53 years) and male adult (62 years)	primary cell	total RNA-seq	ENCFF342IWX	ENCFF846CFU	0.95729	1	Low	4	0.0855442	0.0263772	0.0718329	0.0292668	0.114768	0.0690528	0.0494397
ENCSR000AAC	smooth muscle cell of bladder	smooth muscle cell of bladder female adult (53 years) and male adult (62 years)	primary cell	total RNA-seq	ENCFF342IWX	ENCFF846CFU	0.95729	1	Low	5	0.0751978	0.0205672	0.0552465	0.041934	0.108756	0.0662882	0.0627888
ENCSR000AAC	smooth muscle cell of bladder	smooth muscle cell of bladder female adult (53 years) and male adult (62 years)	primary cell	total RNA-seq	ENCFF342IWX	ENCFF846CFU	0.95729	1	Low	6	0.075526	0.0239323	0.0734986	0.0412796	0.0912935	0.0672954	0.0614969
ENCSR000AAC	smooth muscle cell of bladder	smooth muscle cell of bladder female adult (53 years) and male adult (62 years)	primary cell	total RNA-seq	ENCFF342IWX	ENCFF846CFU	0.95729	1	Low	7	0.0636811	0.0169897	0.0547889	0.0541896	0.0802413	0.0693752	0.0515616
ENCSR000AAC	smooth muscle cell of bladder	smooth muscle cell of bladder female adult (53 years) and male adult (62 years)	primary cell	total RNA-seq	ENCFF342IWX	ENCFF846CFU	0.95729	1	Low	8	0.0634416	0.0172243	0.060155	0.0506198	0.0793098	0.0804756	0.0517281
ENCSR000AAC	smooth muscle cell of bladder	smooth muscle cell of bladder female adult (53 years) and male adult (62 years)	primary cell	total RNA-seq	ENCFF342IWX	ENCFF846CFU	0.95729	1	Low	9	0.0640596	0.0176951	0.0571519	0.0461591	0.0776988	0.0709931	0.0475614
ENCSR000AAC	smooth muscle cell of bladder	smooth muscle cell of bladder female adult (53 years) and male adult (62 years)	primary cell	total RNA-seq	ENCFF342IWX	ENCFF846CFU	0.95729	1	Low	10	0.0534435	0.0131833	0.0560905	0.0251795	0.0740097	0.0695206	0.0535646
ENCSR000AAB	bladder microvascular endothelial cell	bladder microvascular endothelial cell male adult (46 years) and male adult (60 years)	primary cell	total RNA-seq	ENCFF515EDE	ENCFF093CUH	0.868208	1	High	1	3.81829	2.38372	0.829317	0.418557	14.7547	8.58664	6.58659
ENCSR000AAB	bladder microvascular endothelial cell	bladder microvascular endothelial cell male adult (46 years) and male adult (60 years)	primary cell	total RNA-seq	ENCFF515EDE	ENCFF093CUH	0.868208	1	High	2	6.38801	0.567766	4.2183	3.26403	12.2606	8.15865	4.72149
ENCSR000AAB	bladder microvascular endothelial cell	bladder microvascular endothelial cell male adult (46 years) and male adult (60 years)	primary cell	total RNA-seq	ENCFF515EDE	ENCFF093CUH	0.868208	1	High	3	3.65616	0.846416	4.02201	2.09958	12.4626	13.7958	3.08044
ENCSR000AAB	bladder microvascular endothelial cell	bladder microvascular endothelial cell male adult (46 years) and male adult (60 years)	primary cell	total RNA-seq	ENCFF515EDE	ENCFF093CUH	0.868208	1	High	4	4.55017	1.1688	8.31505	4.80591	12.9532	5.20466	3.67362
ENCSR000AAB	bladder microvascular endothelial cell	bladder microvascular endothelial cell male adult (46 years) and male adult (60 years)	primary cell	total RNA-seq	ENCFF515EDE	ENCFF093CUH	0.868208	1	High	5	4.84535	0.848852	9.63249	10.6276	11.8499	11.3917	7.67157
ENCSR000AAB	bladder microvascular endothelial cell	bladder microvascular endothelial cell male adult (46 years) and male adult (60 years)	primary cell	total RNA-seq	ENCFF515EDE	ENCFF093CUH	0.868208	1	High	6	7.88259	0.629469	13.826	4.77553	11.5553	20.595	6.60389
ENCSR000AAB	bladder microvascular endothelial cell	bladder microvascular endothelial cell male adult (46 years) and male adult (60 years)	primary cell	total RNA-seq	ENCFF515EDE	ENCFF093CUH	0.868208	1	High	7	7.9465	1.05456	9.50429	4.84903	11.8367	14.6039	5.25107
ENCSR000AAB	bladder microvascular endothelial cell	bladder microvascular endothelial cell male adult (46 years) and male adult (60 years)	primary cell	total RNA-seq	ENCFF515EDE	ENCFF093CUH	0.868208	1	High	8	3.41081	0.634209	14.0627	11.6151	11.0257	8.84618	5.74586
ENCSR000AAB	bladder microvascular endothelial cell	bladder microvascular endothelial cell male adult (46 years) and male adult (60 years)	primary cell	total RNA-seq	ENCFF515EDE	ENCFF093CUH	0.868208	1	High	9	2.71405	0.599624	11.9918	3.65088	10.6489	7.08849	5.51409
ENCSR000AAB	bladder microvascular endothelial cell	bladder microvascular endothelial cell male adult (46 years) and male adult (60 years)	primary cell	total RNA-seq	ENCFF515EDE	ENCFF093CUH	0.868208	1	High	10	8.45605	0.439525	4.73441	3.76916	10.1746	9.20127	8.19152
ENCSR000AAB	bladder microvascular endothelial cell	bladder microvascular endothelial cell male adult (46 years) and male adult (60 years)	primary cell	total RNA-seq	ENCFF515EDE	ENCFF093CUH	0.868208	1	Medium-high	1	1.07184	0.572686	0.38821	0.64128	2.90812	2.47481	1.65218
ENCSR000AAB	bladder microvascular endothelial cell	bladder microvascular endothelial cell male adult (46 years) and male adult (60 years)	primary cell	total RNA-seq	ENCFF515EDE	ENCFF093CUH	0.868208	1	Medium-high	2	2.25357	0.559659	1.72967	0.912727	3.07298	2.14058	1.8468
ENCSR000AAB	bladder microvascular endothelial cell	bladder microvascular endothelial cell male adult (46 years) and male adult (60 years)	primary cell	total RNA-seq	ENCFF515EDE	ENCFF093CUH	0.868208	1	Medium-high	3	2.37774	0.279642	1.58739	0.645435	3.094	1.32705	1.67655
ENCSR000AAB	bladder microvascular endothelial cell	bladder microvascular endothelial cell male adult (46 years) and male adult (60 years)	primary cell	total RNA-seq	ENCFF515EDE	ENCFF093CUH	0.868208	1	Medium-high	4	1.68714	0.187639	2.22852	0.790535	2.87515	1.41579	1.49369
ENCSR000AAB	bladder microvascular endothelial cell	bladder microvascular endothelial cell male adult (46 years) and male adult (60 years)	primary cell	total RNA-seq	ENCFF515EDE	ENCFF093CUH	0.868208	1	Medium-high	5	1.55699	0.254216	1.99605	0.741045	2.73041	1.4205	1.40388
ENCSR000AAB	bladder microvascular endothelial cell	bladder microvascular endothelial cell male adult (46 years) and male adult (60 years)	primary cell	total RNA-seq	ENCFF515EDE	ENCFF093CUH	0.868208	1	Medium-high	6	1.77762	0.209769	1.53358	0.403354	2.488	1.64379	1.44351
ENCSR000AAB	bladder microvascular endothelial cell	bladder microvascular endothelial cell male adult (46 years) and male adult (60 years)	primary cell	total RNA-seq	ENCFF515EDE	ENCFF093CUH	0.868208	1	Medium-high	7	1.4287	0.30145	1.53391	0.668864	2.29836	1.31525	1.50383
ENCSR000AAB	bladder microvascular endothelial cell	bladder microvascular endothelial cell male adult (46 years) and male adult (60 years)	primary cell	total RNA-seq	ENCFF515EDE	ENCFF093CUH	0.868208	1	Medium-high	8	1.49467	0.29195	1.60285	0.753744	2.06409	1.627	1.17083
ENCSR000AAB	bladder microvascular endothelial cell	bladder microvascular endothelial cell male adult (46 years) and male adult (60 years)	primary cell	total RNA-seq	ENCFF515EDE	ENCFF093CUH	0.868208	1	Medium-high	9	1.57222	0.372521	1.67867	0.698504	1.89219	1.74767	1.30287
ENCSR000AAB	bladder microvascular endothelial cell	bladder microvascular endothelial cell male adult (46 years) and male adult (60 years)	primary cell	total RNA-seq	ENCFF515EDE	ENCFF093CUH	0.868208	1	Medium-high	10	1.24499	0.27207	1.25285	0.67692	1.91789	1.2493	1.06974
ENCSR000AAB	bladder microvascular endothelial cell	bladder microvascular endothelial cell male adult (46 years) and male adult (60 years)	primary cell	total RNA-seq	ENCFF515EDE	ENCFF093CUH	0.868208	1	Medium	1	0.644078	0.248258	0.278033	0.276631	1.17796	0.94483	0.791613
ENCSR000AAB	bladder microvascular endothelial cell	bladder microvascular endothelial cell male adult (46 years) and male adult (60 years)	primary cell	total RNA-seq	ENCFF515EDE	ENCFF093CUH	0.868208	1	Medium	2	0.952975	0.184583	0.615102	0.425571	1.22222	0.823835	0.675926
ENCSR000AAB	bladder microvascular endothelial cell	bladder microvascular endothelial cell male adult (46 years) and male adult (60 years)	primary cell	total RNA-seq	ENCFF515EDE	ENCFF093CUH	0.868208	1	Medium	3	0.920502	0.111262	0.816634	0.370468	1.2028	0.731375	0.743553
ENCSR000AAB	bladder microvascular endothelial cell	bladder microvascular endothelial cell male adult (46 years) and male adult (60 years)	primary cell	total RNA-seq	ENCFF515EDE	ENCFF093CUH	0.868208	1	Medium	4	0.966664	0.139025	0.672514	0.335577	1.17541	0.730725	0.592502
ENCSR000AAB	bladder microvascular endothelial cell	bladder microvascular endothelial cell male adult (46 years) and male adult (60 years)	primary cell	total RNA-seq	ENCFF515EDE	ENCFF093CUH	0.868208	1	Medium	5	0.798808	0.126733	0.741381	0.278229	1.0921	0.667149	0.715327
ENCSR000AAB	bladder microvascular endothelial cell	bladder microvascular endothelial cell male adult (46 years) and male adult (60 years)	primary cell	total RNA-seq	ENCFF515EDE	ENCFF093CUH	0.868208	1	Medium	6	0.636745	0.126672	0.718215	0.260685	1.02902	0.634221	0.669837
ENCSR000AAB	bladder microvascular endothelial cell	bladder microvascular endothelial cell male adult (46 years) and male adult (60 years)	primary cell	total RNA-seq	ENCFF515EDE	ENCFF093CUH	0.868208	1	Medium	7	0.747693	0.125646	0.696032	0.307584	0.937673	0.644884	0.589164
ENCSR000AAB	bladder microvascular endothelial cell	bladder microvascular endothelial cell male adult (46 years) and male adult (60 years)	primary cell	total RNA-seq	ENCFF515EDE	ENCFF093CUH	0.868208	1	Medium	8	0.74828	0.156012	0.619966	0.3551	0.819813	0.579489	0.566249
ENCSR000AAB	bladder microvascular endothelial cell	bladder microvascular endothelial cell male adult (46 years) and male adult (60 years)	primary cell	total RNA-seq	ENCFF515EDE	ENCFF093CUH	0.868208	1	Medium	9	0.586455	0.116482	0.541953	0.232302	0.782101	0.580758	0.567373
ENCSR000AAB	bladder microvascular endothelial cell	bladder microvascular endothelial cell male adult (46 years) and male adult (60 years)	primary cell	total RNA-seq	ENCFF515EDE	ENCFF093CUH	0.868208	1	Medium	10	0.486145	0.136103	0.576204	0.295543	0.680498	0.637562	0.529585
ENCSR000AAB	bladder microvascular endothelial cell	bladder microvascular endothelial cell male adult (46 years) and male adult (60 years)	primary cell	total RNA-seq	ENCFF515EDE	ENCFF093CUH	0.868208	1	Medium-low	1	0.377002	0.0975353	0.122291	0.181091	0.500116	0.385413	0.318603
ENCSR000AAB	bladder microvascular endothelial cell	bladder microvascular endothelial cell male adult (46 years) and male adult (60 years)	primary cell	total RNA-seq	ENCFF515EDE	ENCFF093CUH	0.868208	1	Medium-low	2	0.448979	0.0872617	0.296879	0.133547	0.494806	0.308056	0.315995
ENCSR000AAB	bladder microvascular endothelial cell	bladder microvascular endothelial cell male adult (46 years) and male adult (60 years)	primary cell	total RNA-seq	ENCFF515EDE	ENCFF093CUH	0.868208	1	Medium-low	3	0.412498	0.0675214	0.335232	0.148156	0.464772	0.278437	0.301914
ENCSR000AAB	bladder microvascular endothelial cell	bladder microvascular endothelial cell male adult (46 years) and male adult (60 years)	primary cell	total RNA-seq	ENCFF515EDE	ENCFF093CUH	0.868208	1	Medium-low	4	0.369266	0.0740852	0.287689	0.170284	0.451981	0.280363	0.292903
ENCSR000AAB	bladder microvascular endothelial cell	bladder microvascular endothelial cell male adult (46 years) and male adult (60 years)	primary cell	total RNA-seq	ENCFF515EDE	ENCFF093CUH	0.868208	1	Medium-low	5	0.348588	0.0754506	0.290433	0.126476	0.427595	0.281253	0.258057
ENCSR000AAB	bladder microvascular endothelial cell	bladder microvascular endothelial cell male adult (46 years) and male adult (60 years)	primary cell	total RNA-seq	ENCFF515EDE	ENCFF093CUH	0.868208	1	Medium-low	6	0.297494	0.0633261	0.244092	0.131098	0.399188	0.226324	0.246057
ENCSR000AAB	bladder microvascular endothelial cell	bladder microvascular endothelial cell male adult (46 years) and male adult (60 years)	primary cell	total RNA-seq	ENCFF515EDE	ENCFF093CUH	0.868208	1	Medium-low	7	0.277397	0.0465875	0.245178	0.135751	0.344117	0.264933	0.21314
ENCSR000AAB	bladder microvascular endothelial cell	bladder microvascular endothelial cell male adult (46 years) and male adult (60 years)	primary cell	total RNA-seq	ENCFF515EDE	ENCFF093CUH	0.868208	1	Medium-low	8	0.274496	0.0503067	0.234092	0.121774	0.333767	0.206599	0.211336
ENCSR000AAB	bladder microvascular endothelial cell	bladder microvascular endothelial cell male adult (46 years) and male adult (60 years)	primary cell	total RNA-seq	ENCFF515EDE	ENCFF093CUH	0.868208	1	Medium-low	9	0.218142	0.0537289	0.242993	0.150344	0.304616	0.233685	0.220665
ENCSR000AAB	bladder microvascular endothelial cell	bladder microvascular endothelial cell male adult (46 years) and male adult (60 years)	primary cell	total RNA-seq	ENCFF515EDE	ENCFF093CUH	0.868208	1	Medium-low	10	0.188904	0.0495309	0.207665	0.0905424	0.304833	0.209416	0.167162
ENCSR000AAB	bladder microvascular endothelial cell	bladder microvascular endothelial cell male adult (46 years) and male adult (60 years)	primary cell	total RNA-seq	ENCFF515EDE	ENCFF093CUH	0.868208	1	Low	1	0.166235	0.0378754	0.054706	0.0364629	0.108111	0.0881338	0.050429
ENCSR000AAB	bladder microvascular endothelial cell	bladder microvascular endothelial cell male adult (46 years) and male adult (60 years)	primary cell	total RNA-seq	ENCFF515EDE	ENCFF093CUH	0.868208	1	Low	2	0.0703651	0.0173889	0.057279	0.0252493	0.104895	0.0579158	0.0436658
ENCSR000AAB	bladder microvascular endothelial cell	bladder microvascular endothelial cell male adult (46 years) and male adult (60 years)	primary cell	total RNA-seq	ENCFF515EDE	ENCFF093CUH	0.868208	1	Low	3	0.0608839	0.0160961	0.0603175	0.0221805	0.094739	0.0505616	0.0512312
ENCSR000AAB	bladder microvascular endothelial cell	bladder microvascular endothelial cell male adult (46 years) and male adult (60 years)	primary cell	total RNA-seq	ENCFF515EDE	ENCFF093CUH	0.868208	1	Low	4	0.0620891	0.0109022	0.0515371	0.0227287	0.0814026	0.0536329	0.0409532
ENCSR000AAB	bladder microvascular endothelial cell	bladder microvascular endothelial cell male adult (46 years) and male adult (60 years)	primary cell	total RNA-seq	ENCFF515EDE	ENCFF093CUH	0.868208	1	Low	5	0.0496129	0.0104377	0.039552	0.0180263	0.0778604	0.0427503	0.0321755
ENCSR000AAB	bladder microvascular endothelial cell	bladder microvascular endothelial cell male adult (46 years) and male adult (60 years)	primary cell	total RNA-seq	ENCFF515EDE	ENCFF093CUH	0.868208	1	Low	6	0.0448892	0.0134368	0.0439086	0.0199258	0.063525	0.0386771	0.0307816
ENCSR000AAB	bladder microvascular endothelial cell	bladder microvascular endothelial cell male adult (46 years) and male adult (60 years)	primary cell	total RNA-seq	ENCFF515EDE	ENCFF093CUH	0.868208	1	Low	7	0.0367004	0.0106501	0.0373692	0.0282271	0.0528761	0.0401406	0.0294308
ENCSR000AAB	bladder microvascular endothelial cell	bladder microvascular endothelial cell male adult (46 years) and male adult (60 years)	primary cell	total RNA-seq	ENCFF515EDE	ENCFF093CUH	0.868208	1	Low	8	0.0386415	0.00788537	0.0356952	0.0220556	0.0444546	0.037441	0.0250115
ENCSR000AAB	bladder microvascular endothelial cell	bladder microvascular endothelial cell male adult (46 years) and male adult (60 years)	primary cell	total RNA-seq	ENCFF515EDE	ENCFF093CUH	0.868208	1	Low	9	0.0325776	0.00987645	0.0285436	0.0163465	0.0434631	0.0338939	0.0264082
ENCSR000AAB	bladder microvascular endothelial cell	bladder microvascular endothelial cell male adult (46 years) and male adult (60 years)	primary cell	total RNA-seq	ENCFF515EDE	ENCFF093CUH	0.868208	1	Low	10	0.0294109	0.00855055	0.0251287	0.0181442	0.040739	0.0392072	0.0358227
ENCSR000AEY	frontal cortex	frontal cortex tissue female embryo (20 weeks) and male embryo (22 weeks)	tissue	total RNA-seq	ENCFF489YDP	ENCFF059JKU	0.968736	1	High	1	3.48801	0.795479	1.57919	1.34035	9.33177	9.26342	3.97991
ENCSR000AEY	frontal cortex	frontal cortex tissue female embryo (20 weeks) and male embryo (22 weeks)	tissue	total RNA-seq	ENCFF489YDP	ENCFF059JKU	0.968736	1	High	2	3.80958	0.714934	4.05988	1.9712	9.81939	6.58226	4.78394
ENCSR000AEY	frontal cortex	frontal cortex tissue female embryo (20 weeks) and male embryo (22 weeks)	tissue	total RNA-seq	ENCFF489YDP	ENCFF059JKU	0.968736	1	High	3	5.72936	0.747495	5.37632	1.78635	10.389	6.83063	6.01669
ENCSR000AEY	frontal cortex	frontal cortex tissue female embryo (20 weeks) and male embryo (22 weeks)	tissue	total RNA-seq	ENCFF489YDP	ENCFF059JKU	0.968736	1	High	4	5.52586	0.676154	8.43953	2.05125	10.3812	4.46381	4.234
ENCSR000AEY	frontal cortex	frontal cortex tissue female embryo (20 weeks) and male embryo (22 weeks)	tissue	total RNA-seq	ENCFF489YDP	ENCFF059JKU	0.968736	1	High	5	3.62149	0.508831	6.16657	1.93424	10.6487	10.2369	5.65135
ENCSR000AEY	frontal cortex	frontal cortex tissue female embryo (20 weeks) and male embryo (22 weeks)	tissue	total RNA-seq	ENCFF489YDP	ENCFF059JKU	0.968736	1	High	6	6.24615	0.596745	12.844	2.34892	10.4679	13.0296	4.27988
ENCSR000AEY	frontal cortex	frontal cortex tissue female embryo (20 weeks) and male embryo (22 weeks)	tissue	total RNA-seq	ENCFF489YDP	ENCFF059JKU	0.968736	1	High	7	5.56426	0.715139	7.39011	2.85696	10.8021	18.3608	4.8775
ENCSR000AEY	frontal cortex	frontal cortex tissue female embryo (20 weeks) and male embryo (22 weeks)	tissue	total RNA-seq	ENCFF489YDP	ENCFF059JKU	0.968736	1	High	8	5.14403	0.694723	8.95774	6.57644	9.5867	8.45526	3.62479
ENCSR000AEY	frontal cortex	frontal cortex tissue female embryo (20 weeks) and male embryo (22 weeks)	tissue	total RNA-seq	ENCFF489YDP	ENCFF059JKU	0.968736	1	High	9	4.69402	1.15639	6.06992	1.21016	9.12712	5.77515	3.63025
ENCSR000AEY	frontal cortex	frontal cortex tissue female embryo (20 weeks) and male embryo (22 weeks)	tissue	total RNA-seq	ENCFF489YDP	ENCFF059JKU	0.968736	1	High	10	4.14987	1.06949	4.1103	5.07526	8.24564	7.1613	5.99694
ENCSR000AEY	frontal cortex	frontal cortex tissue female embryo (20 weeks) and male embryo (22 weeks)	tissue	total RNA-seq	ENCFF489YDP	ENCFF059JKU	0.968736	1	Medium-high	1	1.30223	0.652441	0.619899	0.554603	2.59757	2.07252	1.66892
ENCSR000AEY	frontal cortex	frontal cortex tissue female embryo (20 weeks) and male embryo (22 weeks)	tissue	total RNA-seq	ENCFF489YDP	ENCFF059JKU	0.968736	1	Medium-high	2	2.13245	0.450039	1.39233	0.774086	2.7793	1.79759	1.76702
ENCSR000AEY	frontal cortex	frontal cortex tissue female embryo (20 weeks) and male embryo (22 weeks)	tissue	total RNA-seq	ENCFF489YDP	ENCFF059JKU	0.968736	1	Medium-high	3	2.17686	0.369358	1.45073	0.624422	2.79806	1.52271	1.76505
ENCSR000AEY	frontal cortex	frontal cortex tissue female embryo (20 weeks) and male embryo (22 weeks)	tissue	total RNA-seq	ENCFF489YDP	ENCFF059JKU	0.968736	1	Medium-high	4	1.95305	0.340415	1.6691	0.580099	2.66065	1.50221	1.50117
ENCSR000AEY	frontal cortex	frontal cortex tissue female embryo (20 weeks) and male embryo (22 weeks)	tissue	total RNA-seq	ENCFF489YDP	ENCFF059JKU	0.968736	1	Medium-high	5	1.85595	0.331835	1.79231	0.743743	2.51418	1.20399	1.65797
ENCSR000AEY	frontal cortex	frontal cortex tissue female embryo (20 weeks) and male embryo (22 weeks)	tissue	total RNA-seq	ENCFF489YDP	ENCFF059JKU	0.968736	1	Medium-high	6	1.68228	0.329423	1.56403	0.528191	2.29709	1.12702	1.73954
ENCSR000AEY	frontal cortex	frontal cortex tissue female embryo (20 weeks) and male embryo (22 weeks)	tissue	total RNA-seq	ENCFF489YDP	ENCFF059JKU	0.968736	1	Medium-high	7	1.80803	0.362624	1.35925	0.61415	2.06965	1.47573	1.5958
ENCSR000AEY	frontal cortex	frontal cortex tissue female embryo (20 weeks) and male embryo (22 weeks)	tissue	total RNA-seq	ENCFF489YDP	ENCFF059JKU	0.968736	1	Medium-high	8	1.78736	0.470138	1.4049	0.686733	1.90788	1.30844	1.4781
ENCSR000AEY	frontal cortex	frontal cortex tissue female embryo (20 weeks) and male embryo (22 weeks)	tissue	total RNA-seq	ENCFF489YDP	ENCFF059JKU	0.968736	1	Medium-high	9	1.54727	0.38832	1.19607	0.657323	1.8741	1.31993	1.501
ENCSR000AEY	frontal cortex	frontal cortex tissue female embryo (20 weeks) and male embryo (22 weeks)	tissue	total RNA-seq	ENCFF489YDP	ENCFF059JKU	0.968736	1	Medium-high	10	1.40748	0.324838	1.10294	0.622968	1.8678	1.16809	1.19171
ENCSR000AEY	frontal cortex	frontal cortex tissue female embryo (20 weeks) and male embryo (22 weeks)	tissue	total RNA-seq	ENCFF489YDP	ENCFF059JKU	0.968736	1	Medium	1	0.811283	0.241879	0.267633	0.201982	1.12506	0.86166	0.737901
ENCSR000AEY	frontal cortex	frontal cortex tissue female embryo (20 weeks) and male embryo (22 weeks)	tissue	total RNA-seq	ENCFF489YDP	ENCFF059JKU	0.968736	1	Medium	2	0.939198	0.223506	0.624331	0.316095	1.13765	0.798871	0.680909
ENCSR000AEY	frontal cortex	frontal cortex tissue female embryo (20 weeks) and male embryo (22 weeks)	tissue	total RNA-seq	ENCFF489YDP	ENCFF059JKU	0.968736	1	Medium	3	0.914061	0.249391	0.819017	0.356419	1.10587	0.712104	0.723829
ENCSR000AEY	frontal cortex	frontal cortex tissue female embryo (20 weeks) and male embryo (22 weeks)	tissue	total RNA-seq	ENCFF489YDP	ENCFF059JKU	0.968736	1	Medium	4	0.883926	0.188742	0.592118	0.35202	1.08218	0.628208	0.661705
ENCSR000AEY	frontal cortex	frontal cortex tissue female embryo (20 weeks) and male embryo (22 weeks)	tissue	total RNA-seq	ENCFF489YDP	ENCFF059JKU	0.968736	1	Medium	5	0.73741	0.176824	0.611976	0.300653	1.02398	0.600033	0.624195
ENCSR000AEY	frontal cortex	frontal cortex tissue female embryo (20 weeks) and male embryo (22 weeks)	tissue	total RNA-seq	ENCFF489YDP	ENCFF059JKU	0.968736	1	Medium	6	0.700488	0.153882	0.587577	0.286801	0.94962	0.610009	0.661999
ENCSR000AEY	frontal cortex	frontal cortex tissue female embryo (20 weeks) and male embryo (22 weeks)	tissue	total RNA-seq	ENCFF489YDP	ENCFF059JKU	0.968736	1	Medium	7	0.788406	0.166102	0.639591	0.301155	0.875025	0.563845	0.614476
ENCSR000AEY	frontal cortex	frontal cortex tissue female embryo (20 weeks) and male embryo (22 weeks)	tissue	total RNA-seq	ENCFF489YDP	ENCFF059JKU	0.968736	1	Medium	8	0.662468	0.160246	0.45827	0.294164	0.845862	0.494329	0.526814
ENCSR000AEY	frontal cortex	frontal cortex tissue female embryo (20 weeks) and male embryo (22 weeks)	tissue	total RNA-seq	ENCFF489YDP	ENCFF059JKU	0.968736	1	Medium	9	0.569315	0.13194	0.544659	0.272869	0.818033	0.563923	0.538075
ENCSR000AEY	frontal cortex	frontal cortex tissue female embryo (20 weeks) and male embryo (22 weeks)	tissue	total RNA-seq	ENCFF489YDP	ENCFF059JKU	0.968736	1	Medium	10	0.522883	0.135796	0.51686	0.230688	0.751404	0.577861	0.417462
ENCSR000AEY	frontal cortex	frontal cortex tissue female embryo (20 weeks) and male embryo (22 weeks)	tissue	total RNA-seq	ENCFF489YDP	ENCFF059JKU	0.968736	1	Medium-low	1	0.355314	0.160533	0.135244	0.224095	0.463354	0.391808	0.376339
ENCSR000AEY	frontal cortex	frontal cortex tissue female embryo (20 weeks) and male embryo (22 weeks)	tissue	total RNA-seq	ENCFF489YDP	ENCFF059JKU	0.968736	1	Medium-low	2	0.408344	0.106714	0.235033	0.117262	0.457077	0.295134	0.293513
ENCSR000AEY	frontal cortex	frontal cortex tissue female embryo (20 weeks) and male embryo (22 weeks)	tissue	total RNA-seq	ENCFF489YDP	ENCFF059JKU	0.968736	1	Medium-low	3	0.401239	0.0923748	0.319375	0.141225	0.428195	0.26784	0.234738
ENCSR000AEY	frontal cortex	frontal cortex tissue female embryo (20 weeks) and male embryo (22 weeks)	tissue	total RNA-seq	ENCFF489YDP	ENCFF059JKU	0.968736	1	Medium-low	4	0.322194	0.0676969	0.272584	0.146232	0.392275	0.263943	0.241371
ENCSR000AEY	frontal cortex	frontal cortex tissue female embryo (20 weeks) and male embryo (22 weeks)	tissue	total RNA-seq	ENCFF489YDP	ENCFF059JKU	0.968736	1	Medium-low	5	0.279464	0.0792259	0.276602	0.106794	0.367297	0.270369	0.201544
ENCSR000AEY	frontal cortex	frontal cortex tissue female embryo (20 weeks) and male embryo (22 weeks)	tissue	total RNA-seq	ENCFF489YDP	ENCFF059JKU	0.968736	1	Medium-low	6	0.273316	0.0702568	0.22625	0.109987	0.348021	0.227472	0.209387
ENCSR000AEY	frontal cortex	frontal cortex tissue female embryo (20 weeks) and male embryo (22 weeks)	tissue	total RNA-seq	ENCFF489YDP	ENCFF059JKU	0.968736	1	Medium-low	7	0.232707	0.0535254	0.167298	0.153954	0.313833	0.241511	0.201363
ENCSR000AEY	frontal cortex	frontal cortex tissue female embryo (20 weeks) and male embryo (22 weeks)	tissue	total RNA-seq	ENCFF489YDP	ENCFF059JKU	0.968736	1	Medium-low	8	0.240129	0.0628964	0.193695	0.144988	0.322101	0.199169	0.181591
ENCSR000AEY	frontal cortex	frontal cortex tissue female embryo (20 weeks) and male embryo (22 weeks)	tissue	total RNA-seq	ENCFF489YDP	ENCFF059JKU	0.968736	1	Medium-low	9	0.171075	0.059373	0.187389	0.101007	0.271489	0.214904	0.165033
ENCSR000AEY	frontal cortex	frontal cortex tissue female embryo (20 weeks) and male embryo (22 weeks)	tissue	total RNA-seq	ENCFF489YDP	ENCFF059JKU	0.968736	1	Medium-low	10	0.183584	0.0603776	0.19048	0.114781	0.270919	0.247706	0.147093
ENCSR000AEY	frontal cortex	frontal cortex tissue female embryo (20 weeks) and male embryo (22 weeks)	tissue	total RNA-seq	ENCFF489YDP	ENCFF059JKU	0.968736	1	Low	1	0.129543	0.0571658	0.0501105	0.0474076	0.0917001	0.0796674	0.0628315
ENCSR000AEY	frontal cortex	frontal cortex tissue female embryo (20 weeks) and male embryo (22 weeks)	tissue	total RNA-seq	ENCFF489YDP	ENCFF059JKU	0.968736	1	Low	2	0.0760316	0.0241633	0.0554906	0.0342078	0.088343	0.0687903	0.0451533
ENCSR000AEY	frontal cortex	frontal cortex tissue female embryo (20 weeks) and male embryo (22 weeks)	tissue	total RNA-seq	ENCFF489YDP	ENCFF059JKU	0.968736	1	Low	3	0.0669045	0.0200901	0.0517425	0.0322287	0.0785465	0.0517888	0.0497239
ENCSR000AEY	frontal cortex	frontal cortex tissue female embryo (20 weeks) and male embryo (22 weeks)	tissue	total RNA-seq	ENCFF489YDP	ENCFF059JKU	0.968736	1	Low	4	0.0701801	0.017889	0.0487891	0.0259647	0.0706985	0.04722	0.0403408
ENCSR000AEY	frontal cortex	frontal cortex tissue female embryo (20 weeks) and male embryo (22 weeks)	tissue	total RNA-seq	ENCFF489YDP	ENCFF059JKU	0.968736	1	Low	5	0.0476713	0.0136431	0.0476689	0.0236915	0.0668294	0.0464716	0.0364899
ENCSR000AEY	frontal cortex	frontal cortex tissue female embryo (20 weeks) and male embryo (22 weeks)	tissue	total RNA-seq	ENCFF489YDP	ENCFF059JKU	0.968736	1	Low	6	0.0440908	0.0130696	0.0493419	0.0217155	0.0680691	0.0507172	0.0391957
ENCSR000AEY	frontal cortex	frontal cortex tissue female embryo (20 weeks) and male embryo (22 weeks)	tissue	total RNA-seq	ENCFF489YDP	ENCFF059JKU	0.968736	1	Low	7	0.0392434	0.0119689	0.0465445	0.0244028	0.0640128	0.0428928	0.0247353
ENCSR000AEY	frontal cortex	frontal cortex tissue female embryo (20 weeks) and male embryo (22 weeks)	tissue	total RNA-seq	ENCFF489YDP	ENCFF059JKU	0.968736	1	Low	8	0.04648	0.0134229	0.0326852	0.0238778	0.0595513	0.0531954	0.0326139
ENCSR000AEY	frontal cortex	frontal cortex tissue female embryo (20 weeks) and male embryo (22 weeks)	tissue	total RNA-seq	ENCFF489YDP	ENCFF059JKU	0.968736	1	Low	9	0.0378817	0.0138679	0.0492444	0.0318324	0.0538152	0.0629609	0.0304407
ENCSR000AEY	frontal cortex	frontal cortex tissue female embryo (20 weeks) and male embryo (22 weeks)	tissue	total RNA-seq	ENCFF489YDP	ENCFF059JKU	0.968736	1	Low	10	0.0430179	0.017512	0.039852	0.0313049	0.0554696	0.0518306	0.041225
ENCSR000AEO	K562	K562	cell line	polyA plus RNA-seq	ENCFF700ENO	ENCFF418GJD	0.973681	1	High	1	0.387279	0.0238842	1.81269	0.250216	10.1539	7.34732	3.85218
ENCSR000AEO	K562	K562	cell line	polyA plus RNA-seq	ENCFF700ENO	ENCFF418GJD	0.973681	1	High	2	3.381	0.323584	2.70777	1.66893	9.43318	5.17607	19.8185
ENCSR000AEO	K562	K562	cell line	polyA plus RNA-seq	ENCFF700ENO	ENCFF418GJD	0.973681	1	High	3	2.12059	0.255809	2.11339	2.8759	10.8311	14.1064	5.16379
ENCSR000AEO	K562	K562	cell line	polyA plus RNA-seq	ENCFF700ENO	ENCFF418GJD	0.973681	1	High	4	3.97105	0.447047	7.30701	3.18115	10.0845	6.09389	6.16914
ENCSR000AEO	K562	K562	cell line	polyA plus RNA-seq	ENCFF700ENO	ENCFF418GJD	0.973681	1	High	5	2.40246	0.569455	6.71774	3.42392	9.76602	17.8824	6.55731
ENCSR000AEO	K562	K562	cell line	polyA plus RNA-seq	ENCFF700ENO	ENCFF418GJD	0.973681	1	High	6	3.961	0.313257	18.5911	3.64885	10.8597	21.2944	5.08291
ENCSR000AEO	K562	K562	cell line	polyA plus RNA-seq	ENCFF700ENO	ENCFF418GJD	0.973681	1	High	7	6.62478	0.498103	10.4496	5.82638	10.9838	16.0593	4.4663
ENCSR000AEO	K562	K562	cell line	polyA plus RNA-seq	ENCFF700ENO	ENCFF418GJD	0.973681	1	High	8	5.50655	1.13671	12.8996	8.71132	8.45843	12.3405	4.99564
ENCSR000AEO	K562	K562	cell line	polyA plus RNA-seq	ENCFF700ENO	ENCFF418GJD	0.973681	1	High	9	5.05518	0.740849	9.39347	3.70764	7.43317	8.19808	4.27126
ENCSR000AEO	K562	K562	cell line	polyA plus RNA-seq	ENCFF700ENO	ENCFF418GJD	0.973681	1	High	10	2.7944	0.446492	3.53089	8.41983	7.4036	13.3576	8.28788
ENCSR000AEO	K562	K562	cell line	polyA plus RNA-seq	ENCFF700ENO	ENCFF418GJD	0.973681	1	Medium-high	1	0.431476	0.127153	0.154235	0.184254	1.76203	1.36382	1.5272
ENCSR000AEO	K562	K562	cell line	polyA plus RNA-seq	ENCFF700ENO	ENCFF418GJD	0.973681	1	Medium-high	2	0.930885	0.275011	0.529253	0.405085	1.96257	1.04325	1.68254
ENCSR000AEO	K562	K562	cell line	polyA plus RNA-seq	ENCFF700ENO	ENCFF418GJD	0.973681	1	Medium-high	3	1.32941	0.204335	1.11442	1.08124	2.00207	1.09751	2.15465
ENCSR000AEO	K562	K562	cell line	polyA plus RNA-seq	ENCFF700ENO	ENCFF418GJD	0.973681	1	Medium-high	4	1.29097	0.17911	1.21194	0.905885	1.93607	1.56128	2.17397
ENCSR000AEO	K562	K562	cell line	polyA plus RNA-seq	ENCFF700ENO	ENCFF418GJD	0.973681	1	Medium-high	5	1.56791	0.180565	1.53323	0.749661	1.89634	1.2815	2.21306
ENCSR000AEO	K562	K562	cell line	polyA plus RNA-seq	ENCFF700ENO	ENCFF418GJD	0.973681	1	Medium-high	6	1.54907	0.16525	1.39709	0.700643	1.71881	1.35251	2.54527
ENCSR000AEO	K562	K562	cell line	polyA plus RNA-seq	ENCFF700ENO	ENCFF418GJD	0.973681	1	Medium-high	7	1.42717	0.313822	1.35688	1.11105	1.80526	1.87226	2.28931
ENCSR000AEO	K562	K562	cell line	polyA plus RNA-seq	ENCFF700ENO	ENCFF418GJD	0.973681	1	Medium-high	8	1.55655	0.197743	1.52757	0.790789	1.73077	1.87618	2.01475
ENCSR000AEO	K562	K562	cell line	polyA plus RNA-seq	ENCFF700ENO	ENCFF418GJD	0.973681	1	Medium-high	9	1.68134	0.183082	1.96136	0.864686	1.57564	2.16867	1.94834
ENCSR000AEO	K562	K562	cell line	polyA plus RNA-seq	ENCFF700ENO	ENCFF418GJD	0.973681	1	Medium-high	10	1.64961	0.400166	1.42794	0.901342	1.74824	1.87959	1.92298
ENCSR000AEO	K562	K562	cell line	polyA plus RNA-seq	ENCFF700ENO	ENCFF418GJD	0.973681	1	Medium	1	0.247333	0.20154	0.0967103	0.0892252	0.585372	0.426991	0.643132
ENCSR000AEO	K562	K562	cell line	polyA plus RNA-seq	ENCFF700ENO	ENCFF418GJD	0.973681	1	Medium	2	0.380149	0.100181	0.277001	0.102134	0.628078	0.448051	0.770223
ENCSR000AEO	K562	K562	cell line	polyA plus RNA-seq	ENCFF700ENO	ENCFF418GJD	0.973681	1	Medium	3	0.513293	0.0701175	0.368216	0.249151	0.626603	0.548631	0.780838
ENCSR000AEO	K562	K562	cell line	polyA plus RNA-seq	ENCFF700ENO	ENCFF418GJD	0.973681	1	Medium	4	0.666146	0.124263	0.549948	0.353862	0.626545	0.576136	0.833367
ENCSR000AEO	K562	K562	cell line	polyA plus RNA-seq	ENCFF700ENO	ENCFF418GJD	0.973681	1	Medium	5	0.55707	0.0922468	0.507473	0.355816	0.635202	0.567756	0.891448
ENCSR000AEO	K562	K562	cell line	polyA plus RNA-seq	ENCFF700ENO	ENCFF418GJD	0.973681	1	Medium	6	0.557522	0.123133	0.511397	0.253005	0.627193	0.588811	0.758053
ENCSR000AEO	K562	K562	cell line	polyA plus RNA-seq	ENCFF700ENO	ENCFF418GJD	0.973681	1	Medium	7	0.694152	0.104733	0.537799	0.341366	0.591841	0.742	0.780698
ENCSR000AEO	K562	K562	cell line	polyA plus RNA-seq	ENCFF700ENO	ENCFF418GJD	0.973681	1	Medium	8	0.733194	0.133745	0.491684	0.407216	0.590043	0.810238	0.761064
ENCSR000AEO	K562	K562	cell line	polyA plus RNA-seq	ENCFF700ENO	ENCFF418GJD	0.973681	1	Medium	9	0.647553	0.132472	0.618295	0.321377	0.637045	0.799405	0.729377
ENCSR000AEO	K562	K562	cell line	polyA plus RNA-seq	ENCFF700ENO	ENCFF418GJD	0.973681	1	Medium	10	0.628817	0.138082	0.751309	0.275383	0.667165	0.723615	0.768869
ENCSR000AEO	K562	K562	cell line	polyA plus RNA-seq	ENCFF700ENO	ENCFF418GJD	0.973681	1	Medium-low	1	0.277222	0.0812519	0.0530976	0.0702244	0.23696	0.179322	0.259472
ENCSR000AEO	K562	K562	cell line	polyA plus RNA-seq	ENCFF700ENO	ENCFF418GJD	0.973681	1	Medium-low	2	0.235198	0.0387555	0.118716	0.13509	0.229648	0.171935	0.258851
ENCSR000AEO	K562	K562	cell line	polyA plus RNA-seq	ENCFF700ENO	ENCFF418GJD	0.973681	1	Medium-low	3	0.217636	0.0440886	0.151191	0.153367	0.224558	0.198358	0.27313
ENCSR000AEO	K562	K562	cell line	polyA plus RNA-seq	ENCFF700ENO	ENCFF418GJD	0.973681	1	Medium-low	4	0.202619	0.0308723	0.17378	0.116758	0.228811	0.196679	0.289411
ENCSR000AEO	K562	K562	cell line	polyA plus RNA-seq	ENCFF700ENO	ENCFF418GJD	0.973681	1	Medium-low	5	0.226674	0.0422276	0.194031	0.124228	0.233118	0.226933	0.324149
ENCSR000AEO	K562	K562	cell line	polyA plus RNA-seq	ENCFF700ENO	ENCFF418GJD	0.973681	1	Medium-low	6	0.285846	0.0446925	0.213184	0.12262	0.216866	0.295371	0.275954
ENCSR000AEO	K562	K562	cell line	polyA plus RNA-seq	ENCFF700ENO	ENCFF418GJD	0.973681	1	Medium-low	7	0.205908	0.0311459	0.232648	0.163846	0.242219	0.292156	0.278349
ENCSR000AEO	K562	K562	cell line	polyA plus RNA-seq	ENCFF700ENO	ENCFF418GJD	0.973681	1	Medium-low	8	0.28428	0.0622267	0.285151	0.169577	0.230233	0.285905	0.289476
ENCSR000AEO	K562	K562	cell line	polyA plus RNA-seq	ENCFF700ENO	ENCFF418GJD	0.973681	1	Medium-low	9	0.184949	0.0413305	0.20567	0.179687	0.220909	0.313395	0.299781
ENCSR000AEO	K562	K562	cell line	polyA plus RNA-seq	ENCFF700ENO	ENCFF418GJD	0.973681	1	Medium-low	10	0.198192	0.0348911	0.258704	0.163901	0.256689	0.310812	0.256856
ENCSR000AEO	K562	K562	cell line	polyA plus RNA-seq	ENCFF700ENO	ENCFF418GJD	0.973681	1	Low	1	0.141272	0.0203405	0.0242697	0.0181388	0.0950267	0.0382125	0.0795008
ENCSR000AEO	K562	K562	cell line	polyA plus RNA-seq	ENCFF700ENO	ENCFF418GJD	0.973681	1	Low	2	0.0279603	0.00805456	0.0377194	0.0207353	0.0631057	0.0268795	0.0307564
ENCSR000AEO	K562	K562	cell line	polyA plus RNA-seq	ENCFF700ENO	ENCFF418GJD	0.973681	1	Low	3	0.0375674	0.00675686	0.0243576	0.0131794	0.0383835	0.0277512	0.0338758
ENCSR000AEO	K562	K562	cell line	polyA plus RNA-seq	ENCFF700ENO	ENCFF418GJD	0.973681	1	Low	4	0.0330195	0.00890772	0.0272357	0.0156373	0.0318936	0.0348378	0.0406687
ENCSR000AEO	K562	K562	cell line	polyA plus RNA-seq	ENCFF700ENO	ENCFF418GJD	0.973681	1	Low	5	0.0334725	0.0108402	0.0257527	0.0249029	0.0323535	0.0304203	0.0327514
ENCSR000AEO	K562	K562	cell line	polyA plus RNA-seq	ENCFF700ENO	ENCFF418GJD	0.973681	1	Low	6	0.0300067	0.00746476	0.0216513	0.0237539	0.0325498	0.0583755	0.0361354
ENCSR000AEO	K562	K562	cell line	polyA plus RNA-seq	ENCFF700ENO	ENCFF418GJD	0.973681	1	Low	7	0.0302663	0.00516247	0.0296303	0.0303815	0.0317897	0.0457682	0.0349165
ENCSR000AEO	K562	K562	cell line	polyA plus RNA-seq	ENCFF700ENO	ENCFF418GJD	0.973681	1	Low	8	0.031581	0.0081042	0.0460856	0.0368811	0.0269484	0.043751	0.0257526
ENCSR000AEO	K562	K562	cell line	polyA plus RNA-seq	ENCFF700ENO	ENCFF418GJD	0.973681	1	Low	9	0.0281196	0.00648437	0.030177	0.022532	0.0340973	0.0372767	0.0238652
ENCSR000AEO	K562	K562	cell line	polyA plus RNA-seq	ENCFF700ENO	ENCFF418GJD	0.973681	1	Low	10	0.0266692	0.00963028	0.0341493	0.0140941	0.0297599	0.0373974	0.0245645
ENCSR000AAQ	renal cortical epithelial cell	renal cortical epithelial cell female adult (69 years) and male adult (84 years)	primary cell	total RNA-seq	ENCFF977QVP	ENCFF893MMR	0.806137	1	High	1	1.99728	0.63812	0.948372	0.24052	5.44637	3.67331	1.61977
ENCSR000AAQ	renal cortical epithelial cell	renal cortical epithelial cell female adult (69 years) and male adult (84 years)	primary cell	total RNA-seq	ENCFF977QVP	ENCFF893MMR	0.806137	1	High	2	3.84034	0.341113	2.14775	1.07399	4.95367	3.65081	2.77086
ENCSR000AAQ	renal cortical epithelial cell	renal cortical epithelial cell female adult (69 years) and male adult (84 years)	primary cell	total RNA-seq	ENCFF977QVP	ENCFF893MMR	0.806137	1	High	3	2.32246	0.390481	2.24562	0.912712	5.13267	4.97415	2.2143
ENCSR000AAQ	renal cortical epithelial cell	renal cortical epithelial cell female adult (69 years) and male adult (84 years)	primary cell	total RNA-seq	ENCFF977QVP	ENCFF893MMR	0.806137	1	High	4	3.38792	0.710871	3.32734	1.65659	5.03841	2.65108	2.23977
ENCSR000AAQ	renal cortical epithelial cell	renal cortical epithelial cell female adult (69 years) and male adult (84 years)	primary cell	total RNA-seq	ENCFF977QVP	ENCFF893MMR	0.806137	1	High	5	1.3268	0.491059	3.69075	1.88197	5.18205	4.02475	2.43435
ENCSR000AAQ	renal cortical epithelial cell	renal cortical epithelial cell female adult (69 years) and male adult (84 years)	primary cell	total RNA-seq	ENCFF977QVP	ENCFF893MMR	0.806137	1	High	6	2.47092	0.338886	6.22391	1.29091	4.68566	8.59516	2.90082
ENCSR000AAQ	renal cortical epithelial cell	renal cortical epithelial cell female adult (69 years) and male adult (84 years)	primary cell	total RNA-seq	ENCFF977QVP	ENCFF893MMR	0.806137	1	High	7	2.4902	0.250366	3.88555	1.76122	5.33465	3.6917	1.89635
ENCSR000AAQ	renal cortical epithelial cell	renal cortical epithelial cell female adult (69 years) and male adult (84 years)	primary cell	total RNA-seq	ENCFF977QVP	ENCFF893MMR	0.806137	1	High	8	1.8612	0.313572	5.36644	3.21321	4.28126	3.14186	1.50704
ENCSR000AAQ	renal cortical epithelial cell	renal cortical epithelial cell female adult (69 years) and male adult (84 years)	primary cell	total RNA-seq	ENCFF977QVP	ENCFF893MMR	0.806137	1	High	9	1.99875	0.223554	3.77721	0.937127	3.96491	2.76034	2.0658
ENCSR000AAQ	renal cortical epithelial cell	renal cortical epithelial cell female adult (69 years) and male adult (84 years)	primary cell	total RNA-seq	ENCFF977QVP	ENCFF893MMR	0.806137	1	High	10	2.56847	0.288728	1.82876	1.23148	3.7228	3.61259	2.6879
ENCSR000AAQ	renal cortical epithelial cell	renal cortical epithelial cell female adult (69 years) and male adult (84 years)	primary cell	total RNA-seq	ENCFF977QVP	ENCFF893MMR	0.806137	1	Medium-high	1	0.49315	0.207935	0.236512	0.448213	1.19878	0.950286	0.755435
ENCSR000AAQ	renal cortical epithelial cell	renal cortical epithelial cell female adult (69 years) and male adult (84 years)	primary cell	total RNA-seq	ENCFF977QVP	ENCFF893MMR	0.806137	1	Medium-high	2	0.867543	0.214244	0.670779	0.270792	1.21593	0.802247	0.740007
ENCSR000AAQ	renal cortical epithelial cell	renal cortical epithelial cell female adult (69 years) and male adult (84 years)	primary cell	total RNA-seq	ENCFF977QVP	ENCFF893MMR	0.806137	1	Medium-high	3	0.952595	0.071916	0.795666	0.317061	1.13805	0.573306	0.672442
ENCSR000AAQ	renal cortical epithelial cell	renal cortical epithelial cell female adult (69 years) and male adult (84 years)	primary cell	total RNA-seq	ENCFF977QVP	ENCFF893MMR	0.806137	1	Medium-high	4	0.741741	0.0573645	0.713438	0.263453	1.09062	0.681121	0.664144
ENCSR000AAQ	renal cortical epithelial cell	renal cortical epithelial cell female adult (69 years) and male adult (84 years)	primary cell	total RNA-seq	ENCFF977QVP	ENCFF893MMR	0.806137	1	Medium-high	5	0.721666	0.0837021	0.667776	0.356797	1.0294	0.525006	0.619117
ENCSR000AAQ	renal cortical epithelial cell	renal cortical epithelial cell female adult (69 years) and male adult (84 years)	primary cell	total RNA-seq	ENCFF977QVP	ENCFF893MMR	0.806137	1	Medium-high	6	0.590111	0.0757499	0.633743	0.195537	0.999218	0.56165	0.616184
ENCSR000AAQ	renal cortical epithelial cell	renal cortical epithelial cell female adult (69 years) and male adult (84 years)	primary cell	total RNA-seq	ENCFF977QVP	ENCFF893MMR	0.806137	1	Medium-high	7	0.686971	0.107271	0.585496	0.292203	0.945979	0.591848	0.628849
ENCSR000AAQ	renal cortical epithelial cell	renal cortical epithelial cell female adult (69 years) and male adult (84 years)	primary cell	total RNA-seq	ENCFF977QVP	ENCFF893MMR	0.806137	1	Medium-high	8	0.590227	0.0898901	0.757074	0.267268	0.819507	0.714116	0.564228
ENCSR000AAQ	renal cortical epithelial cell	renal cortical epithelial cell female adult (69 years) and male adult (84 years)	primary cell	total RNA-seq	ENCFF977QVP	ENCFF893MMR	0.806137	1	Medium-high	9	0.667905	0.0851633	0.664759	0.296539	0.788467	0.613469	0.550314
ENCSR000AAQ	renal cortical epithelial cell	renal cortical epithelial cell female adult (69 years) and male adult (84 years)	primary cell	total RNA-seq	ENCFF977QVP	ENCFF893MMR	0.806137	1	Medium-high	10	0.550874	0.123471	0.535504	0.231819	0.758713	0.515105	0.494483
ENCSR000AAQ	renal cortical epithelial cell	renal cortical epithelial cell female adult (69 years) and male adult (84 years)	primary cell	total RNA-seq	ENCFF977QVP	ENCFF893MMR	0.806137	1	Medium	1	0.258243	0.105295	0.117394	0.141115	0.441674	0.386158	0.27901
ENCSR000AAQ	renal cortical epithelial cell	renal cortical epithelial cell female adult (69 years) and male adult (84 years)	primary cell	total RNA-seq	ENCFF977QVP	ENCFF893MMR	0.806137	1	Medium	2	0.377675	0.0709808	0.281966	0.161702	0.446135	0.317046	0.285742
ENCSR000AAQ	renal cortical epithelial cell	renal cortical epithelial cell female adult (69 years) and male adult (84 years)	primary cell	total RNA-seq	ENCFF977QVP	ENCFF893MMR	0.806137	1	Medium	3	0.341306	0.0376608	0.314536	0.157844	0.436118	0.281396	0.300146
ENCSR000AAQ	renal cortical epithelial cell	renal cortical epithelial cell female adult (69 years) and male adult (84 years)	primary cell	total RNA-seq	ENCFF977QVP	ENCFF893MMR	0.806137	1	Medium	4	0.3427	0.0479691	0.289167	0.149074	0.413852	0.268413	0.229967
ENCSR000AAQ	renal cortical epithelial cell	renal cortical epithelial cell female adult (69 years) and male adult (84 years)	primary cell	total RNA-seq	ENCFF977QVP	ENCFF893MMR	0.806137	1	Medium	5	0.255495	0.0414617	0.256888	0.126942	0.391033	0.238823	0.255078
ENCSR000AAQ	renal cortical epithelial cell	renal cortical epithelial cell female adult (69 years) and male adult (84 years)	primary cell	total RNA-seq	ENCFF977QVP	ENCFF893MMR	0.806137	1	Medium	6	0.287608	0.0327969	0.249929	0.099795	0.363348	0.256603	0.256976
ENCSR000AAQ	renal cortical epithelial cell	renal cortical epithelial cell female adult (69 years) and male adult (84 years)	primary cell	total RNA-seq	ENCFF977QVP	ENCFF893MMR	0.806137	1	Medium	7	0.286337	0.0384125	0.253389	0.101855	0.322742	0.227767	0.244813
ENCSR000AAQ	renal cortical epithelial cell	renal cortical epithelial cell female adult (69 years) and male adult (84 years)	primary cell	total RNA-seq	ENCFF977QVP	ENCFF893MMR	0.806137	1	Medium	8	0.264784	0.0449426	0.183899	0.112107	0.311014	0.194774	0.213646
ENCSR000AAQ	renal cortical epithelial cell	renal cortical epithelial cell female adult (69 years) and male adult (84 years)	primary cell	total RNA-seq	ENCFF977QVP	ENCFF893MMR	0.806137	1	Medium	9	0.229446	0.0377332	0.204301	0.104354	0.277852	0.219171	0.219559
ENCSR000AAQ	renal cortical epithelial cell	renal cortical epithelial cell female adult (69 years) and male adult (84 years)	primary cell	total RNA-seq	ENCFF977QVP	ENCFF893MMR	0.806137	1	Medium	10	0.193631	0.0347034	0.196121	0.12858	0.273024	0.225446	0.213184
ENCSR000AAQ	renal cortical epithelial cell	renal cortical epithelial cell female adult (69 years) and male adult (84 years)	primary cell	total RNA-seq	ENCFF977QVP	ENCFF893MMR	0.806137	1	Medium-low	1	0.226608	0.0502107	0.0544467	0.0496783	0.189556	0.147642	0.110281
ENCSR000AAQ	renal cortical epithelial cell	renal cortical epithelial cell female adult (69 years) and male adult (84 years)	primary cell	total RNA-seq	ENCFF977QVP	ENCFF893MMR	0.806137	1	Medium-low	2	0.174313	0.0333348	0.103072	0.0670829	0.174136	0.12586	0.0916251
ENCSR000AAQ	renal cortical epithelial cell	renal cortical epithelial cell female adult (69 years) and male adult (84 years)	primary cell	total RNA-seq	ENCFF977QVP	ENCFF893MMR	0.806137	1	Medium-low	3	0.13201	0.0261923	0.114389	0.0440965	0.167445	0.100824	0.107844
ENCSR000AAQ	renal cortical epithelial cell	renal cortical epithelial cell female adult (69 years) and male adult (84 years)	primary cell	total RNA-seq	ENCFF977QVP	ENCFF893MMR	0.806137	1	Medium-low	4	0.121728	0.0161223	0.10593	0.0528316	0.155238	0.0986918	0.105266
ENCSR000AAQ	renal cortical epithelial cell	renal cortical epithelial cell female adult (69 years) and male adult (84 years)	primary cell	total RNA-seq	ENCFF977QVP	ENCFF893MMR	0.806137	1	Medium-low	5	0.126694	0.0199329	0.103706	0.0296441	0.143614	0.104356	0.0851796
ENCSR000AAQ	renal cortical epithelial cell	renal cortical epithelial cell female adult (69 years) and male adult (84 years)	primary cell	total RNA-seq	ENCFF977QVP	ENCFF893MMR	0.806137	1	Medium-low	6	0.101588	0.0203869	0.0939021	0.0551493	0.141272	0.0751664	0.0791935
ENCSR000AAQ	renal cortical epithelial cell	renal cortical epithelial cell female adult (69 years) and male adult (84 years)	primary cell	total RNA-seq	ENCFF977QVP	ENCFF893MMR	0.806137	1	Medium-low	7	0.0915278	0.0177286	0.0808515	0.0603531	0.125742	0.0849674	0.0702844
ENCSR000AAQ	renal cortical epithelial cell	renal cortical epithelial cell female adult (69 years) and male adult (84 years)	primary cell	total RNA-seq	ENCFF977QVP	ENCFF893MMR	0.806137	1	Medium-low	8	0.0952413	0.0136664	0.0798718	0.0451998	0.119513	0.0823205	0.0829625
ENCSR000AAQ	renal cortical epithelial cell	renal cortical epithelial cell female adult (69 years) and male adult (84 years)	primary cell	total RNA-seq	ENCFF977QVP	ENCFF893MMR	0.806137	1	Medium-low	9	0.0877294	0.0216106	0.0763651	0.0378135	0.10016	0.0813221	0.0724689
ENCSR000AAQ	renal cortical epithelial cell	renal cortical epithelial cell female adult (69 years) and male adult (84 years)	primary cell	total RNA-seq	ENCFF977QVP	ENCFF893MMR	0.806137	1	Medium-low	10	0.0727134	0.0179307	0.0530452	0.0443452	0.0994353	0.0869275	0.0572045
ENCSR000AAQ	renal cortical epithelial cell	renal cortical epithelial cell female adult (69 years) and male adult (84 years)	primary cell	total RNA-seq	ENCFF977QVP	ENCFF893MMR	0.806137	1	Low	1	0.0608983	0.021449	0.0207515	0.0200334	0.051713	0.0386469	0.0323853
ENCSR000AAQ	renal cortical epithelial cell	renal cortical epithelial cell female adult (69 years) and male adult (84 years)	primary cell	total RNA-seq	ENCFF977QVP	ENCFF893MMR	0.806137	1	Low	2	0.0358311	0.00673576	0.0236964	0.0144684	0.0467912	0.028765	0.0206959
ENCSR000AAQ	renal cortical epithelial cell	renal cortical epithelial cell female adult (69 years) and male adult (84 years)	primary cell	total RNA-seq	ENCFF977QVP	ENCFF893MMR	0.806137	1	Low	3	0.0302478	0.00540753	0.030261	0.011329	0.0364576	0.0251725	0.0217941
ENCSR000AAQ	renal cortical epithelial cell	renal cortical epithelial cell female adult (69 years) and male adult (84 years)	primary cell	total RNA-seq	ENCFF977QVP	ENCFF893MMR	0.806137	1	Low	4	0.0213725	0.00434385	0.0287771	0.0115608	0.031205	0.015635	0.013131
ENCSR000AAQ	renal cortical epithelial cell	renal cortical epithelial cell female adult (69 years) and male adult (84 years)	primary cell	total RNA-seq	ENCFF977QVP	ENCFF893MMR	0.806137	1	Low	5	0.0162928	0.00337101	0.0149333	0.0102242	0.028745	0.019022	0.0170638
ENCSR000AAQ	renal cortical epithelial cell	renal cortical epithelial cell female adult (69 years) and male adult (84 years)	primary cell	total RNA-seq	ENCFF977QVP	ENCFF893MMR	0.806137	1	Low	6	0.0178296	0.00377715	0.0194166	0.0081063	0.0263656	0.0155359	0.0163781
ENCSR000AAQ	renal cortical epithelial cell	renal cortical epithelial cell female adult (69 years) and male adult (84 years)	primary cell	total RNA-seq	ENCFF977QVP	ENCFF893MMR	0.806137	1	Low	7	0.0136981	0.00313869	0.0159039	0.00926614	0.0252584	0.0172239	0.0166705
ENCSR000AAQ	renal cortical epithelial cell	renal cortical epithelial cell female adult (69 years) and male adult (84 years)	primary cell	total RNA-seq	ENCFF977QVP	ENCFF893MMR	0.806137	1	Low	8	0.0166203	0.00474641	0.0188655	0.015522	0.0186784	0.017739	0.0101893
ENCSR000AAQ	renal cortical epithelial cell	renal cortical epithelial cell female adult (69 years) and male adult (84 years)	primary cell	total RNA-seq	ENCFF977QVP	ENCFF893MMR	0.806137	1	Low	9	0.0104102	0.00400604	0.0199613	0.0130179	0.0194645	0.0231563	0.0128154
ENCSR000AAQ	renal cortical epithelial cell	renal cortical epithelial cell female adult (69 years) and male adult (84 years)	primary cell	total RNA-seq	ENCFF977QVP	ENCFF893MMR	0.806137	1	Low	10	0.0144895	0.00225436	0.0150406	0.00696221	0.0181202	0.0202481	0.0132939
ENCSR000CUK	thoracic aorta endothelial cell	thoracic aorta endothelial cell female adult (22 years) and male adult (55 years)	primary cell	total RNA-seq	ENCFF258EUH	ENCFF555CXN	0.964044	1	High	1	3.54719	1.45072	1.49117	0.4037	10.5489	8.03641	6.72234
ENCSR000CUK	thoracic aorta endothelial cell	thoracic aorta endothelial cell female adult (22 years) and male adult (55 years)	primary cell	total RNA-seq	ENCFF258EUH	ENCFF555CXN	0.964044	1	High	2	4.60888	0.992589	4.89217	3.57387	10.384	5.68185	5.64212
ENCSR000CUK	thoracic aorta endothelial cell	thoracic aorta endothelial cell female adult (22 years) and male adult (55 years)	primary cell	total RNA-seq	ENCFF258EUH	ENCFF555CXN	0.964044	1	High	3	5.40643	0.930237	5.02186	3.01897	10.5915	12.1561	4.7716
ENCSR000CUK	thoracic aorta endothelial cell	thoracic aorta endothelial cell female adult (22 years) and male adult (55 years)	primary cell	total RNA-seq	ENCFF258EUH	ENCFF555CXN	0.964044	1	High	4	4.5777	1.6135	7.15211	3.94409	11.8756	5.12662	6.589
ENCSR000CUK	thoracic aorta endothelial cell	thoracic aorta endothelial cell female adult (22 years) and male adult (55 years)	primary cell	total RNA-seq	ENCFF258EUH	ENCFF555CXN	0.964044	1	High	5	5.04612	1.66384	11.2236	10.1	11.2026	10.8285	7.09016
ENCSR000CUK	thoracic aorta endothelial cell	thoracic aorta endothelial cell female adult (22 years) and male adult (55 years)	primary cell	total RNA-seq	ENCFF258EUH	ENCFF555CXN	0.964044	1	High	6	6.47566	1.47294	12.6014	4.14578	10.8167	19.3605	5.90275
ENCSR000CUK	thoracic aorta endothelial cell	thoracic aorta endothelial cell female adult (22 years) and male adult (55 years)	primary cell	total RNA-seq	ENCFF258EUH	ENCFF555CXN	0.964044	1	High	7	8.00124	1.76821	8.80539	4.89373	11.991	9.67909	6.36723
ENCSR000CUK	thoracic aorta endothelial cell	thoracic aorta endothelial cell female adult (22 years) and male adult (55 years)	primary cell	total RNA-seq	ENCFF258EUH	ENCFF555CXN	0.964044	1	High	8	5.2568	1.65684	18.0424	13.9887	10.4919	9.32384	4.9585
ENCSR000CUK	thoracic aorta endothelial cell	thoracic aorta endothelial cell female adult (22 years) and male adult (55 years)	primary cell	total RNA-seq	ENCFF258EUH	ENCFF555CXN	0.964044	1	High	9	4.73768	1.8281	9.75965	5.32631	10.0903	8.52302	6.89825
ENCSR000CUK	thoracic aorta endothelial cell	thoracic aorta endothelial cell female adult (22 years) and male adult (55 years)	primary cell	total RNA-seq	ENCFF258EUH	ENCFF555CXN	0.964044	1	High	10	6.28197	1.7771	4.65021	5.17328	10.0782	10.6066	8.94089
ENCSR000CUK	thoracic aorta endothelial cell	thoracic aorta endothelial cell female adult (22 years) and male adult (55 years)	primary cell	total RNA-seq	ENCFF258EUH	ENCFF555CXN	0.964044	1	Medium-high	1	1.18999	0.578072	0.55413	0.798538	2.68308	2.2725	1.88576
ENCSR000CUK	thoracic aorta endothelial cell	thoracic aorta endothelial cell female adult (22 years) and male adult (55 years)	primary cell	total RNA-seq	ENCFF258EUH	ENCFF555CXN	0.964044	1	Medium-high	2	2.27766	0.705141	1.41261	0.952879	2.82397	1.91426	2.08445
ENCSR000CUK	thoracic aorta endothelial cell	thoracic aorta endothelial cell female adult (22 years) and male adult (55 years)	primary cell	total RNA-seq	ENCFF258EUH	ENCFF555CXN	0.964044	1	Medium-high	3	2.21142	0.486769	1.49592	0.715133	2.7891	1.76397	2.18401
ENCSR000CUK	thoracic aorta endothelial cell	thoracic aorta endothelial cell female adult (22 years) and male adult (55 years)	primary cell	total RNA-seq	ENCFF258EUH	ENCFF555CXN	0.964044	1	Medium-high	4	2.31984	0.533476	1.747	0.958251	2.7043	1.77586	1.85652
ENCSR000CUK	thoracic aorta endothelial cell	thoracic aorta endothelial cell female adult (22 years) and male adult (55 years)	primary cell	total RNA-seq	ENCFF258EUH	ENCFF555CXN	0.964044	1	Medium-high	5	1.92133	0.543354	1.78862	1.05146	2.5571	1.58193	2.08737
ENCSR000CUK	thoracic aorta endothelial cell	thoracic aorta endothelial cell female adult (22 years) and male adult (55 years)	primary cell	total RNA-seq	ENCFF258EUH	ENCFF555CXN	0.964044	1	Medium-high	6	1.81104	0.527678	1.77171	0.740313	2.49451	1.71221	2.18035
ENCSR000CUK	thoracic aorta endothelial cell	thoracic aorta endothelial cell female adult (22 years) and male adult (55 years)	primary cell	total RNA-seq	ENCFF258EUH	ENCFF555CXN	0.964044	1	Medium-high	7	1.95402	0.572962	1.80733	1.00373	2.36514	1.65872	1.91104
ENCSR000CUK	thoracic aorta endothelial cell	thoracic aorta endothelial cell female adult (22 years) and male adult (55 years)	primary cell	total RNA-seq	ENCFF258EUH	ENCFF555CXN	0.964044	1	Medium-high	8	2.03287	0.644552	1.53274	1.00968	2.1371	1.88084	1.78901
ENCSR000CUK	thoracic aorta endothelial cell	thoracic aorta endothelial cell female adult (22 years) and male adult (55 years)	primary cell	total RNA-seq	ENCFF258EUH	ENCFF555CXN	0.964044	1	Medium-high	9	1.94811	0.605337	1.85034	0.820067	2.15342	1.88655	1.76301
ENCSR000CUK	thoracic aorta endothelial cell	thoracic aorta endothelial cell female adult (22 years) and male adult (55 years)	primary cell	total RNA-seq	ENCFF258EUH	ENCFF555CXN	0.964044	1	Medium-high	10	1.91569	0.523882	1.4594	0.859011	2.20807	1.59565	1.52275
ENCSR000CUK	thoracic aorta endothelial cell	thoracic aorta endothelial cell female adult (22 years) and male adult (55 years)	primary cell	total RNA-seq	ENCFF258EUH	ENCFF555CXN	0.964044	1	Medium	1	0.684395	0.317134	0.24886	0.318565	1.13547	0.984078	0.935737
ENCSR000CUK	thoracic aorta endothelial cell	thoracic aorta endothelial cell female adult (22 years) and male adult (55 years)	primary cell	total RNA-seq	ENCFF258EUH	ENCFF555CXN	0.964044	1	Medium	2	0.97131	0.324102	0.657034	0.399738	1.16927	0.888752	0.884047
ENCSR000CUK	thoracic aorta endothelial cell	thoracic aorta endothelial cell female adult (22 years) and male adult (55 years)	primary cell	total RNA-seq	ENCFF258EUH	ENCFF555CXN	0.964044	1	Medium	3	1.04485	0.305238	0.800069	0.5175	1.14008	0.839391	0.984213
ENCSR000CUK	thoracic aorta endothelial cell	thoracic aorta endothelial cell female adult (22 years) and male adult (55 years)	primary cell	total RNA-seq	ENCFF258EUH	ENCFF555CXN	0.964044	1	Medium	4	0.989156	0.315587	0.765053	0.549	1.11709	0.814839	0.868373
ENCSR000CUK	thoracic aorta endothelial cell	thoracic aorta endothelial cell female adult (22 years) and male adult (55 years)	primary cell	total RNA-seq	ENCFF258EUH	ENCFF555CXN	0.964044	1	Medium	5	0.908271	0.301583	0.804402	0.404208	1.09438	0.832792	0.765038
ENCSR000CUK	thoracic aorta endothelial cell	thoracic aorta endothelial cell female adult (22 years) and male adult (55 years)	primary cell	total RNA-seq	ENCFF258EUH	ENCFF555CXN	0.964044	1	Medium	6	0.890768	0.284786	0.713226	0.446299	1.0292	0.825154	0.818546
ENCSR000CUK	thoracic aorta endothelial cell	thoracic aorta endothelial cell female adult (22 years) and male adult (55 years)	primary cell	total RNA-seq	ENCFF258EUH	ENCFF555CXN	0.964044	1	Medium	7	0.927923	0.279937	0.831812	0.441828	0.949538	0.787597	0.793078
ENCSR000CUK	thoracic aorta endothelial cell	thoracic aorta endothelial cell female adult (22 years) and male adult (55 years)	primary cell	total RNA-seq	ENCFF258EUH	ENCFF555CXN	0.964044	1	Medium	8	0.864567	0.28829	0.669368	0.460377	0.912903	0.677722	0.739149
ENCSR000CUK	thoracic aorta endothelial cell	thoracic aorta endothelial cell female adult (22 years) and male adult (55 years)	primary cell	total RNA-seq	ENCFF258EUH	ENCFF555CXN	0.964044	1	Medium	9	0.817239	0.271656	0.594817	0.38377	0.836965	0.722942	0.78041
ENCSR000CUK	thoracic aorta endothelial cell	thoracic aorta endothelial cell female adult (22 years) and male adult (55 years)	primary cell	total RNA-seq	ENCFF258EUH	ENCFF555CXN	0.964044	1	Medium	10	0.67404	0.262629	0.735422	0.474025	0.800582	0.781067	0.709735
ENCSR000CUK	thoracic aorta endothelial cell	thoracic aorta endothelial cell female adult (22 years) and male adult (55 years)	primary cell	total RNA-seq	ENCFF258EUH	ENCFF555CXN	0.964044	1	Medium-low	1	0.466616	0.213986	0.142168	0.197222	0.466957	0.398991	0.364439
ENCSR000CUK	thoracic aorta endothelial cell	thoracic aorta endothelial cell female adult (22 years) and male adult (55 years)	primary cell	total RNA-seq	ENCFF258EUH	ENCFF555CXN	0.964044	1	Medium-low	2	0.418399	0.160018	0.289044	0.197508	0.464965	0.34171	0.378255
ENCSR000CUK	thoracic aorta endothelial cell	thoracic aorta endothelial cell female adult (22 years) and male adult (55 years)	primary cell	total RNA-seq	ENCFF258EUH	ENCFF555CXN	0.964044	1	Medium-low	3	0.415116	0.153009	0.38874	0.154679	0.436751	0.303293	0.321365
ENCSR000CUK	thoracic aorta endothelial cell	thoracic aorta endothelial cell female adult (22 years) and male adult (55 years)	primary cell	total RNA-seq	ENCFF258EUH	ENCFF555CXN	0.964044	1	Medium-low	4	0.326591	0.12288	0.351306	0.201817	0.416716	0.36839	0.299543
ENCSR000CUK	thoracic aorta endothelial cell	thoracic aorta endothelial cell female adult (22 years) and male adult (55 years)	primary cell	total RNA-seq	ENCFF258EUH	ENCFF555CXN	0.964044	1	Medium-low	5	0.327261	0.125961	0.294497	0.182352	0.40161	0.342462	0.315926
ENCSR000CUK	thoracic aorta endothelial cell	thoracic aorta endothelial cell female adult (22 years) and male adult (55 years)	primary cell	total RNA-seq	ENCFF258EUH	ENCFF555CXN	0.964044	1	Medium-low	6	0.345529	0.135493	0.347849	0.195758	0.394241	0.343689	0.26848
ENCSR000CUK	thoracic aorta endothelial cell	thoracic aorta endothelial cell female adult (22 years) and male adult (55 years)	primary cell	total RNA-seq	ENCFF258EUH	ENCFF555CXN	0.964044	1	Medium-low	7	0.275904	0.111496	0.283641	0.233589	0.362867	0.328906	0.23909
ENCSR000CUK	thoracic aorta endothelial cell	thoracic aorta endothelial cell female adult (22 years) and male adult (55 years)	primary cell	total RNA-seq	ENCFF258EUH	ENCFF555CXN	0.964044	1	Medium-low	8	0.329523	0.117889	0.310799	0.199165	0.354751	0.320442	0.252238
ENCSR000CUK	thoracic aorta endothelial cell	thoracic aorta endothelial cell female adult (22 years) and male adult (55 years)	primary cell	total RNA-seq	ENCFF258EUH	ENCFF555CXN	0.964044	1	Medium-low	9	0.223005	0.105294	0.309501	0.203742	0.348665	0.292264	0.255082
ENCSR000CUK	thoracic aorta endothelial cell	thoracic aorta endothelial cell female adult (22 years) and male adult (55 years)	primary cell	total RNA-seq	ENCFF258EUH	ENCFF555CXN	0.964044	1	Medium-low	10	0.293544	0.0961401	0.229987	0.157073	0.3519	0.2711	0.231108
ENCSR000CUK	thoracic aorta endothelial cell	thoracic aorta endothelial cell female adult (22 years) and male adult (55 years)	primary cell	total RNA-seq	ENCFF258EUH	ENCFF555CXN	0.964044	1	Low	1	0.187135	0.0854108	0.05189	0.045405	0.113346	0.0819572	0.0887979
ENCSR000CUK	thoracic aorta endothelial cell	thoracic aorta endothelial cell female adult (22 years) and male adult (55 years)	primary cell	total RNA-seq	ENCFF258EUH	ENCFF555CXN	0.964044	1	Low	2	0.0641233	0.0291753	0.0553276	0.037874	0.0900272	0.063426	0.0418389
ENCSR000CUK	thoracic aorta endothelial cell	thoracic aorta endothelial cell female adult (22 years) and male adult (55 years)	primary cell	total RNA-seq	ENCFF258EUH	ENCFF555CXN	0.964044	1	Low	3	0.0590679	0.0265089	0.0555923	0.0384426	0.0785117	0.0554393	0.0451129
ENCSR000CUK	thoracic aorta endothelial cell	thoracic aorta endothelial cell female adult (22 years) and male adult (55 years)	primary cell	total RNA-seq	ENCFF258EUH	ENCFF555CXN	0.964044	1	Low	4	0.0589144	0.0244475	0.0435426	0.029132	0.0656223	0.047369	0.0399303
ENCSR000CUK	thoracic aorta endothelial cell	thoracic aorta endothelial cell female adult (22 years) and male adult (55 years)	primary cell	total RNA-seq	ENCFF258EUH	ENCFF555CXN	0.964044	1	Low	5	0.0463241	0.0179438	0.0382563	0.0273382	0.0647553	0.0385219	0.0380049
ENCSR000CUK	thoracic aorta endothelial cell	thoracic aorta endothelial cell female adult (22 years) and male adult (55 years)	primary cell	total RNA-seq	ENCFF258EUH	ENCFF555CXN	0.964044	1	Low	6	0.0431885	0.0250695	0.0379768	0.0206163	0.0575791	0.0388041	0.0376904
ENCSR000CUK	thoracic aorta endothelial cell	thoracic aorta endothelial cell female adult (22 years) and male adult (55 years)	primary cell	total RNA-seq	ENCFF258EUH	ENCFF555CXN	0.964044	1	Low	7	0.0354863	0.0127367	0.0455303	0.0277462	0.0510459	0.0472959	0.0287291
ENCSR000CUK	thoracic aorta endothelial cell	thoracic aorta endothelial cell female adult (22 years) and male adult (55 years)	primary cell	total RNA-seq	ENCFF258EUH	ENCFF555CXN	0.964044	1	Low	8	0.0342166	0.016806	0.0462387	0.0253586	0.0446047	0.0425439	0.026999
ENCSR000CUK	thoracic aorta endothelial cell	thoracic aorta endothelial cell female adult (22 years) and male adult (55 years)	primary cell	total RNA-seq	ENCFF258EUH	ENCFF555CXN	0.964044	1	Low	9	0.0300357	0.0161636	0.0433598	0.0241911	0.0493695	0.0473071	0.0284232
ENCSR000CUK	thoracic aorta endothelial cell	thoracic aorta endothelial cell female adult (22 years) and male adult (55 years)	primary cell	total RNA-seq	ENCFF258EUH	ENCFF555CXN	0.964044	1	Low	10	0.0490437	0.0221929	0.0287617	0.0147702	0.0351995	0.0428178	0.0365555
ENCSR000AEX	diencephalon	diencephalon tissue female embryo (20 weeks) and male embryo (22 weeks)	tissue	total RNA-seq	ENCFF215UNI	ENCFF313BCV	0.957977	1	High	1	2.9236	0.833273	1.75822	0.979858	9.91031	9.21114	4.49031
ENCSR000AEX	diencephalon	diencephalon tissue female embryo (20 weeks) and male embryo (22 weeks)	tissue	total RNA-seq	ENCFF215UNI	ENCFF313BCV	0.957977	1	High	2	3.84464	0.783541	3.86253	1.13844	10.2272	6.3242	5.86424
ENCSR000AEX	diencephalon	diencephalon tissue female embryo (20 weeks) and male embryo (22 weeks)	tissue	total RNA-seq	ENCFF215UNI	ENCFF313BCV	0.957977	1	High	3	5.76571	0.790438	5.05357	2.54348	10.4872	7.50574	6.11053
ENCSR000AEX	diencephalon	diencephalon tissue female embryo (20 weeks) and male embryo (22 weeks)	tissue	total RNA-seq	ENCFF215UNI	ENCFF313BCV	0.957977	1	High	4	5.99207	1.06997	6.39235	2.38015	10.7094	4.42656	4.702
ENCSR000AEX	diencephalon	diencephalon tissue female embryo (20 weeks) and male embryo (22 weeks)	tissue	total RNA-seq	ENCFF215UNI	ENCFF313BCV	0.957977	1	High	5	3.75274	0.583069	6.56128	2.15091	10.8389	10.7773	6.17406
ENCSR000AEX	diencephalon	diencephalon tissue female embryo (20 weeks) and male embryo (22 weeks)	tissue	total RNA-seq	ENCFF215UNI	ENCFF313BCV	0.957977	1	High	6	5.57932	0.761848	10.349	2.26773	10.8793	11.1121	5.07919
ENCSR000AEX	diencephalon	diencephalon tissue female embryo (20 weeks) and male embryo (22 weeks)	tissue	total RNA-seq	ENCFF215UNI	ENCFF313BCV	0.957977	1	High	7	5.81842	1.08523	7.00146	3.65671	11.5315	16.9753	6.04603
ENCSR000AEX	diencephalon	diencephalon tissue female embryo (20 weeks) and male embryo (22 weeks)	tissue	total RNA-seq	ENCFF215UNI	ENCFF313BCV	0.957977	1	High	8	5.242	0.914711	8.81985	7.21939	9.86732	7.12196	4.51741
ENCSR000AEX	diencephalon	diencephalon tissue female embryo (20 weeks) and male embryo (22 weeks)	tissue	total RNA-seq	ENCFF215UNI	ENCFF313BCV	0.957977	1	High	9	5.68316	1.42561	6.47165	1.44085	8.66841	5.43228	4.67673
ENCSR000AEX	diencephalon	diencephalon tissue female embryo (20 weeks) and male embryo (22 weeks)	tissue	total RNA-seq	ENCFF215UNI	ENCFF313BCV	0.957977	1	High	10	5.11245	1.13645	3.83061	4.20039	7.93253	8.33287	7.90094
ENCSR000AEX	diencephalon	diencephalon tissue female embryo (20 weeks) and male embryo (22 weeks)	tissue	total RNA-seq	ENCFF215UNI	ENCFF313BCV	0.957977	1	Medium-high	1	1.19106	0.668579	0.659026	0.685807	2.59254	2.05771	1.94611
ENCSR000AEX	diencephalon	diencephalon tissue female embryo (20 weeks) and male embryo (22 weeks)	tissue	total RNA-seq	ENCFF215UNI	ENCFF313BCV	0.957977	1	Medium-high	2	2.22304	0.567392	1.28522	0.822604	2.7676	1.87691	2.15083
ENCSR000AEX	diencephalon	diencephalon tissue female embryo (20 weeks) and male embryo (22 weeks)	tissue	total RNA-seq	ENCFF215UNI	ENCFF313BCV	0.957977	1	Medium-high	3	2.23674	0.525147	1.49759	0.891123	2.80781	1.63656	2.22747
ENCSR000AEX	diencephalon	diencephalon tissue female embryo (20 weeks) and male embryo (22 weeks)	tissue	total RNA-seq	ENCFF215UNI	ENCFF313BCV	0.957977	1	Medium-high	4	2.32107	0.520625	1.79254	0.949241	2.69657	1.71589	1.99676
ENCSR000AEX	diencephalon	diencephalon tissue female embryo (20 weeks) and male embryo (22 weeks)	tissue	total RNA-seq	ENCFF215UNI	ENCFF313BCV	0.957977	1	Medium-high	5	2.0569	0.470092	2.08602	0.905358	2.6071	1.41885	2.16677
ENCSR000AEX	diencephalon	diencephalon tissue female embryo (20 weeks) and male embryo (22 weeks)	tissue	total RNA-seq	ENCFF215UNI	ENCFF313BCV	0.957977	1	Medium-high	6	1.97119	0.472899	1.6394	0.781038	2.46213	1.60492	2.05924
ENCSR000AEX	diencephalon	diencephalon tissue female embryo (20 weeks) and male embryo (22 weeks)	tissue	total RNA-seq	ENCFF215UNI	ENCFF313BCV	0.957977	1	Medium-high	7	2.06952	0.471818	1.53073	0.865376	2.34919	1.74393	2.06148
ENCSR000AEX	diencephalon	diencephalon tissue female embryo (20 weeks) and male embryo (22 weeks)	tissue	total RNA-seq	ENCFF215UNI	ENCFF313BCV	0.957977	1	Medium-high	8	2.26942	0.616777	1.57819	0.913533	2.14629	1.66257	1.71529
ENCSR000AEX	diencephalon	diencephalon tissue female embryo (20 weeks) and male embryo (22 weeks)	tissue	total RNA-seq	ENCFF215UNI	ENCFF313BCV	0.957977	1	Medium-high	9	1.83373	0.495162	1.54326	0.915671	2.10364	1.6755	1.96548
ENCSR000AEX	diencephalon	diencephalon tissue female embryo (20 weeks) and male embryo (22 weeks)	tissue	total RNA-seq	ENCFF215UNI	ENCFF313BCV	0.957977	1	Medium-high	10	1.90025	0.541843	1.29726	0.925971	1.99857	1.60741	1.53133
ENCSR000AEX	diencephalon	diencephalon tissue female embryo (20 weeks) and male embryo (22 weeks)	tissue	total RNA-seq	ENCFF215UNI	ENCFF313BCV	0.957977	1	Medium	1	0.701574	0.300998	0.271864	0.461991	1.099	0.889548	0.777651
ENCSR000AEX	diencephalon	diencephalon tissue female embryo (20 weeks) and male embryo (22 weeks)	tissue	total RNA-seq	ENCFF215UNI	ENCFF313BCV	0.957977	1	Medium	2	0.862987	0.283439	0.620037	0.305789	1.1494	0.853179	0.867
ENCSR000AEX	diencephalon	diencephalon tissue female embryo (20 weeks) and male embryo (22 weeks)	tissue	total RNA-seq	ENCFF215UNI	ENCFF313BCV	0.957977	1	Medium	3	1.01651	0.299797	0.801112	0.376046	1.14146	0.804711	0.869875
ENCSR000AEX	diencephalon	diencephalon tissue female embryo (20 weeks) and male embryo (22 weeks)	tissue	total RNA-seq	ENCFF215UNI	ENCFF313BCV	0.957977	1	Medium	4	0.913184	0.255703	0.671811	0.430672	1.14102	0.75912	0.799058
ENCSR000AEX	diencephalon	diencephalon tissue female embryo (20 weeks) and male embryo (22 weeks)	tissue	total RNA-seq	ENCFF215UNI	ENCFF313BCV	0.957977	1	Medium	5	0.877101	0.256824	0.66778	0.408809	1.10147	0.717666	0.729621
ENCSR000AEX	diencephalon	diencephalon tissue female embryo (20 weeks) and male embryo (22 weeks)	tissue	total RNA-seq	ENCFF215UNI	ENCFF313BCV	0.957977	1	Medium	6	0.822068	0.251733	0.669053	0.401337	1.02973	0.775851	0.83496
ENCSR000AEX	diencephalon	diencephalon tissue female embryo (20 weeks) and male embryo (22 weeks)	tissue	total RNA-seq	ENCFF215UNI	ENCFF313BCV	0.957977	1	Medium	7	0.881392	0.242475	0.765406	0.455641	0.954921	0.766039	0.743071
ENCSR000AEX	diencephalon	diencephalon tissue female embryo (20 weeks) and male embryo (22 weeks)	tissue	total RNA-seq	ENCFF215UNI	ENCFF313BCV	0.957977	1	Medium	8	0.778443	0.241707	0.652168	0.448425	0.91787	0.708033	0.69591
ENCSR000AEX	diencephalon	diencephalon tissue female embryo (20 weeks) and male embryo (22 weeks)	tissue	total RNA-seq	ENCFF215UNI	ENCFF313BCV	0.957977	1	Medium	9	0.662246	0.226419	0.620804	0.36549	0.919786	0.675186	0.666158
ENCSR000AEX	diencephalon	diencephalon tissue female embryo (20 weeks) and male embryo (22 weeks)	tissue	total RNA-seq	ENCFF215UNI	ENCFF313BCV	0.957977	1	Medium	10	0.596963	0.218406	0.696685	0.369386	0.901525	0.756454	0.645676
ENCSR000AEX	diencephalon	diencephalon tissue female embryo (20 weeks) and male embryo (22 weeks)	tissue	total RNA-seq	ENCFF215UNI	ENCFF313BCV	0.957977	1	Medium-low	1	0.420761	0.183827	0.147588	0.185433	0.490387	0.395739	0.389575
ENCSR000AEX	diencephalon	diencephalon tissue female embryo (20 weeks) and male embryo (22 weeks)	tissue	total RNA-seq	ENCFF215UNI	ENCFF313BCV	0.957977	1	Medium-low	2	0.409421	0.149229	0.246194	0.19109	0.482425	0.340146	0.317406
ENCSR000AEX	diencephalon	diencephalon tissue female embryo (20 weeks) and male embryo (22 weeks)	tissue	total RNA-seq	ENCFF215UNI	ENCFF313BCV	0.957977	1	Medium-low	3	0.385092	0.121835	0.319011	0.159007	0.482807	0.305768	0.350961
ENCSR000AEX	diencephalon	diencephalon tissue female embryo (20 weeks) and male embryo (22 weeks)	tissue	total RNA-seq	ENCFF215UNI	ENCFF313BCV	0.957977	1	Medium-low	4	0.362874	0.106053	0.27134	0.206621	0.433929	0.303002	0.296318
ENCSR000AEX	diencephalon	diencephalon tissue female embryo (20 weeks) and male embryo (22 weeks)	tissue	total RNA-seq	ENCFF215UNI	ENCFF313BCV	0.957977	1	Medium-low	5	0.298818	0.109808	0.324384	0.171273	0.409548	0.317678	0.289104
ENCSR000AEX	diencephalon	diencephalon tissue female embryo (20 weeks) and male embryo (22 weeks)	tissue	total RNA-seq	ENCFF215UNI	ENCFF313BCV	0.957977	1	Medium-low	6	0.35335	0.10583	0.300796	0.161129	0.397938	0.3339	0.274108
ENCSR000AEX	diencephalon	diencephalon tissue female embryo (20 weeks) and male embryo (22 weeks)	tissue	total RNA-seq	ENCFF215UNI	ENCFF313BCV	0.957977	1	Medium-low	7	0.290931	0.0941221	0.248589	0.203383	0.358493	0.305734	0.249724
ENCSR000AEX	diencephalon	diencephalon tissue female embryo (20 weeks) and male embryo (22 weeks)	tissue	total RNA-seq	ENCFF215UNI	ENCFF313BCV	0.957977	1	Medium-low	8	0.270741	0.0959922	0.253627	0.255188	0.356949	0.30523	0.228283
ENCSR000AEX	diencephalon	diencephalon tissue female embryo (20 weeks) and male embryo (22 weeks)	tissue	total RNA-seq	ENCFF215UNI	ENCFF313BCV	0.957977	1	Medium-low	9	0.29386	0.108729	0.290915	0.176212	0.33541	0.344029	0.21613
ENCSR000AEX	diencephalon	diencephalon tissue female embryo (20 weeks) and male embryo (22 weeks)	tissue	total RNA-seq	ENCFF215UNI	ENCFF313BCV	0.957977	1	Medium-low	10	0.242537	0.0905671	0.284967	0.163729	0.325277	0.275769	0.251704
ENCSR000AEX	diencephalon	diencephalon tissue female embryo (20 weeks) and male embryo (22 weeks)	tissue	total RNA-seq	ENCFF215UNI	ENCFF313BCV	0.957977	1	Low	1	0.180695	0.073183	0.0536838	0.050511	0.122735	0.106157	0.0802729
ENCSR000AEX	diencephalon	diencephalon tissue female embryo (20 weeks) and male embryo (22 weeks)	tissue	total RNA-seq	ENCFF215UNI	ENCFF313BCV	0.957977	1	Low	2	0.106466	0.039654	0.0681426	0.0509247	0.104104	0.0785746	0.0616547
ENCSR000AEX	diencephalon	diencephalon tissue female embryo (20 weeks) and male embryo (22 weeks)	tissue	total RNA-seq	ENCFF215UNI	ENCFF313BCV	0.957977	1	Low	3	0.0825764	0.0333442	0.0574759	0.0413788	0.0895747	0.0710707	0.0617613
ENCSR000AEX	diencephalon	diencephalon tissue female embryo (20 weeks) and male embryo (22 weeks)	tissue	total RNA-seq	ENCFF215UNI	ENCFF313BCV	0.957977	1	Low	4	0.079335	0.0304405	0.0652902	0.0270124	0.0887983	0.0675768	0.0675604
ENCSR000AEX	diencephalon	diencephalon tissue female embryo (20 weeks) and male embryo (22 weeks)	tissue	total RNA-seq	ENCFF215UNI	ENCFF313BCV	0.957977	1	Low	5	0.0743823	0.0243338	0.0526237	0.0340067	0.0889131	0.064774	0.0578347
ENCSR000AEX	diencephalon	diencephalon tissue female embryo (20 weeks) and male embryo (22 weeks)	tissue	total RNA-seq	ENCFF215UNI	ENCFF313BCV	0.957977	1	Low	6	0.0674051	0.0327176	0.0708299	0.0390879	0.0882559	0.0904722	0.0526
ENCSR000AEX	diencephalon	diencephalon tissue female embryo (20 weeks) and male embryo (22 weeks)	tissue	total RNA-seq	ENCFF215UNI	ENCFF313BCV	0.957977	1	Low	7	0.0643274	0.0254227	0.0573894	0.0400923	0.093023	0.0743765	0.046219
ENCSR000AEX	diencephalon	diencephalon tissue female embryo (20 weeks) and male embryo (22 weeks)	tissue	total RNA-seq	ENCFF215UNI	ENCFF313BCV	0.957977	1	Low	8	0.0949358	0.0273262	0.0606909	0.0243454	0.0765595	0.0698508	0.0502877
ENCSR000AEX	diencephalon	diencephalon tissue female embryo (20 weeks) and male embryo (22 weeks)	tissue	total RNA-seq	ENCFF215UNI	ENCFF313BCV	0.957977	1	Low	9	0.0829122	0.0302279	0.0631367	0.0425593	0.0710869	0.061928	0.0555522
ENCSR000AEX	diencephalon	diencephalon tissue female embryo (20 weeks) and male embryo (22 weeks)	tissue	total RNA-seq	ENCFF215UNI	ENCFF313BCV	0.957977	1	Low	10	0.077981	0.0333459	0.0574203	0.0447971	0.0555163	0.0901889	0.0698982
ENCSR000CQA	K562	K562 nucleoplasmic fraction	cell line	total RNA-seq	ENCFF923NQJ	ENCFF189VKS	0.96494	1	High	1	0.349718	0.38517	0.243865	0.350341	1.71615	1.38388	1.35562
ENCSR000CQA	K562	K562 nucleoplasmic fraction	cell line	total RNA-seq	ENCFF923NQJ	ENCFF189VKS	0.96494	1	High	2	1.21413	1.3028	0.687031	1.50201	1.82872	1.53883	1.35015
ENCSR000CQA	K562	K562 nucleoplasmic fraction	cell line	total RNA-seq	ENCFF923NQJ	ENCFF189VKS	0.96494	1	High	3	1.27845	1.44785	1.23774	1.92933	1.9274	2.68601	1.26594
ENCSR000CQA	K562	K562 nucleoplasmic fraction	cell line	total RNA-seq	ENCFF923NQJ	ENCFF189VKS	0.96494	1	High	4	1.23652	1.56781	1.73742	2.0697	1.92939	1.861	1.70295
ENCSR000CQA	K562	K562 nucleoplasmic fraction	cell line	total RNA-seq	ENCFF923NQJ	ENCFF189VKS	0.96494	1	High	5	1.66224	1.57402	1.95094	1.91973	1.87564	2.33138	1.69595
ENCSR000CQA	K562	K562 nucleoplasmic fraction	cell line	total RNA-seq	ENCFF923NQJ	ENCFF189VKS	0.96494	1	High	6	1.38714	1.60356	2.17809	2.25096	1.89532	2.907	1.52549
ENCSR000CQA	K562	K562 nucleoplasmic fraction	cell line	total RNA-seq	ENCFF923NQJ	ENCFF189VKS	0.96494	1	High	7	1.47462	1.50905	2.51595	1.8467	1.73129	3.3221	1.75132
ENCSR000CQA	K562	K562 nucleoplasmic fraction	cell line	total RNA-seq	ENCFF923NQJ	ENCFF189VKS	0.96494	1	High	8	1.48671	1.28448	2.05458	2.37908	1.81905	2.29168	1.73777
ENCSR000CQA	K562	K562 nucleoplasmic fraction	cell line	total RNA-seq	ENCFF923NQJ	ENCFF189VKS	0.96494	1	High	9	1.58955	1.64389	2.30645	1.92271	1.77731	2.15328	1.8817
ENCSR000CQA	K562	K562 nucleoplasmic fraction	cell line	total RNA-seq	ENCFF923NQJ	ENCFF189VKS	0.96494	1	High	10	1.79788	1.52855	2.18737	2.45916	1.8091	2.53946	1.59712
ENCSR000CQA	K562	K562 nucleoplasmic fraction	cell line	total RNA-seq	ENCFF923NQJ	ENCFF189VKS	0.96494	1	Medium-high	1	0.363475	0.499724	0.154469	0.206491	0.571879	0.541686	0.556678
ENCSR000CQA	K562	K562 nucleoplasmic fraction	cell line	total RNA-seq	ENCFF923NQJ	ENCFF189VKS	0.96494	1	Medium-high	2	0.521259	0.680147	0.373486	0.719206	0.663426	0.642714	0.739455
ENCSR000CQA	K562	K562 nucleoplasmic fraction	cell line	total RNA-seq	ENCFF923NQJ	ENCFF189VKS	0.96494	1	Medium-high	3	0.735106	0.914806	0.49651	0.751732	0.718315	0.627983	0.810317
ENCSR000CQA	K562	K562 nucleoplasmic fraction	cell line	total RNA-seq	ENCFF923NQJ	ENCFF189VKS	0.96494	1	Medium-high	4	0.821783	0.897547	0.551233	0.915256	0.701783	0.814358	0.841185
ENCSR000CQA	K562	K562 nucleoplasmic fraction	cell line	total RNA-seq	ENCFF923NQJ	ENCFF189VKS	0.96494	1	Medium-high	5	0.735742	0.834438	0.680043	0.803257	0.731803	0.675973	0.764887
ENCSR000CQA	K562	K562 nucleoplasmic fraction	cell line	total RNA-seq	ENCFF923NQJ	ENCFF189VKS	0.96494	1	Medium-high	6	0.763801	0.830163	0.688615	0.801021	0.711979	0.885839	0.762981
ENCSR000CQA	K562	K562 nucleoplasmic fraction	cell line	total RNA-seq	ENCFF923NQJ	ENCFF189VKS	0.96494	1	Medium-high	7	0.832589	0.773125	0.68393	0.899687	0.727783	0.774424	0.761319
ENCSR000CQA	K562	K562 nucleoplasmic fraction	cell line	total RNA-seq	ENCFF923NQJ	ENCFF189VKS	0.96494	1	Medium-high	8	0.851665	0.926702	0.773188	0.845687	0.667481	0.818524	0.698627
ENCSR000CQA	K562	K562 nucleoplasmic fraction	cell line	total RNA-seq	ENCFF923NQJ	ENCFF189VKS	0.96494	1	Medium-high	9	0.71123	0.767168	0.781822	0.70142	0.68018	0.884468	0.60326
ENCSR000CQA	K562	K562 nucleoplasmic fraction	cell line	total RNA-seq	ENCFF923NQJ	ENCFF189VKS	0.96494	1	Medium-high	10	0.681348	0.770044	0.748633	0.848676	0.695849	0.737702	0.583095
ENCSR000CQA	K562	K562 nucleoplasmic fraction	cell line	total RNA-seq	ENCFF923NQJ	ENCFF189VKS	0.96494	1	Medium	1	0.281431	0.405059	0.100129	0.200005	0.338362	0.312452	0.359104
ENCSR000CQA	K562	K562 nucleoplasmic fraction	cell line	total RNA-seq	ENCFF923NQJ	ENCFF189VKS	0.96494	1	Medium	2	0.361502	0.526349	0.190793	0.320514	0.36901	0.33646	0.464549
ENCSR000CQA	K562	K562 nucleoplasmic fraction	cell line	total RNA-seq	ENCFF923NQJ	ENCFF189VKS	0.96494	1	Medium	3	0.524498	0.611809	0.273324	0.415103	0.367124	0.392954	0.446265
ENCSR000CQA	K562	K562 nucleoplasmic fraction	cell line	total RNA-seq	ENCFF923NQJ	ENCFF189VKS	0.96494	1	Medium	4	0.449694	0.569746	0.304805	0.4426	0.373702	0.354642	0.363179
ENCSR000CQA	K562	K562 nucleoplasmic fraction	cell line	total RNA-seq	ENCFF923NQJ	ENCFF189VKS	0.96494	1	Medium	5	0.421489	0.479795	0.278878	0.398802	0.376415	0.381378	0.362393
ENCSR000CQA	K562	K562 nucleoplasmic fraction	cell line	total RNA-seq	ENCFF923NQJ	ENCFF189VKS	0.96494	1	Medium	6	0.448087	0.535773	0.33829	0.39602	0.367876	0.39631	0.350743
ENCSR000CQA	K562	K562 nucleoplasmic fraction	cell line	total RNA-seq	ENCFF923NQJ	ENCFF189VKS	0.96494	1	Medium	7	0.351072	0.399684	0.319451	0.369784	0.364214	0.390718	0.304085
ENCSR000CQA	K562	K562 nucleoplasmic fraction	cell line	total RNA-seq	ENCFF923NQJ	ENCFF189VKS	0.96494	1	Medium	8	0.358529	0.455951	0.329929	0.414761	0.348771	0.360789	0.294131
ENCSR000CQA	K562	K562 nucleoplasmic fraction	cell line	total RNA-seq	ENCFF923NQJ	ENCFF189VKS	0.96494	1	Medium	9	0.399521	0.469349	0.322904	0.407144	0.336841	0.313623	0.331882
ENCSR000CQA	K562	K562 nucleoplasmic fraction	cell line	total RNA-seq	ENCFF923NQJ	ENCFF189VKS	0.96494	1	Medium	10	0.360087	0.40528	0.252758	0.378516	0.324024	0.324762	0.306438
ENCSR000CQA	K562	K562 nucleoplasmic fraction	cell line	total RNA-seq	ENCFF923NQJ	ENCFF189VKS	0.96494	1	Medium-low	1	0.138306	0.250299	0.0861795	0.133423	0.180577	0.162173	0.18925
ENCSR000CQA	K562	K562 nucleoplasmic fraction	cell line	total RNA-seq	ENCFF923NQJ	ENCFF189VKS	0.96494	1	Medium-low	2	0.206623	0.300106	0.13306	0.169231	0.183451	0.210592	0.197529
ENCSR000CQA	K562	K562 nucleoplasmic fraction	cell line	total RNA-seq	ENCFF923NQJ	ENCFF189VKS	0.96494	1	Medium-low	3	0.225459	0.32628	0.14997	0.242345	0.190578	0.201956	0.168833
ENCSR000CQA	K562	K562 nucleoplasmic fraction	cell line	total RNA-seq	ENCFF923NQJ	ENCFF189VKS	0.96494	1	Medium-low	4	0.22643	0.254155	0.134982	0.203812	0.188632	0.182933	0.168436
ENCSR000CQA	K562	K562 nucleoplasmic fraction	cell line	total RNA-seq	ENCFF923NQJ	ENCFF189VKS	0.96494	1	Medium-low	5	0.234708	0.244328	0.150068	0.159928	0.181756	0.149343	0.147617
ENCSR000CQA	K562	K562 nucleoplasmic fraction	cell line	total RNA-seq	ENCFF923NQJ	ENCFF189VKS	0.96494	1	Medium-low	6	0.174648	0.231841	0.102002	0.147615	0.178743	0.166213	0.129412
ENCSR000CQA	K562	K562 nucleoplasmic fraction	cell line	total RNA-seq	ENCFF923NQJ	ENCFF189VKS	0.96494	1	Medium-low	7	0.181917	0.242212	0.118376	0.133115	0.171906	0.133575	0.137658
ENCSR000CQA	K562	K562 nucleoplasmic fraction	cell line	total RNA-seq	ENCFF923NQJ	ENCFF189VKS	0.96494	1	Medium-low	8	0.16093	0.179137	0.1103	0.117374	0.16409	0.106554	0.108913
ENCSR000CQA	K562	K562 nucleoplasmic fraction	cell line	total RNA-seq	ENCFF923NQJ	ENCFF189VKS	0.96494	1	Medium-low	9	0.128186	0.158044	0.127486	0.124772	0.136825	0.140765	0.111083
ENCSR000CQA	K562	K562 nucleoplasmic fraction	cell line	total RNA-seq	ENCFF923NQJ	ENCFF189VKS	0.96494	1	Medium-low	10	0.123353	0.114591	0.0869171	0.142605	0.139687	0.1158	0.0709259
ENCSR000CQA	K562	K562 nucleoplasmic fraction	cell line	total RNA-seq	ENCFF923NQJ	ENCFF189VKS	0.96494	1	Low	1	0.0757233	0.0847067	0.0174863	0.0276142	0.0511862	0.037334	0.0390237
ENCSR000CQA	K562	K562 nucleoplasmic fraction	cell line	total RNA-seq	ENCFF923NQJ	ENCFF189VKS	0.96494	1	Low	2	0.0364044	0.0449381	0.0259011	0.0276104	0.0483275	0.0311376	0.0211915
ENCSR000CQA	K562	K562 nucleoplasmic fraction	cell line	total RNA-seq	ENCFF923NQJ	ENCFF189VKS	0.96494	1	Low	3	0.0355802	0.0364402	0.019725	0.0308188	0.0431271	0.0231148	0.0223069
ENCSR000CQA	K562	K562 nucleoplasmic fraction	cell line	total RNA-seq	ENCFF923NQJ	ENCFF189VKS	0.96494	1	Low	4	0.0291676	0.0449392	0.0155352	0.0289164	0.0389892	0.0289183	0.0182682
ENCSR000CQA	K562	K562 nucleoplasmic fraction	cell line	total RNA-seq	ENCFF923NQJ	ENCFF189VKS	0.96494	1	Low	5	0.0243929	0.0302374	0.0208844	0.0204093	0.0386444	0.0206741	0.018558
ENCSR000CQA	K562	K562 nucleoplasmic fraction	cell line	total RNA-seq	ENCFF923NQJ	ENCFF189VKS	0.96494	1	Low	6	0.0268648	0.0259598	0.0234372	0.0460032	0.0277744	0.027873	0.012819
ENCSR000CQA	K562	K562 nucleoplasmic fraction	cell line	total RNA-seq	ENCFF923NQJ	ENCFF189VKS	0.96494	1	Low	7	0.0122903	0.0170862	0.025126	0.0378076	0.026156	0.0167489	0.013056
ENCSR000CQA	K562	K562 nucleoplasmic fraction	cell line	total RNA-seq	ENCFF923NQJ	ENCFF189VKS	0.96494	1	Low	8	0.0152491	0.0192127	0.0261138	0.0403341	0.0246057	0.0222592	0.0118972
ENCSR000CQA	K562	K562 nucleoplasmic fraction	cell line	total RNA-seq	ENCFF923NQJ	ENCFF189VKS	0.96494	1	Low	9	0.0197831	0.0234097	0.0147643	0.0160422	0.0215599	0.0173878	0.0151616
ENCSR000CQA	K562	K562 nucleoplasmic fraction	cell line	total RNA-seq	ENCFF923NQJ	ENCFF189VKS	0.96494	1	Low	10	0.0138533	0.0203062	0.0143782	0.0374546	0.014991	0.026904	0.00995207
ENCSR000AAD	bronchial epithelial cell	bronchial epithelial cell female adult (40 years) and male adult (68 years)	primary cell	total RNA-seq	ENCFF751SNT	ENCFF715AWF	0.920813	1	High	1	3.01267	1.31896	6.19257	3.03542	17.9186	23.0931	6.37644
ENCSR000AAD	bronchial epithelial cell	bronchial epithelial cell female adult (40 years) and male adult (68 years)	primary cell	total RNA-seq	ENCFF751SNT	ENCFF715AWF	0.920813	1	High	2	6.5573	1.37823	7.73131	7.70485	20.0608	12.2439	6.74154
ENCSR000AAD	bronchial epithelial cell	bronchial epithelial cell female adult (40 years) and male adult (68 years)	primary cell	total RNA-seq	ENCFF751SNT	ENCFF715AWF	0.920813	1	High	3	10.6288	1.83475	23.8018	5.92809	21.3778	27.2536	9.20224
ENCSR000AAD	bronchial epithelial cell	bronchial epithelial cell female adult (40 years) and male adult (68 years)	primary cell	total RNA-seq	ENCFF751SNT	ENCFF715AWF	0.920813	1	High	4	6.21462	1.82179	29.0273	20.743	19.3642	24.7524	7.87393
ENCSR000AAD	bronchial epithelial cell	bronchial epithelial cell female adult (40 years) and male adult (68 years)	primary cell	total RNA-seq	ENCFF751SNT	ENCFF715AWF	0.920813	1	High	5	6.95664	0.71825	25.3665	4.32199	17.7667	36.0457	8.29733
ENCSR000AAD	bronchial epithelial cell	bronchial epithelial cell female adult (40 years) and male adult (68 years)	primary cell	total RNA-seq	ENCFF751SNT	ENCFF715AWF	0.920813	1	High	6	6.3336	0.779639	26.877	6.15271	18.2321	43.4679	9.45534
ENCSR000AAD	bronchial epithelial cell	bronchial epithelial cell female adult (40 years) and male adult (68 years)	primary cell	total RNA-seq	ENCFF751SNT	ENCFF715AWF	0.920813	1	High	7	11.4311	1.96411	18.612	13.1574	20.452	26.2958	7.79879
ENCSR000AAD	bronchial epithelial cell	bronchial epithelial cell female adult (40 years) and male adult (68 years)	primary cell	total RNA-seq	ENCFF751SNT	ENCFF715AWF	0.920813	1	High	8	7.44373	1.65255	16.0448	16.4078	17.8455	16.7712	6.60461
ENCSR000AAD	bronchial epithelial cell	bronchial epithelial cell female adult (40 years) and male adult (68 years)	primary cell	total RNA-seq	ENCFF751SNT	ENCFF715AWF	0.920813	1	High	9	8.30156	1.10811	29.8831	4.01065	16.151	14.9908	8.77108
ENCSR000AAD	bronchial epithelial cell	bronchial epithelial cell female adult (40 years) and male adult (68 years)	primary cell	total RNA-seq	ENCFF751SNT	ENCFF715AWF	0.920813	1	High	10	11.4621	1.22378	5.69901	9.03228	15.0765	15.4592	9.87603
ENCSR000AAD	bronchial epithelial cell	bronchial epithelial cell female adult (40 years) and male adult (68 years)	primary cell	total RNA-seq	ENCFF751SNT	ENCFF715AWF	0.920813	1	Medium-high	1	1.99441	0.900879	0.596217	1.16439	4.33712	3.50631	2.82056
ENCSR000AAD	bronchial epithelial cell	bronchial epithelial cell female adult (40 years) and male adult (68 years)	primary cell	total RNA-seq	ENCFF751SNT	ENCFF715AWF	0.920813	1	Medium-high	2	3.38145	0.754289	2.52106	1.10064	4.53185	2.9405	2.99188
ENCSR000AAD	bronchial epithelial cell	bronchial epithelial cell female adult (40 years) and male adult (68 years)	primary cell	total RNA-seq	ENCFF751SNT	ENCFF715AWF	0.920813	1	Medium-high	3	3.77511	0.532377	2.01498	1.2605	4.51721	2.08431	2.7498
ENCSR000AAD	bronchial epithelial cell	bronchial epithelial cell female adult (40 years) and male adult (68 years)	primary cell	total RNA-seq	ENCFF751SNT	ENCFF715AWF	0.920813	1	Medium-high	4	2.93714	0.453882	2.90652	1.05845	4.30213	2.26236	2.59759
ENCSR000AAD	bronchial epithelial cell	bronchial epithelial cell female adult (40 years) and male adult (68 years)	primary cell	total RNA-seq	ENCFF751SNT	ENCFF715AWF	0.920813	1	Medium-high	5	2.9435	0.440999	2.31827	1.22558	4.0596	2.06873	2.60538
ENCSR000AAD	bronchial epithelial cell	bronchial epithelial cell female adult (40 years) and male adult (68 years)	primary cell	total RNA-seq	ENCFF751SNT	ENCFF715AWF	0.920813	1	Medium-high	6	2.77073	0.405639	2.32963	1.01848	3.75503	2.39619	2.3807
ENCSR000AAD	bronchial epithelial cell	bronchial epithelial cell female adult (40 years) and male adult (68 years)	primary cell	total RNA-seq	ENCFF751SNT	ENCFF715AWF	0.920813	1	Medium-high	7	2.12715	0.469312	2.76252	1.29187	3.59698	2.61445	2.83917
ENCSR000AAD	bronchial epithelial cell	bronchial epithelial cell female adult (40 years) and male adult (68 years)	primary cell	total RNA-seq	ENCFF751SNT	ENCFF715AWF	0.920813	1	Medium-high	8	2.70575	0.42657	2.31117	1.24669	3.22208	2.63672	2.18995
ENCSR000AAD	bronchial epithelial cell	bronchial epithelial cell female adult (40 years) and male adult (68 years)	primary cell	total RNA-seq	ENCFF751SNT	ENCFF715AWF	0.920813	1	Medium-high	9	2.75033	0.436777	2.45089	1.15955	3.09481	2.33327	2.49573
ENCSR000AAD	bronchial epithelial cell	bronchial epithelial cell female adult (40 years) and male adult (68 years)	primary cell	total RNA-seq	ENCFF751SNT	ENCFF715AWF	0.920813	1	Medium-high	10	2.20817	0.504173	2.31033	1.1571	2.83264	2.41549	1.95949
ENCSR000AAD	bronchial epithelial cell	bronchial epithelial cell female adult (40 years) and male adult (68 years)	primary cell	total RNA-seq	ENCFF751SNT	ENCFF715AWF	0.920813	1	Medium	1	1.06417	0.43266	0.386839	0.424269	1.72361	1.48879	1.22589
ENCSR000AAD	bronchial epithelial cell	bronchial epithelial cell female adult (40 years) and male adult (68 years)	primary cell	total RNA-seq	ENCFF751SNT	ENCFF715AWF	0.920813	1	Medium	2	1.61128	0.372606	0.908896	0.640067	1.83959	1.24126	1.09861
ENCSR000AAD	bronchial epithelial cell	bronchial epithelial cell female adult (40 years) and male adult (68 years)	primary cell	total RNA-seq	ENCFF751SNT	ENCFF715AWF	0.920813	1	Medium	3	1.37326	0.208427	1.2845	0.503319	1.77844	1.18669	1.20583
ENCSR000AAD	bronchial epithelial cell	bronchial epithelial cell female adult (40 years) and male adult (68 years)	primary cell	total RNA-seq	ENCFF751SNT	ENCFF715AWF	0.920813	1	Medium	4	1.44442	0.27212	1.0838	0.602442	1.72807	1.13259	1.05423
ENCSR000AAD	bronchial epithelial cell	bronchial epithelial cell female adult (40 years) and male adult (68 years)	primary cell	total RNA-seq	ENCFF751SNT	ENCFF715AWF	0.920813	1	Medium	5	1.20484	0.241791	1.17448	0.41903	1.61985	0.927289	1.11181
ENCSR000AAD	bronchial epithelial cell	bronchial epithelial cell female adult (40 years) and male adult (68 years)	primary cell	total RNA-seq	ENCFF751SNT	ENCFF715AWF	0.920813	1	Medium	6	1.13054	0.228713	1.08895	0.498896	1.50178	0.982434	1.09062
ENCSR000AAD	bronchial epithelial cell	bronchial epithelial cell female adult (40 years) and male adult (68 years)	primary cell	total RNA-seq	ENCFF751SNT	ENCFF715AWF	0.920813	1	Medium	7	1.24806	0.240955	0.972586	0.459902	1.37081	0.94076	0.941196
ENCSR000AAD	bronchial epithelial cell	bronchial epithelial cell female adult (40 years) and male adult (68 years)	primary cell	total RNA-seq	ENCFF751SNT	ENCFF715AWF	0.920813	1	Medium	8	1.1047	0.267395	0.974603	0.545793	1.25756	0.953725	0.853839
ENCSR000AAD	bronchial epithelial cell	bronchial epithelial cell female adult (40 years) and male adult (68 years)	primary cell	total RNA-seq	ENCFF751SNT	ENCFF715AWF	0.920813	1	Medium	9	1.00586	0.24486	0.894875	0.484332	1.16594	0.88746	0.815832
ENCSR000AAD	bronchial epithelial cell	bronchial epithelial cell female adult (40 years) and male adult (68 years)	primary cell	total RNA-seq	ENCFF751SNT	ENCFF715AWF	0.920813	1	Medium	10	0.690118	0.224182	0.872991	0.48555	1.13108	0.880124	0.888147
ENCSR000AAD	bronchial epithelial cell	bronchial epithelial cell female adult (40 years) and male adult (68 years)	primary cell	total RNA-seq	ENCFF751SNT	ENCFF715AWF	0.920813	1	Medium-low	1	0.550171	0.208023	0.152749	0.236152	0.705422	0.531288	0.473738
ENCSR000AAD	bronchial epithelial cell	bronchial epithelial cell female adult (40 years) and male adult (68 years)	primary cell	total RNA-seq	ENCFF751SNT	ENCFF715AWF	0.920813	1	Medium-low	2	0.595094	0.164421	0.492745	0.241836	0.69584	0.53433	0.463847
ENCSR000AAD	bronchial epithelial cell	bronchial epithelial cell female adult (40 years) and male adult (68 years)	primary cell	total RNA-seq	ENCFF751SNT	ENCFF715AWF	0.920813	1	Medium-low	3	0.608336	0.154367	0.529362	0.209315	0.674365	0.459321	0.467808
ENCSR000AAD	bronchial epithelial cell	bronchial epithelial cell female adult (40 years) and male adult (68 years)	primary cell	total RNA-seq	ENCFF751SNT	ENCFF715AWF	0.920813	1	Medium-low	4	0.556878	0.11171	0.403964	0.215015	0.644107	0.480206	0.455369
ENCSR000AAD	bronchial epithelial cell	bronchial epithelial cell female adult (40 years) and male adult (68 years)	primary cell	total RNA-seq	ENCFF751SNT	ENCFF715AWF	0.920813	1	Medium-low	5	0.500406	0.141096	0.489095	0.23229	0.607685	0.40812	0.410712
ENCSR000AAD	bronchial epithelial cell	bronchial epithelial cell female adult (40 years) and male adult (68 years)	primary cell	total RNA-seq	ENCFF751SNT	ENCFF715AWF	0.920813	1	Medium-low	6	0.419147	0.115168	0.369636	0.183015	0.594198	0.385519	0.373906
ENCSR000AAD	bronchial epithelial cell	bronchial epithelial cell female adult (40 years) and male adult (68 years)	primary cell	total RNA-seq	ENCFF751SNT	ENCFF715AWF	0.920813	1	Medium-low	7	0.428846	0.085518	0.363097	0.193503	0.546548	0.403525	0.315642
ENCSR000AAD	bronchial epithelial cell	bronchial epithelial cell female adult (40 years) and male adult (68 years)	primary cell	total RNA-seq	ENCFF751SNT	ENCFF715AWF	0.920813	1	Medium-low	8	0.451238	0.100671	0.293733	0.192119	0.487408	0.310695	0.327234
ENCSR000AAD	bronchial epithelial cell	bronchial epithelial cell female adult (40 years) and male adult (68 years)	primary cell	total RNA-seq	ENCFF751SNT	ENCFF715AWF	0.920813	1	Medium-low	9	0.347482	0.106604	0.33837	0.204239	0.443985	0.388582	0.337014
ENCSR000AAD	bronchial epithelial cell	bronchial epithelial cell female adult (40 years) and male adult (68 years)	primary cell	total RNA-seq	ENCFF751SNT	ENCFF715AWF	0.920813	1	Medium-low	10	0.29354	0.078217	0.280996	0.167774	0.48321	0.318647	0.276834
ENCSR000AAD	bronchial epithelial cell	bronchial epithelial cell female adult (40 years) and male adult (68 years)	primary cell	total RNA-seq	ENCFF751SNT	ENCFF715AWF	0.920813	1	Low	1	0.305217	0.0749234	0.0682342	0.0521249	0.166564	0.106179	0.0860768
ENCSR000AAD	bronchial epithelial cell	bronchial epithelial cell female adult (40 years) and male adult (68 years)	primary cell	total RNA-seq	ENCFF751SNT	ENCFF715AWF	0.920813	1	Low	2	0.116921	0.0303868	0.0619341	0.0359889	0.13403	0.0737877	0.0708089
ENCSR000AAD	bronchial epithelial cell	bronchial epithelial cell female adult (40 years) and male adult (68 years)	primary cell	total RNA-seq	ENCFF751SNT	ENCFF715AWF	0.920813	1	Low	3	0.0867455	0.0301158	0.0810791	0.0400485	0.124889	0.0684576	0.0661739
ENCSR000AAD	bronchial epithelial cell	bronchial epithelial cell female adult (40 years) and male adult (68 years)	primary cell	total RNA-seq	ENCFF751SNT	ENCFF715AWF	0.920813	1	Low	4	0.0768374	0.0226186	0.0617776	0.0281327	0.107143	0.0633328	0.0552893
ENCSR000AAD	bronchial epithelial cell	bronchial epithelial cell female adult (40 years) and male adult (68 years)	primary cell	total RNA-seq	ENCFF751SNT	ENCFF715AWF	0.920813	1	Low	5	0.0677215	0.0201684	0.0562724	0.0345727	0.101204	0.0647751	0.0468213
ENCSR000AAD	bronchial epithelial cell	bronchial epithelial cell female adult (40 years) and male adult (68 years)	primary cell	total RNA-seq	ENCFF751SNT	ENCFF715AWF	0.920813	1	Low	6	0.0880181	0.0260779	0.045586	0.0307604	0.0811491	0.0579036	0.0567914
ENCSR000AAD	bronchial epithelial cell	bronchial epithelial cell female adult (40 years) and male adult (68 years)	primary cell	total RNA-seq	ENCFF751SNT	ENCFF715AWF	0.920813	1	Low	7	0.0562279	0.0190523	0.0557184	0.0382334	0.0678098	0.0719661	0.0575032
ENCSR000AAD	bronchial epithelial cell	bronchial epithelial cell female adult (40 years) and male adult (68 years)	primary cell	total RNA-seq	ENCFF751SNT	ENCFF715AWF	0.920813	1	Low	8	0.0566455	0.0180553	0.0695145	0.0391553	0.0735795	0.0838363	0.0422191
ENCSR000AAD	bronchial epithelial cell	bronchial epithelial cell female adult (40 years) and male adult (68 years)	primary cell	total RNA-seq	ENCFF751SNT	ENCFF715AWF	0.920813	1	Low	9	0.0470344	0.0178445	0.060466	0.0420168	0.065039	0.0696105	0.0401697
ENCSR000AAD	bronchial epithelial cell	bronchial epithelial cell female adult (40 years) and male adult (68 years)	primary cell	total RNA-seq	ENCFF751SNT	ENCFF715AWF	0.920813	1	Low	10	0.050029	0.02052	0.0488457	0.0269749	0.0618731	0.051331	0.0493467
ENCSR000CUO	mesenchymal stem cell of Wharton's jelly	mesenchymal stem cell of Wharton's jelly female newborn and male newborn	primary cell	total RNA-seq	ENCFF553AAJ	ENCFF910HCZ	0.952752	1	High	1	4.24592	4.06203	3.15955	2.64627	19.8505	14.9554	6.74486
ENCSR000CUO	mesenchymal stem cell of Wharton's jelly	mesenchymal stem cell of Wharton's jelly female newborn and male newborn	primary cell	total RNA-seq	ENCFF553AAJ	ENCFF910HCZ	0.952752	1	High	2	7.21381	0.876947	8.62633	6.13285	20.9847	10.9605	6.57462
ENCSR000CUO	mesenchymal stem cell of Wharton's jelly	mesenchymal stem cell of Wharton's jelly female newborn and male newborn	primary cell	total RNA-seq	ENCFF553AAJ	ENCFF910HCZ	0.952752	1	High	3	16.5828	1.49669	6.33309	4.00749	20.7911	28.771	10.052
ENCSR000CUO	mesenchymal stem cell of Wharton's jelly	mesenchymal stem cell of Wharton's jelly female newborn and male newborn	primary cell	total RNA-seq	ENCFF553AAJ	ENCFF910HCZ	0.952752	1	High	4	11.4376	2.0635	11.3856	12.8622	24.0521	10.7621	9.68244
ENCSR000CUO	mesenchymal stem cell of Wharton's jelly	mesenchymal stem cell of Wharton's jelly female newborn and male newborn	primary cell	total RNA-seq	ENCFF553AAJ	ENCFF910HCZ	0.952752	1	High	5	5.98879	2.52878	27.3038	20.7056	21.2174	15.3185	12.1224
ENCSR000CUO	mesenchymal stem cell of Wharton's jelly	mesenchymal stem cell of Wharton's jelly female newborn and male newborn	primary cell	total RNA-seq	ENCFF553AAJ	ENCFF910HCZ	0.952752	1	High	6	7.94214	1.68075	21.7701	7.05487	20.8083	36.3438	9.07461
ENCSR000CUO	mesenchymal stem cell of Wharton's jelly	mesenchymal stem cell of Wharton's jelly female newborn and male newborn	primary cell	total RNA-seq	ENCFF553AAJ	ENCFF910HCZ	0.952752	1	High	7	10.6039	1.61709	13.5992	7.37812	24.471	14.3638	10.0256
ENCSR000CUO	mesenchymal stem cell of Wharton's jelly	mesenchymal stem cell of Wharton's jelly female newborn and male newborn	primary cell	total RNA-seq	ENCFF553AAJ	ENCFF910HCZ	0.952752	1	High	8	7.61688	1.31422	22.2118	10.6646	21.0808	11.8843	7.03218
ENCSR000CUO	mesenchymal stem cell of Wharton's jelly	mesenchymal stem cell of Wharton's jelly female newborn and male newborn	primary cell	total RNA-seq	ENCFF553AAJ	ENCFF910HCZ	0.952752	1	High	9	8.19679	1.58044	17.3041	7.63294	18.8426	10.9768	10.4769
ENCSR000CUO	mesenchymal stem cell of Wharton's jelly	mesenchymal stem cell of Wharton's jelly female newborn and male newborn	primary cell	total RNA-seq	ENCFF553AAJ	ENCFF910HCZ	0.952752	1	High	10	8.87495	0.696321	9.23281	6.11417	17.5049	14.6202	12.6445
ENCSR000CUO	mesenchymal stem cell of Wharton's jelly	mesenchymal stem cell of Wharton's jelly female newborn and male newborn	primary cell	total RNA-seq	ENCFF553AAJ	ENCFF910HCZ	0.952752	1	Medium-high	1	2.10205	1.00653	0.724388	1.21643	4.35668	3.60221	2.36113
ENCSR000CUO	mesenchymal stem cell of Wharton's jelly	mesenchymal stem cell of Wharton's jelly female newborn and male newborn	primary cell	total RNA-seq	ENCFF553AAJ	ENCFF910HCZ	0.952752	1	Medium-high	2	3.24801	0.841109	2.69213	1.26997	4.4756	3.11908	2.7939
ENCSR000CUO	mesenchymal stem cell of Wharton's jelly	mesenchymal stem cell of Wharton's jelly female newborn and male newborn	primary cell	total RNA-seq	ENCFF553AAJ	ENCFF910HCZ	0.952752	1	Medium-high	3	3.12128	0.47659	2.4519	0.947035	4.44677	2.22014	2.53967
ENCSR000CUO	mesenchymal stem cell of Wharton's jelly	mesenchymal stem cell of Wharton's jelly female newborn and male newborn	primary cell	total RNA-seq	ENCFF553AAJ	ENCFF910HCZ	0.952752	1	Medium-high	4	2.71179	0.510741	2.74277	0.984452	4.19175	3.01471	2.35576
ENCSR000CUO	mesenchymal stem cell of Wharton's jelly	mesenchymal stem cell of Wharton's jelly female newborn and male newborn	primary cell	total RNA-seq	ENCFF553AAJ	ENCFF910HCZ	0.952752	1	Medium-high	5	2.87864	0.405889	2.87435	1.20446	3.94356	2.19217	2.34803
ENCSR000CUO	mesenchymal stem cell of Wharton's jelly	mesenchymal stem cell of Wharton's jelly female newborn and male newborn	primary cell	total RNA-seq	ENCFF553AAJ	ENCFF910HCZ	0.952752	1	Medium-high	6	2.30041	0.37858	2.28668	1.02336	3.77642	2.52862	2.53884
ENCSR000CUO	mesenchymal stem cell of Wharton's jelly	mesenchymal stem cell of Wharton's jelly female newborn and male newborn	primary cell	total RNA-seq	ENCFF553AAJ	ENCFF910HCZ	0.952752	1	Medium-high	7	2.3391	0.455748	2.67553	1.16297	3.58609	2.45019	2.46564
ENCSR000CUO	mesenchymal stem cell of Wharton's jelly	mesenchymal stem cell of Wharton's jelly female newborn and male newborn	primary cell	total RNA-seq	ENCFF553AAJ	ENCFF910HCZ	0.952752	1	Medium-high	8	2.38837	0.676206	2.37923	1.34354	3.29687	2.42687	1.93274
ENCSR000CUO	mesenchymal stem cell of Wharton's jelly	mesenchymal stem cell of Wharton's jelly female newborn and male newborn	primary cell	total RNA-seq	ENCFF553AAJ	ENCFF910HCZ	0.952752	1	Medium-high	9	2.54829	0.515924	2.18791	1.12139	3.06436	2.01878	2.13154
ENCSR000CUO	mesenchymal stem cell of Wharton's jelly	mesenchymal stem cell of Wharton's jelly female newborn and male newborn	primary cell	total RNA-seq	ENCFF553AAJ	ENCFF910HCZ	0.952752	1	Medium-high	10	2.14824	0.548462	2.22128	0.994296	2.72718	2.56717	1.91483
ENCSR000CUO	mesenchymal stem cell of Wharton's jelly	mesenchymal stem cell of Wharton's jelly female newborn and male newborn	primary cell	total RNA-seq	ENCFF553AAJ	ENCFF910HCZ	0.952752	1	Medium	1	0.885479	0.430342	0.482341	0.466716	1.81359	1.67224	1.22934
ENCSR000CUO	mesenchymal stem cell of Wharton's jelly	mesenchymal stem cell of Wharton's jelly female newborn and male newborn	primary cell	total RNA-seq	ENCFF553AAJ	ENCFF910HCZ	0.952752	1	Medium	2	1.48816	0.401028	1.0225	0.667227	1.87752	1.25475	1.1936
ENCSR000CUO	mesenchymal stem cell of Wharton's jelly	mesenchymal stem cell of Wharton's jelly female newborn and male newborn	primary cell	total RNA-seq	ENCFF553AAJ	ENCFF910HCZ	0.952752	1	Medium	3	1.51899	0.289957	1.23457	0.737922	1.79476	1.25132	1.26639
ENCSR000CUO	mesenchymal stem cell of Wharton's jelly	mesenchymal stem cell of Wharton's jelly female newborn and male newborn	primary cell	total RNA-seq	ENCFF553AAJ	ENCFF910HCZ	0.952752	1	Medium	4	1.41965	0.303645	1.12336	0.823111	1.71783	1.1311	1.09785
ENCSR000CUO	mesenchymal stem cell of Wharton's jelly	mesenchymal stem cell of Wharton's jelly female newborn and male newborn	primary cell	total RNA-seq	ENCFF553AAJ	ENCFF910HCZ	0.952752	1	Medium	5	1.1811	0.285877	1.20498	0.602269	1.63289	1.06151	1.0007
ENCSR000CUO	mesenchymal stem cell of Wharton's jelly	mesenchymal stem cell of Wharton's jelly female newborn and male newborn	primary cell	total RNA-seq	ENCFF553AAJ	ENCFF910HCZ	0.952752	1	Medium	6	1.10355	0.234724	1.13318	0.439506	1.55925	1.02807	0.972217
ENCSR000CUO	mesenchymal stem cell of Wharton's jelly	mesenchymal stem cell of Wharton's jelly female newborn and male newborn	primary cell	total RNA-seq	ENCFF553AAJ	ENCFF910HCZ	0.952752	1	Medium	7	1.2254	0.27176	1.0332	0.513774	1.38053	1.01629	0.87986
ENCSR000CUO	mesenchymal stem cell of Wharton's jelly	mesenchymal stem cell of Wharton's jelly female newborn and male newborn	primary cell	total RNA-seq	ENCFF553AAJ	ENCFF910HCZ	0.952752	1	Medium	8	1.12263	0.276253	0.859528	0.535228	1.26002	0.886579	0.913464
ENCSR000CUO	mesenchymal stem cell of Wharton's jelly	mesenchymal stem cell of Wharton's jelly female newborn and male newborn	primary cell	total RNA-seq	ENCFF553AAJ	ENCFF910HCZ	0.952752	1	Medium	9	0.918196	0.212811	0.880318	0.463257	1.22709	1.01492	0.774557
ENCSR000CUO	mesenchymal stem cell of Wharton's jelly	mesenchymal stem cell of Wharton's jelly female newborn and male newborn	primary cell	total RNA-seq	ENCFF553AAJ	ENCFF910HCZ	0.952752	1	Medium	10	0.8613	0.238884	0.864473	0.563096	1.2363	0.971017	0.828729
ENCSR000CUO	mesenchymal stem cell of Wharton's jelly	mesenchymal stem cell of Wharton's jelly female newborn and male newborn	primary cell	total RNA-seq	ENCFF553AAJ	ENCFF910HCZ	0.952752	1	Medium-low	1	0.675734	0.248435	0.245263	0.20325	0.809376	0.596395	0.50003
ENCSR000CUO	mesenchymal stem cell of Wharton's jelly	mesenchymal stem cell of Wharton's jelly female newborn and male newborn	primary cell	total RNA-seq	ENCFF553AAJ	ENCFF910HCZ	0.952752	1	Medium-low	2	0.652902	0.173176	0.458657	0.331632	0.764023	0.556108	0.455918
ENCSR000CUO	mesenchymal stem cell of Wharton's jelly	mesenchymal stem cell of Wharton's jelly female newborn and male newborn	primary cell	total RNA-seq	ENCFF553AAJ	ENCFF910HCZ	0.952752	1	Medium-low	3	0.574532	0.172125	0.526443	0.262847	0.714617	0.465579	0.464132
ENCSR000CUO	mesenchymal stem cell of Wharton's jelly	mesenchymal stem cell of Wharton's jelly female newborn and male newborn	primary cell	total RNA-seq	ENCFF553AAJ	ENCFF910HCZ	0.952752	1	Medium-low	4	0.514176	0.127948	0.534013	0.277695	0.670739	0.520277	0.385233
ENCSR000CUO	mesenchymal stem cell of Wharton's jelly	mesenchymal stem cell of Wharton's jelly female newborn and male newborn	primary cell	total RNA-seq	ENCFF553AAJ	ENCFF910HCZ	0.952752	1	Medium-low	5	0.432356	0.146579	0.410087	0.210225	0.632856	0.442084	0.373181
ENCSR000CUO	mesenchymal stem cell of Wharton's jelly	mesenchymal stem cell of Wharton's jelly female newborn and male newborn	primary cell	total RNA-seq	ENCFF553AAJ	ENCFF910HCZ	0.952752	1	Medium-low	6	0.49361	0.134864	0.442518	0.275652	0.562828	0.433855	0.41476
ENCSR000CUO	mesenchymal stem cell of Wharton's jelly	mesenchymal stem cell of Wharton's jelly female newborn and male newborn	primary cell	total RNA-seq	ENCFF553AAJ	ENCFF910HCZ	0.952752	1	Medium-low	7	0.387825	0.103339	0.394791	0.269955	0.545792	0.439641	0.374528
ENCSR000CUO	mesenchymal stem cell of Wharton's jelly	mesenchymal stem cell of Wharton's jelly female newborn and male newborn	primary cell	total RNA-seq	ENCFF553AAJ	ENCFF910HCZ	0.952752	1	Medium-low	8	0.437082	0.116586	0.476608	0.235601	0.488483	0.394727	0.326888
ENCSR000CUO	mesenchymal stem cell of Wharton's jelly	mesenchymal stem cell of Wharton's jelly female newborn and male newborn	primary cell	total RNA-seq	ENCFF553AAJ	ENCFF910HCZ	0.952752	1	Medium-low	9	0.327007	0.119542	0.369196	0.23933	0.474694	0.35718	0.325759
ENCSR000CUO	mesenchymal stem cell of Wharton's jelly	mesenchymal stem cell of Wharton's jelly female newborn and male newborn	primary cell	total RNA-seq	ENCFF553AAJ	ENCFF910HCZ	0.952752	1	Medium-low	10	0.328013	0.0986732	0.271047	0.166297	0.402601	0.287069	0.281117
ENCSR000CUO	mesenchymal stem cell of Wharton's jelly	mesenchymal stem cell of Wharton's jelly female newborn and male newborn	primary cell	total RNA-seq	ENCFF553AAJ	ENCFF910HCZ	0.952752	1	Low	1	0.257256	0.102466	0.0848165	0.0664545	0.179207	0.138028	0.107484
ENCSR000CUO	mesenchymal stem cell of Wharton's jelly	mesenchymal stem cell of Wharton's jelly female newborn and male newborn	primary cell	total RNA-seq	ENCFF553AAJ	ENCFF910HCZ	0.952752	1	Low	2	0.113111	0.0370033	0.101596	0.0509287	0.147553	0.106879	0.0708722
ENCSR000CUO	mesenchymal stem cell of Wharton's jelly	mesenchymal stem cell of Wharton's jelly female newborn and male newborn	primary cell	total RNA-seq	ENCFF553AAJ	ENCFF910HCZ	0.952752	1	Low	3	0.0916571	0.0299522	0.0885583	0.0431044	0.131215	0.0852057	0.0579358
ENCSR000CUO	mesenchymal stem cell of Wharton's jelly	mesenchymal stem cell of Wharton's jelly female newborn and male newborn	primary cell	total RNA-seq	ENCFF553AAJ	ENCFF910HCZ	0.952752	1	Low	4	0.0947765	0.0338948	0.0700543	0.0254442	0.105605	0.0638455	0.0529024
ENCSR000CUO	mesenchymal stem cell of Wharton's jelly	mesenchymal stem cell of Wharton's jelly female newborn and male newborn	primary cell	total RNA-seq	ENCFF553AAJ	ENCFF910HCZ	0.952752	1	Low	5	0.0722825	0.0197916	0.0421331	0.0338829	0.102987	0.0520278	0.0601737
ENCSR000CUO	mesenchymal stem cell of Wharton's jelly	mesenchymal stem cell of Wharton's jelly female newborn and male newborn	primary cell	total RNA-seq	ENCFF553AAJ	ENCFF910HCZ	0.952752	1	Low	6	0.0738276	0.0252013	0.0540013	0.0236713	0.0934453	0.0572096	0.0497954
ENCSR000CUO	mesenchymal stem cell of Wharton's jelly	mesenchymal stem cell of Wharton's jelly female newborn and male newborn	primary cell	total RNA-seq	ENCFF553AAJ	ENCFF910HCZ	0.952752	1	Low	7	0.0479704	0.0186507	0.0528782	0.0456122	0.0759069	0.0687098	0.0397688
ENCSR000CUO	mesenchymal stem cell of Wharton's jelly	mesenchymal stem cell of Wharton's jelly female newborn and male newborn	primary cell	total RNA-seq	ENCFF553AAJ	ENCFF910HCZ	0.952752	1	Low	8	0.0565154	0.0171958	0.060503	0.0222674	0.0715668	0.0705632	0.0442759
ENCSR000CUO	mesenchymal stem cell of Wharton's jelly	mesenchymal stem cell of Wharton's jelly female newborn and male newborn	primary cell	total RNA-seq	ENCFF553AAJ	ENCFF910HCZ	0.952752	1	Low	9	0.0486672	0.0212593	0.0594736	0.0389488	0.0585293	0.0743607	0.0385275
ENCSR000CUO	mesenchymal stem cell of Wharton's jelly	mesenchymal stem cell of Wharton's jelly female newborn and male newborn	primary cell	total RNA-seq	ENCFF553AAJ	ENCFF910HCZ	0.952752	1	Low	10	0.0403871	0.0195419	0.054443	0.0273825	0.0602359	0.0586171	0.048792
ENCSR000CPZ	K562	K562 nucleolus fraction	cell line	total RNA-seq	ENCFF175HXP	ENCFF391XHO	0.975775	1	High	1	1.57011	1.03425	0.595143	0.848221	4.48494	3.38688	3.24914
ENCSR000CPZ	K562	K562 nucleolus fraction	cell line	total RNA-seq	ENCFF175HXP	ENCFF391XHO	0.975775	1	High	2	3.2266	1.40378	2.31798	2.82425	4.69442	3.39691	2.60976
ENCSR000CPZ	K562	K562 nucleolus fraction	cell line	total RNA-seq	ENCFF175HXP	ENCFF391XHO	0.975775	1	High	3	3.11862	1.40701	2.82897	3.16231	4.88841	4.74667	2.58191
ENCSR000CPZ	K562	K562 nucleolus fraction	cell line	total RNA-seq	ENCFF175HXP	ENCFF391XHO	0.975775	1	High	4	2.52596	1.22108	4.1073	3.95511	4.75235	3.39692	2.40522
ENCSR000CPZ	K562	K562 nucleolus fraction	cell line	total RNA-seq	ENCFF175HXP	ENCFF391XHO	0.975775	1	High	5	2.96963	1.30541	3.84882	2.66931	4.56277	3.5566	3.18225
ENCSR000CPZ	K562	K562 nucleolus fraction	cell line	total RNA-seq	ENCFF175HXP	ENCFF391XHO	0.975775	1	High	6	2.57184	1.19406	4.00493	2.9878	4.30136	4.73685	2.53263
ENCSR000CPZ	K562	K562 nucleolus fraction	cell line	total RNA-seq	ENCFF175HXP	ENCFF391XHO	0.975775	1	High	7	2.42033	1.22302	4.62016	2.93937	4.01224	4.72438	2.41045
ENCSR000CPZ	K562	K562 nucleolus fraction	cell line	total RNA-seq	ENCFF175HXP	ENCFF391XHO	0.975775	1	High	8	2.65898	0.949482	3.45984	3.00043	4.18422	4.04551	2.59158
ENCSR000CPZ	K562	K562 nucleolus fraction	cell line	total RNA-seq	ENCFF175HXP	ENCFF391XHO	0.975775	1	High	9	2.54911	1.37293	3.96179	2.44857	4.11131	4.22808	2.14408
ENCSR000CPZ	K562	K562 nucleolus fraction	cell line	total RNA-seq	ENCFF175HXP	ENCFF391XHO	0.975775	1	High	10	4.68466	1.11821	3.78011	2.75746	4.19658	4.08754	2.36789
ENCSR000CPZ	K562	K562 nucleolus fraction	cell line	total RNA-seq	ENCFF175HXP	ENCFF391XHO	0.975775	1	Medium-high	1	0.952332	0.764301	0.399925	0.449369	1.68624	1.46817	1.1694
ENCSR000CPZ	K562	K562 nucleolus fraction	cell line	total RNA-seq	ENCFF175HXP	ENCFF391XHO	0.975775	1	Medium-high	2	1.48259	0.809024	1.00629	0.960469	1.88472	1.50843	1.11546
ENCSR000CPZ	K562	K562 nucleolus fraction	cell line	total RNA-seq	ENCFF175HXP	ENCFF391XHO	0.975775	1	Medium-high	3	1.80863	0.912125	1.2546	0.953452	1.90246	1.38047	1.07138
ENCSR000CPZ	K562	K562 nucleolus fraction	cell line	total RNA-seq	ENCFF175HXP	ENCFF391XHO	0.975775	1	Medium-high	4	1.65289	0.745646	1.15977	1.01936	1.81566	1.45525	1.00267
ENCSR000CPZ	K562	K562 nucleolus fraction	cell line	total RNA-seq	ENCFF175HXP	ENCFF391XHO	0.975775	1	Medium-high	5	1.24068	0.567262	1.30217	0.93674	1.77171	1.35602	0.92335
ENCSR000CPZ	K562	K562 nucleolus fraction	cell line	total RNA-seq	ENCFF175HXP	ENCFF391XHO	0.975775	1	Medium-high	6	1.35076	0.700589	1.30541	0.878242	1.72415	1.38494	0.872671
ENCSR000CPZ	K562	K562 nucleolus fraction	cell line	total RNA-seq	ENCFF175HXP	ENCFF391XHO	0.975775	1	Medium-high	7	1.29293	0.537629	1.25637	0.959264	1.59902	1.29583	0.840085
ENCSR000CPZ	K562	K562 nucleolus fraction	cell line	total RNA-seq	ENCFF175HXP	ENCFF391XHO	0.975775	1	Medium-high	8	1.15253	0.556829	1.08286	0.802929	1.51079	1.11816	0.739008
ENCSR000CPZ	K562	K562 nucleolus fraction	cell line	total RNA-seq	ENCFF175HXP	ENCFF391XHO	0.975775	1	Medium-high	9	0.955849	0.438356	1.05526	0.724058	1.46168	1.0727	0.726064
ENCSR000CPZ	K562	K562 nucleolus fraction	cell line	total RNA-seq	ENCFF175HXP	ENCFF391XHO	0.975775	1	Medium-high	10	0.884213	0.453589	1.06553	0.685891	1.38413	1.09148	0.709731
ENCSR000CPZ	K562	K562 nucleolus fraction	cell line	total RNA-seq	ENCFF175HXP	ENCFF391XHO	0.975775	1	Medium	1	0.762444	0.493284	0.288747	0.338241	0.962313	0.856453	0.630336
ENCSR000CPZ	K562	K562 nucleolus fraction	cell line	total RNA-seq	ENCFF175HXP	ENCFF391XHO	0.975775	1	Medium	2	0.867791	0.561286	0.602211	0.537169	1.05391	0.81605	0.493186
ENCSR000CPZ	K562	K562 nucleolus fraction	cell line	total RNA-seq	ENCFF175HXP	ENCFF391XHO	0.975775	1	Medium	3	0.967627	0.512225	0.685009	0.521019	1.0678	0.752036	0.506822
ENCSR000CPZ	K562	K562 nucleolus fraction	cell line	total RNA-seq	ENCFF175HXP	ENCFF391XHO	0.975775	1	Medium	4	0.829447	0.434517	0.659263	0.608795	1.01826	0.690547	0.380111
ENCSR000CPZ	K562	K562 nucleolus fraction	cell line	total RNA-seq	ENCFF175HXP	ENCFF391XHO	0.975775	1	Medium	5	0.734184	0.375662	0.536101	0.390095	0.98537	0.610513	0.377406
ENCSR000CPZ	K562	K562 nucleolus fraction	cell line	total RNA-seq	ENCFF175HXP	ENCFF391XHO	0.975775	1	Medium	6	0.644113	0.341526	0.53739	0.349093	0.927849	0.586712	0.394101
ENCSR000CPZ	K562	K562 nucleolus fraction	cell line	total RNA-seq	ENCFF175HXP	ENCFF391XHO	0.975775	1	Medium	7	0.593317	0.304677	0.505684	0.336947	0.868073	0.505571	0.349459
ENCSR000CPZ	K562	K562 nucleolus fraction	cell line	total RNA-seq	ENCFF175HXP	ENCFF391XHO	0.975775	1	Medium	8	0.585027	0.315411	0.491973	0.359846	0.733222	0.472012	0.291998
ENCSR000CPZ	K562	K562 nucleolus fraction	cell line	total RNA-seq	ENCFF175HXP	ENCFF391XHO	0.975775	1	Medium	9	0.48056	0.226752	0.446415	0.260727	0.663978	0.473207	0.279663
ENCSR000CPZ	K562	K562 nucleolus fraction	cell line	total RNA-seq	ENCFF175HXP	ENCFF391XHO	0.975775	1	Medium	10	0.383538	0.231112	0.369196	0.262329	0.658284	0.381912	0.22546
ENCSR000CPZ	K562	K562 nucleolus fraction	cell line	total RNA-seq	ENCFF175HXP	ENCFF391XHO	0.975775	1	Medium-low	1	0.412009	0.302854	0.14148	0.228185	0.521237	0.400772	0.269836
ENCSR000CPZ	K562	K562 nucleolus fraction	cell line	total RNA-seq	ENCFF175HXP	ENCFF391XHO	0.975775	1	Medium-low	2	0.501412	0.321761	0.273802	0.16535	0.50234	0.383063	0.218064
ENCSR000CPZ	K562	K562 nucleolus fraction	cell line	total RNA-seq	ENCFF175HXP	ENCFF391XHO	0.975775	1	Medium-low	3	0.45454	0.267167	0.29642	0.191934	0.478176	0.377191	0.182258
ENCSR000CPZ	K562	K562 nucleolus fraction	cell line	total RNA-seq	ENCFF175HXP	ENCFF391XHO	0.975775	1	Medium-low	4	0.34581	0.215568	0.2135	0.267872	0.463789	0.304902	0.169416
ENCSR000CPZ	K562	K562 nucleolus fraction	cell line	total RNA-seq	ENCFF175HXP	ENCFF391XHO	0.975775	1	Medium-low	5	0.317313	0.177532	0.264599	0.178687	0.453867	0.242649	0.139682
ENCSR000CPZ	K562	K562 nucleolus fraction	cell line	total RNA-seq	ENCFF175HXP	ENCFF391XHO	0.975775	1	Medium-low	6	0.272898	0.164271	0.217852	0.163671	0.43575	0.257738	0.149038
ENCSR000CPZ	K562	K562 nucleolus fraction	cell line	total RNA-seq	ENCFF175HXP	ENCFF391XHO	0.975775	1	Medium-low	7	0.283124	0.15864	0.18418	0.144869	0.359275	0.256876	0.132501
ENCSR000CPZ	K562	K562 nucleolus fraction	cell line	total RNA-seq	ENCFF175HXP	ENCFF391XHO	0.975775	1	Medium-low	8	0.279432	0.172387	0.13103	0.137429	0.33437	0.170338	0.133135
ENCSR000CPZ	K562	K562 nucleolus fraction	cell line	total RNA-seq	ENCFF175HXP	ENCFF391XHO	0.975775	1	Medium-low	9	0.218246	0.129838	0.243264	0.122357	0.270057	0.231815	0.124539
ENCSR000CPZ	K562	K562 nucleolus fraction	cell line	total RNA-seq	ENCFF175HXP	ENCFF391XHO	0.975775	1	Medium-low	10	0.183434	0.129535	0.127774	0.114643	0.23918	0.14786	0.145444
ENCSR000CPZ	K562	K562 nucleolus fraction	cell line	total RNA-seq	ENCFF175HXP	ENCFF391XHO	0.975775	1	Low	1	0.108175	0.076135	0.0348892	0.0350626	0.118276	0.0850474	0.0346317
ENCSR000CPZ	K562	K562 nucleolus fraction	cell line	total RNA-seq	ENCFF175HXP	ENCFF391XHO	0.975775	1	Low	2	0.0923354	0.0509306	0.0507844	0.0362176	0.111592	0.0623116	0.0329949
ENCSR000CPZ	K562	K562 nucleolus fraction	cell line	total RNA-seq	ENCFF175HXP	ENCFF391XHO	0.975775	1	Low	3	0.0656696	0.0389773	0.0462808	0.0381099	0.095626	0.0582366	0.0281434
ENCSR000CPZ	K562	K562 nucleolus fraction	cell line	total RNA-seq	ENCFF175HXP	ENCFF391XHO	0.975775	1	Low	4	0.0665967	0.037807	0.0394083	0.0239766	0.079175	0.0474391	0.021268
ENCSR000CPZ	K562	K562 nucleolus fraction	cell line	total RNA-seq	ENCFF175HXP	ENCFF391XHO	0.975775	1	Low	5	0.0422132	0.028054	0.0336077	0.0176281	0.0796995	0.0336179	0.0233783
ENCSR000CPZ	K562	K562 nucleolus fraction	cell line	total RNA-seq	ENCFF175HXP	ENCFF391XHO	0.975775	1	Low	6	0.0404863	0.0214996	0.0233031	0.0321569	0.0701292	0.0303794	0.0188986
ENCSR000CPZ	K562	K562 nucleolus fraction	cell line	total RNA-seq	ENCFF175HXP	ENCFF391XHO	0.975775	1	Low	7	0.0281758	0.0203794	0.0297586	0.0290685	0.0505109	0.0278454	0.0151056
ENCSR000CPZ	K562	K562 nucleolus fraction	cell line	total RNA-seq	ENCFF175HXP	ENCFF391XHO	0.975775	1	Low	8	0.0258961	0.0128157	0.0316212	0.0349088	0.0444731	0.0258926	0.0126822
ENCSR000CPZ	K562	K562 nucleolus fraction	cell line	total RNA-seq	ENCFF175HXP	ENCFF391XHO	0.975775	1	Low	9	0.0226456	0.0181407	0.0168811	0.0126885	0.0474019	0.0188987	0.0176735
ENCSR000CPZ	K562	K562 nucleolus fraction	cell line	total RNA-seq	ENCFF175HXP	ENCFF391XHO	0.975775	1	Low	10	0.0147377	0.00724478	0.0268747	0.0225558	0.0422546	0.0310363	0.00835087
ENCSR000AEN	K562	K562	cell line	total RNA-seq	ENCFF763OOB	ENCFF894UPL	0.988108	1	High	1	0.190953	0.150799	1.7053	0.138615	14.0042	7.40844	4.9871
ENCSR000AEN	K562	K562	cell line	total RNA-seq	ENCFF763OOB	ENCFF894UPL	0.988108	1	High	2	4.34159	1.66568	2.91325	1.9642	11.7142	7.01291	14.5266
ENCSR000AEN	K562	K562	cell line	total RNA-seq	ENCFF763OOB	ENCFF894UPL	0.988108	1	High	3	3.76559	0.974651	3.76823	3.77273	13.3008	19.3459	7.3045
ENCSR000AEN	K562	K562	cell line	total RNA-seq	ENCFF763OOB	ENCFF894UPL	0.988108	1	High	4	5.93801	1.05264	10.7548	3.58225	13.0953	11.1632	8.21344
ENCSR000AEN	K562	K562	cell line	total RNA-seq	ENCFF763OOB	ENCFF894UPL	0.988108	1	High	5	5.51563	1.32648	9.69395	5.19871	12.787	28.4797	9.86998
ENCSR000AEN	K562	K562	cell line	total RNA-seq	ENCFF763OOB	ENCFF894UPL	0.988108	1	High	6	5.39201	0.872133	25.2054	4.59116	14.8598	30.7045	7.50074
ENCSR000AEN	K562	K562	cell line	total RNA-seq	ENCFF763OOB	ENCFF894UPL	0.988108	1	High	7	8.6555	1.03985	12.9594	8.09471	15.322	26.0881	7.19982
ENCSR000AEN	K562	K562	cell line	total RNA-seq	ENCFF763OOB	ENCFF894UPL	0.988108	1	High	8	6.68673	1.66338	17.1848	13.1117	11.6035	17.3349	8.03297
ENCSR000AEN	K562	K562	cell line	total RNA-seq	ENCFF763OOB	ENCFF894UPL	0.988108	1	High	9	6.50591	1.68685	14.8658	4.78909	10.2923	12.9619	5.215
ENCSR000AEN	K562	K562	cell line	total RNA-seq	ENCFF763OOB	ENCFF894UPL	0.988108	1	High	10	4.79598	1.66409	5.71346	10.5163	9.21018	17.7862	7.2886
ENCSR000AEN	K562	K562	cell line	total RNA-seq	ENCFF763OOB	ENCFF894UPL	0.988108	1	Medium-high	1	0.763083	0.403646	0.186113	0.264245	1.81422	1.31814	1.91214
ENCSR000AEN	K562	K562	cell line	total RNA-seq	ENCFF763OOB	ENCFF894UPL	0.988108	1	Medium-high	2	1.35188	0.445873	0.680767	0.480681	2.00322	1.11283	2.63207
ENCSR000AEN	K562	K562	cell line	total RNA-seq	ENCFF763OOB	ENCFF894UPL	0.988108	1	Medium-high	3	2.01387	0.572575	1.03714	1.03788	1.97124	1.53779	2.90764
ENCSR000AEN	K562	K562	cell line	total RNA-seq	ENCFF763OOB	ENCFF894UPL	0.988108	1	Medium-high	4	1.91481	0.684678	1.55699	1.00616	1.91891	1.94632	2.83335
ENCSR000AEN	K562	K562	cell line	total RNA-seq	ENCFF763OOB	ENCFF894UPL	0.988108	1	Medium-high	5	2.15039	0.628251	1.79077	1.19965	1.94567	1.85498	2.94186
ENCSR000AEN	K562	K562	cell line	total RNA-seq	ENCFF763OOB	ENCFF894UPL	0.988108	1	Medium-high	6	2.34427	0.612314	1.68734	0.937611	1.92062	1.90968	2.95856
ENCSR000AEN	K562	K562	cell line	total RNA-seq	ENCFF763OOB	ENCFF894UPL	0.988108	1	Medium-high	7	2.22218	0.633869	1.87978	1.26601	1.94565	2.49591	2.74742
ENCSR000AEN	K562	K562	cell line	total RNA-seq	ENCFF763OOB	ENCFF894UPL	0.988108	1	Medium-high	8	2.5128	0.722561	1.74567	1.17427	1.85498	2.15951	2.74748
ENCSR000AEN	K562	K562	cell line	total RNA-seq	ENCFF763OOB	ENCFF894UPL	0.988108	1	Medium-high	9	2.50996	0.736184	1.87434	0.98768	1.9167	2.19898	2.88573
ENCSR000AEN	K562	K562	cell line	total RNA-seq	ENCFF763OOB	ENCFF894UPL	0.988108	1	Medium-high	10	2.43956	0.871167	1.91727	1.18501	2.31991	2.16369	2.44919
ENCSR000AEN	K562	K562	cell line	total RNA-seq	ENCFF763OOB	ENCFF894UPL	0.988108	1	Medium	1	0.382589	0.243248	0.132064	0.114095	0.593769	0.510601	0.940485
ENCSR000AEN	K562	K562	cell line	total RNA-seq	ENCFF763OOB	ENCFF894UPL	0.988108	1	Medium	2	0.609747	0.314389	0.278478	0.298957	0.655066	0.52847	1.18942
ENCSR000AEN	K562	K562	cell line	total RNA-seq	ENCFF763OOB	ENCFF894UPL	0.988108	1	Medium	3	0.733477	0.309926	0.458245	0.64684	0.658908	0.687352	1.22004
ENCSR000AEN	K562	K562	cell line	total RNA-seq	ENCFF763OOB	ENCFF894UPL	0.988108	1	Medium	4	0.923573	0.310109	0.567058	0.517148	0.668129	0.742342	1.1341
ENCSR000AEN	K562	K562	cell line	total RNA-seq	ENCFF763OOB	ENCFF894UPL	0.988108	1	Medium	5	0.868457	0.305407	0.650658	0.579083	0.698576	0.823489	1.18918
ENCSR000AEN	K562	K562	cell line	total RNA-seq	ENCFF763OOB	ENCFF894UPL	0.988108	1	Medium	6	0.888563	0.330059	0.713812	0.50455	0.675863	0.865794	0.99972
ENCSR000AEN	K562	K562	cell line	total RNA-seq	ENCFF763OOB	ENCFF894UPL	0.988108	1	Medium	7	0.977616	0.312889	0.566089	0.505281	0.674604	0.929632	1.12044
ENCSR000AEN	K562	K562	cell line	total RNA-seq	ENCFF763OOB	ENCFF894UPL	0.988108	1	Medium	8	1.18416	0.377427	0.685494	0.567443	0.670281	0.978238	1.05051
ENCSR000AEN	K562	K562	cell line	total RNA-seq	ENCFF763OOB	ENCFF894UPL	0.988108	1	Medium	9	0.946777	0.287275	0.833111	0.56901	0.665343	0.988551	1.03305
ENCSR000AEN	K562	K562	cell line	total RNA-seq	ENCFF763OOB	ENCFF894UPL	0.988108	1	Medium	10	0.953787	0.295758	0.767734	0.334874	0.712563	0.874066	1.11073
ENCSR000AEN	K562	K562	cell line	total RNA-seq	ENCFF763OOB	ENCFF894UPL	0.988108	1	Medium-low	1	0.571819	0.190929	0.103264	0.115586	0.268793	0.233314	0.363552
ENCSR000AEN	K562	K562	cell line	total RNA-seq	ENCFF763OOB	ENCFF894UPL	0.988108	1	Medium-low	2	0.36718	0.147	0.132772	0.15586	0.24137	0.182271	0.404263
ENCSR000AEN	K562	K562	cell line	total RNA-seq	ENCFF763OOB	ENCFF894UPL	0.988108	1	Medium-low	3	0.324796	0.253057	0.215206	0.117039	0.224902	0.283194	0.366689
ENCSR000AEN	K562	K562	cell line	total RNA-seq	ENCFF763OOB	ENCFF894UPL	0.988108	1	Medium-low	4	0.306317	0.138176	0.212224	0.198713	0.245242	0.285133	0.432498
ENCSR000AEN	K562	K562	cell line	total RNA-seq	ENCFF763OOB	ENCFF894UPL	0.988108	1	Medium-low	5	0.350176	0.165	0.219401	0.188058	0.254313	0.308786	0.375521
ENCSR000AEN	K562	K562	cell line	total RNA-seq	ENCFF763OOB	ENCFF894UPL	0.988108	1	Medium-low	6	0.399491	0.150598	0.262382	0.171537	0.24351	0.360587	0.409495
ENCSR000AEN	K562	K562	cell line	total RNA-seq	ENCFF763OOB	ENCFF894UPL	0.988108	1	Medium-low	7	0.337553	0.117585	0.257603	0.229534	0.244847	0.37279	0.35688
ENCSR000AEN	K562	K562	cell line	total RNA-seq	ENCFF763OOB	ENCFF894UPL	0.988108	1	Medium-low	8	0.347704	0.148894	0.283289	0.192059	0.277397	0.351559	0.313326
ENCSR000AEN	K562	K562	cell line	total RNA-seq	ENCFF763OOB	ENCFF894UPL	0.988108	1	Medium-low	9	0.266123	0.122831	0.270028	0.19248	0.269335	0.349337	0.347242
ENCSR000AEN	K562	K562	cell line	total RNA-seq	ENCFF763OOB	ENCFF894UPL	0.988108	1	Medium-low	10	0.269196	0.108008	0.289014	0.23948	0.268322	0.377324	0.243918
ENCSR000AEN	K562	K562	cell line	total RNA-seq	ENCFF763OOB	ENCFF894UPL	0.988108	1	Low	1	0.178227	0.0616712	0.0256694	0.0243205	0.113938	0.0407053	0.0874731
ENCSR000AEN	K562	K562	cell line	total RNA-seq	ENCFF763OOB	ENCFF894UPL	0.988108	1	Low	2	0.0400155	0.0261807	0.0398837	0.0375714	0.0841505	0.0426431	0.0377072
ENCSR000AEN	K562	K562	cell line	total RNA-seq	ENCFF763OOB	ENCFF894UPL	0.988108	1	Low	3	0.0597296	0.0317793	0.0310909	0.0395848	0.049758	0.0405682	0.056
ENCSR000AEN	K562	K562	cell line	total RNA-seq	ENCFF763OOB	ENCFF894UPL	0.988108	1	Low	4	0.0533701	0.0279129	0.0288146	0.0327212	0.0433097	0.0340229	0.0425033
ENCSR000AEN	K562	K562	cell line	total RNA-seq	ENCFF763OOB	ENCFF894UPL	0.988108	1	Low	5	0.0410897	0.0226129	0.0310034	0.0318665	0.0413515	0.0427917	0.0427708
ENCSR000AEN	K562	K562	cell line	total RNA-seq	ENCFF763OOB	ENCFF894UPL	0.988108	1	Low	6	0.0409209	0.0267199	0.0332713	0.0372316	0.0411443	0.070172	0.0345437
ENCSR000AEN	K562	K562	cell line	total RNA-seq	ENCFF763OOB	ENCFF894UPL	0.988108	1	Low	7	0.0342209	0.015748	0.0315611	0.0338907	0.0442616	0.0574865	0.0342257
ENCSR000AEN	K562	K562	cell line	total RNA-seq	ENCFF763OOB	ENCFF894UPL	0.988108	1	Low	8	0.0422298	0.0187073	0.0388379	0.0437052	0.040817	0.0419534	0.0388136
ENCSR000AEN	K562	K562	cell line	total RNA-seq	ENCFF763OOB	ENCFF894UPL	0.988108	1	Low	9	0.0410411	0.0214437	0.0348706	0.0314089	0.0395813	0.0594694	0.0341604
ENCSR000AEN	K562	K562	cell line	total RNA-seq	ENCFF763OOB	ENCFF894UPL	0.988108	1	Low	10	0.0389964	0.0229906	0.0425457	0.0353759	0.0428182	0.0397718	0.0360048
ENCSR000AAJ	dermis lymphatic vessel endothelial cell	dermis lymphatic vessel endothelial cell female adult (45 years) and male child (6 years)	primary cell	total RNA-seq	ENCFF319EPF	ENCFF457FCR	0.95169	1	High	1	7.9485	3.48389	1.6078	0.606618	23.8928	17.0153	34.5654
ENCSR000AAJ	dermis lymphatic vessel endothelial cell	dermis lymphatic vessel endothelial cell female adult (45 years) and male child (6 years)	primary cell	total RNA-seq	ENCFF319EPF	ENCFF457FCR	0.95169	1	High	2	13.369	1.07825	7.23712	3.24647	26.6998	10.9883	9.51109
ENCSR000AAJ	dermis lymphatic vessel endothelial cell	dermis lymphatic vessel endothelial cell female adult (45 years) and male child (6 years)	primary cell	total RNA-seq	ENCFF319EPF	ENCFF457FCR	0.95169	1	High	3	10.0079	1.7005	7.82604	2.82233	23.5968	30.6512	9.73126
ENCSR000AAJ	dermis lymphatic vessel endothelial cell	dermis lymphatic vessel endothelial cell female adult (45 years) and male child (6 years)	primary cell	total RNA-seq	ENCFF319EPF	ENCFF457FCR	0.95169	1	High	4	9.23789	1.72967	12.3988	5.52769	26.9995	9.52579	8.54396
ENCSR000AAJ	dermis lymphatic vessel endothelial cell	dermis lymphatic vessel endothelial cell female adult (45 years) and male child (6 years)	primary cell	total RNA-seq	ENCFF319EPF	ENCFF457FCR	0.95169	1	High	5	8.67146	1.1139	22.477	12.2396	25.0556	18.3661	7.47969
ENCSR000AAJ	dermis lymphatic vessel endothelial cell	dermis lymphatic vessel endothelial cell female adult (45 years) and male child (6 years)	primary cell	total RNA-seq	ENCFF319EPF	ENCFF457FCR	0.95169	1	High	6	13.3332	0.838206	21.2314	5.37547	25.2171	33.2032	8.25119
ENCSR000AAJ	dermis lymphatic vessel endothelial cell	dermis lymphatic vessel endothelial cell female adult (45 years) and male child (6 years)	primary cell	total RNA-seq	ENCFF319EPF	ENCFF457FCR	0.95169	1	High	7	10.5344	1.31377	15.6439	8.36815	24.3862	17.523	7.56136
ENCSR000AAJ	dermis lymphatic vessel endothelial cell	dermis lymphatic vessel endothelial cell female adult (45 years) and male child (6 years)	primary cell	total RNA-seq	ENCFF319EPF	ENCFF457FCR	0.95169	1	High	8	4.16262	1.26602	38.9904	28.8645	18.6201	12.041	4.40093
ENCSR000AAJ	dermis lymphatic vessel endothelial cell	dermis lymphatic vessel endothelial cell female adult (45 years) and male child (6 years)	primary cell	total RNA-seq	ENCFF319EPF	ENCFF457FCR	0.95169	1	High	9	5.59251	1.56151	15.5699	3.16772	18.7583	12.2243	10.7965
ENCSR000AAJ	dermis lymphatic vessel endothelial cell	dermis lymphatic vessel endothelial cell female adult (45 years) and male child (6 years)	primary cell	total RNA-seq	ENCFF319EPF	ENCFF457FCR	0.95169	1	High	10	16.1548	0.80934	8.14705	5.53158	19.0541	14.6435	9.97667
ENCSR000AAJ	dermis lymphatic vessel endothelial cell	dermis lymphatic vessel endothelial cell female adult (45 years) and male child (6 years)	primary cell	total RNA-seq	ENCFF319EPF	ENCFF457FCR	0.95169	1	Medium-high	1	1.918	0.82009	0.803548	0.921485	4.77628	3.94175	2.6864
ENCSR000AAJ	dermis lymphatic vessel endothelial cell	dermis lymphatic vessel endothelial cell female adult (45 years) and male child (6 years)	primary cell	total RNA-seq	ENCFF319EPF	ENCFF457FCR	0.95169	1	Medium-high	2	3.45242	0.778367	2.78745	1.18047	5.0929	3.29285	2.86347
ENCSR000AAJ	dermis lymphatic vessel endothelial cell	dermis lymphatic vessel endothelial cell female adult (45 years) and male child (6 years)	primary cell	total RNA-seq	ENCFF319EPF	ENCFF457FCR	0.95169	1	Medium-high	3	3.45266	0.283541	2.9691	1.51358	5.10893	2.52892	2.12422
ENCSR000AAJ	dermis lymphatic vessel endothelial cell	dermis lymphatic vessel endothelial cell female adult (45 years) and male child (6 years)	primary cell	total RNA-seq	ENCFF319EPF	ENCFF457FCR	0.95169	1	Medium-high	4	3.31913	0.306903	3.2567	0.778213	4.64783	2.60221	2.28076
ENCSR000AAJ	dermis lymphatic vessel endothelial cell	dermis lymphatic vessel endothelial cell female adult (45 years) and male child (6 years)	primary cell	total RNA-seq	ENCFF319EPF	ENCFF457FCR	0.95169	1	Medium-high	5	2.78229	0.302395	2.62341	1.00725	4.27911	2.1224	2.27921
ENCSR000AAJ	dermis lymphatic vessel endothelial cell	dermis lymphatic vessel endothelial cell female adult (45 years) and male child (6 years)	primary cell	total RNA-seq	ENCFF319EPF	ENCFF457FCR	0.95169	1	Medium-high	6	2.52344	0.329708	2.44614	0.563071	3.87523	2.06712	1.81033
ENCSR000AAJ	dermis lymphatic vessel endothelial cell	dermis lymphatic vessel endothelial cell female adult (45 years) and male child (6 years)	primary cell	total RNA-seq	ENCFF319EPF	ENCFF457FCR	0.95169	1	Medium-high	7	2.18513	0.318977	2.16547	0.922697	3.68335	1.83619	1.96245
ENCSR000AAJ	dermis lymphatic vessel endothelial cell	dermis lymphatic vessel endothelial cell female adult (45 years) and male child (6 years)	primary cell	total RNA-seq	ENCFF319EPF	ENCFF457FCR	0.95169	1	Medium-high	8	2.52983	0.423455	1.95196	0.892117	3.148	2.3102	1.80563
ENCSR000AAJ	dermis lymphatic vessel endothelial cell	dermis lymphatic vessel endothelial cell female adult (45 years) and male child (6 years)	primary cell	total RNA-seq	ENCFF319EPF	ENCFF457FCR	0.95169	1	Medium-high	9	2.10973	0.330998	2.27679	0.823557	3.0483	2.23124	1.86297
ENCSR000AAJ	dermis lymphatic vessel endothelial cell	dermis lymphatic vessel endothelial cell female adult (45 years) and male child (6 years)	primary cell	total RNA-seq	ENCFF319EPF	ENCFF457FCR	0.95169	1	Medium-high	10	2.14473	0.473064	1.81089	0.966359	2.78436	1.673	1.42638
ENCSR000AAJ	dermis lymphatic vessel endothelial cell	dermis lymphatic vessel endothelial cell female adult (45 years) and male child (6 years)	primary cell	total RNA-seq	ENCFF319EPF	ENCFF457FCR	0.95169	1	Medium	1	1.1044	0.372298	0.467313	0.346001	1.91757	1.48348	1.20525
ENCSR000AAJ	dermis lymphatic vessel endothelial cell	dermis lymphatic vessel endothelial cell female adult (45 years) and male child (6 years)	primary cell	total RNA-seq	ENCFF319EPF	ENCFF457FCR	0.95169	1	Medium	2	1.65846	0.283147	1.1475	0.510373	1.96226	1.30604	1.04645
ENCSR000AAJ	dermis lymphatic vessel endothelial cell	dermis lymphatic vessel endothelial cell female adult (45 years) and male child (6 years)	primary cell	total RNA-seq	ENCFF319EPF	ENCFF457FCR	0.95169	1	Medium	3	1.521	0.236669	1.28308	0.509795	1.93285	1.15935	1.08523
ENCSR000AAJ	dermis lymphatic vessel endothelial cell	dermis lymphatic vessel endothelial cell female adult (45 years) and male child (6 years)	primary cell	total RNA-seq	ENCFF319EPF	ENCFF457FCR	0.95169	1	Medium	4	1.44237	0.205048	1.15365	0.535487	1.89286	0.94406	0.863835
ENCSR000AAJ	dermis lymphatic vessel endothelial cell	dermis lymphatic vessel endothelial cell female adult (45 years) and male child (6 years)	primary cell	total RNA-seq	ENCFF319EPF	ENCFF457FCR	0.95169	1	Medium	5	1.17704	0.192529	1.11804	0.437081	1.78732	0.946715	0.95479
ENCSR000AAJ	dermis lymphatic vessel endothelial cell	dermis lymphatic vessel endothelial cell female adult (45 years) and male child (6 years)	primary cell	total RNA-seq	ENCFF319EPF	ENCFF457FCR	0.95169	1	Medium	6	1.0616	0.146153	1.06086	0.347928	1.67195	0.911688	0.944306
ENCSR000AAJ	dermis lymphatic vessel endothelial cell	dermis lymphatic vessel endothelial cell female adult (45 years) and male child (6 years)	primary cell	total RNA-seq	ENCFF319EPF	ENCFF457FCR	0.95169	1	Medium	7	1.16389	0.2029	1.07455	0.373242	1.49087	0.925417	0.809865
ENCSR000AAJ	dermis lymphatic vessel endothelial cell	dermis lymphatic vessel endothelial cell female adult (45 years) and male child (6 years)	primary cell	total RNA-seq	ENCFF319EPF	ENCFF457FCR	0.95169	1	Medium	8	1.16816	0.197647	0.799085	0.442961	1.32362	0.730594	0.869453
ENCSR000AAJ	dermis lymphatic vessel endothelial cell	dermis lymphatic vessel endothelial cell female adult (45 years) and male child (6 years)	primary cell	total RNA-seq	ENCFF319EPF	ENCFF457FCR	0.95169	1	Medium	9	0.958837	0.18391	0.776067	0.378258	1.24657	0.807881	0.704522
ENCSR000AAJ	dermis lymphatic vessel endothelial cell	dermis lymphatic vessel endothelial cell female adult (45 years) and male child (6 years)	primary cell	total RNA-seq	ENCFF319EPF	ENCFF457FCR	0.95169	1	Medium	10	0.591786	0.140537	0.775725	0.366497	1.16876	0.807936	0.634781
ENCSR000AAJ	dermis lymphatic vessel endothelial cell	dermis lymphatic vessel endothelial cell female adult (45 years) and male child (6 years)	primary cell	total RNA-seq	ENCFF319EPF	ENCFF457FCR	0.95169	1	Medium-low	1	0.675282	0.18742	0.212339	0.29607	0.810099	0.589624	0.422915
ENCSR000AAJ	dermis lymphatic vessel endothelial cell	dermis lymphatic vessel endothelial cell female adult (45 years) and male child (6 years)	primary cell	total RNA-seq	ENCFF319EPF	ENCFF457FCR	0.95169	1	Medium-low	2	0.691081	0.143849	0.466709	0.24661	0.793167	0.473742	0.400991
ENCSR000AAJ	dermis lymphatic vessel endothelial cell	dermis lymphatic vessel endothelial cell female adult (45 years) and male child (6 years)	primary cell	total RNA-seq	ENCFF319EPF	ENCFF457FCR	0.95169	1	Medium-low	3	0.621535	0.109438	0.496557	0.204856	0.732746	0.413533	0.399636
ENCSR000AAJ	dermis lymphatic vessel endothelial cell	dermis lymphatic vessel endothelial cell female adult (45 years) and male child (6 years)	primary cell	total RNA-seq	ENCFF319EPF	ENCFF457FCR	0.95169	1	Medium-low	4	0.540832	0.0998943	0.392481	0.231706	0.69263	0.430702	0.36676
ENCSR000AAJ	dermis lymphatic vessel endothelial cell	dermis lymphatic vessel endothelial cell female adult (45 years) and male child (6 years)	primary cell	total RNA-seq	ENCFF319EPF	ENCFF457FCR	0.95169	1	Medium-low	5	0.433831	0.110212	0.401405	0.158438	0.664521	0.369173	0.296328
ENCSR000AAJ	dermis lymphatic vessel endothelial cell	dermis lymphatic vessel endothelial cell female adult (45 years) and male child (6 years)	primary cell	total RNA-seq	ENCFF319EPF	ENCFF457FCR	0.95169	1	Medium-low	6	0.419493	0.0841023	0.342627	0.171275	0.60916	0.360711	0.333706
ENCSR000AAJ	dermis lymphatic vessel endothelial cell	dermis lymphatic vessel endothelial cell female adult (45 years) and male child (6 years)	primary cell	total RNA-seq	ENCFF319EPF	ENCFF457FCR	0.95169	1	Medium-low	7	0.425929	0.0690195	0.274186	0.146929	0.548997	0.334135	0.30151
ENCSR000AAJ	dermis lymphatic vessel endothelial cell	dermis lymphatic vessel endothelial cell female adult (45 years) and male child (6 years)	primary cell	total RNA-seq	ENCFF319EPF	ENCFF457FCR	0.95169	1	Medium-low	8	0.397941	0.0546226	0.34753	0.155881	0.49888	0.271295	0.221351
ENCSR000AAJ	dermis lymphatic vessel endothelial cell	dermis lymphatic vessel endothelial cell female adult (45 years) and male child (6 years)	primary cell	total RNA-seq	ENCFF319EPF	ENCFF457FCR	0.95169	1	Medium-low	9	0.297335	0.0636072	0.3076	0.152882	0.432575	0.372711	0.280155
ENCSR000AAJ	dermis lymphatic vessel endothelial cell	dermis lymphatic vessel endothelial cell female adult (45 years) and male child (6 years)	primary cell	total RNA-seq	ENCFF319EPF	ENCFF457FCR	0.95169	1	Medium-low	10	0.293919	0.0438588	0.248098	0.160969	0.426908	0.297011	0.247622
ENCSR000AAJ	dermis lymphatic vessel endothelial cell	dermis lymphatic vessel endothelial cell female adult (45 years) and male child (6 years)	primary cell	total RNA-seq	ENCFF319EPF	ENCFF457FCR	0.95169	1	Low	1	0.25064	0.0712777	0.0743879	0.0468685	0.157181	0.120138	0.078641
ENCSR000AAJ	dermis lymphatic vessel endothelial cell	dermis lymphatic vessel endothelial cell female adult (45 years) and male child (6 years)	primary cell	total RNA-seq	ENCFF319EPF	ENCFF457FCR	0.95169	1	Low	2	0.116905	0.0266043	0.0761703	0.032717	0.136756	0.0830217	0.0513496
ENCSR000AAJ	dermis lymphatic vessel endothelial cell	dermis lymphatic vessel endothelial cell female adult (45 years) and male child (6 years)	primary cell	total RNA-seq	ENCFF319EPF	ENCFF457FCR	0.95169	1	Low	3	0.091708	0.0203591	0.0776798	0.028217	0.125287	0.0674515	0.0541719
ENCSR000AAJ	dermis lymphatic vessel endothelial cell	dermis lymphatic vessel endothelial cell female adult (45 years) and male child (6 years)	primary cell	total RNA-seq	ENCFF319EPF	ENCFF457FCR	0.95169	1	Low	4	0.0719554	0.0137183	0.0702918	0.0368321	0.107446	0.0606571	0.0398894
ENCSR000AAJ	dermis lymphatic vessel endothelial cell	dermis lymphatic vessel endothelial cell female adult (45 years) and male child (6 years)	primary cell	total RNA-seq	ENCFF319EPF	ENCFF457FCR	0.95169	1	Low	5	0.0585449	0.0126467	0.0422142	0.0286846	0.105513	0.0537844	0.0462091
ENCSR000AAJ	dermis lymphatic vessel endothelial cell	dermis lymphatic vessel endothelial cell female adult (45 years) and male child (6 years)	primary cell	total RNA-seq	ENCFF319EPF	ENCFF457FCR	0.95169	1	Low	6	0.0584087	0.0178797	0.064657	0.0211713	0.100176	0.0491831	0.0426932
ENCSR000AAJ	dermis lymphatic vessel endothelial cell	dermis lymphatic vessel endothelial cell female adult (45 years) and male child (6 years)	primary cell	total RNA-seq	ENCFF319EPF	ENCFF457FCR	0.95169	1	Low	7	0.0517868	0.0138805	0.0552719	0.0383827	0.0859394	0.0564381	0.0392728
ENCSR000AAJ	dermis lymphatic vessel endothelial cell	dermis lymphatic vessel endothelial cell female adult (45 years) and male child (6 years)	primary cell	total RNA-seq	ENCFF319EPF	ENCFF457FCR	0.95169	1	Low	8	0.0551394	0.0141469	0.0455655	0.0333534	0.0791614	0.055043	0.0314816
ENCSR000AAJ	dermis lymphatic vessel endothelial cell	dermis lymphatic vessel endothelial cell female adult (45 years) and male child (6 years)	primary cell	total RNA-seq	ENCFF319EPF	ENCFF457FCR	0.95169	1	Low	9	0.0399904	0.0113732	0.0486585	0.0261764	0.071089	0.0487265	0.0358276
ENCSR000AAJ	dermis lymphatic vessel endothelial cell	dermis lymphatic vessel endothelial cell female adult (45 years) and male child (6 years)	primary cell	total RNA-seq	ENCFF319EPF	ENCFF457FCR	0.95169	1	Low	10	0.042388	0.0133238	0.0502209	0.0201042	0.0676117	0.0629986	0.0410069
ENCSR000AEF	GM12878	GM12878	cell line	polyA plus RNA-seq	ENCFF793HMS	ENCFF684AML	0.941753	1	High	1	0.767406	0.0250722	1.39868	0.0402215	19.6235	9.84806	4.6481
ENCSR000AEF	GM12878	GM12878	cell line	polyA plus RNA-seq	ENCFF793HMS	ENCFF684AML	0.941753	1	High	2	6.11604	0.3414	4.07283	1.6121	14.98	6.14589	12.291
ENCSR000AEF	GM12878	GM12878	cell line	polyA plus RNA-seq	ENCFF793HMS	ENCFF684AML	0.941753	1	High	3	2.22104	0.261368	1.96939	2.8124	16.0249	21.7654	7.36009
ENCSR000AEF	GM12878	GM12878	cell line	polyA plus RNA-seq	ENCFF793HMS	ENCFF684AML	0.941753	1	High	4	5.03593	0.243622	13.2859	2.81873	17.4563	11.0607	6.75366
ENCSR000AEF	GM12878	GM12878	cell line	polyA plus RNA-seq	ENCFF793HMS	ENCFF684AML	0.941753	1	High	5	3.34939	0.587563	9.4901	5.05252	17.6634	27.2566	7.45186
ENCSR000AEF	GM12878	GM12878	cell line	polyA plus RNA-seq	ENCFF793HMS	ENCFF684AML	0.941753	1	High	6	4.45335	0.0653665	35.0832	5.78846	18.5465	34.5328	9.22347
ENCSR000AEF	GM12878	GM12878	cell line	polyA plus RNA-seq	ENCFF793HMS	ENCFF684AML	0.941753	1	High	7	8.52646	0.983537	14.37	12.2783	19.8689	26.1839	6.38664
ENCSR000AEF	GM12878	GM12878	cell line	polyA plus RNA-seq	ENCFF793HMS	ENCFF684AML	0.941753	1	High	8	5.90473	2.48915	22.6992	12.3094	13.4596	19.8435	7.72994
ENCSR000AEF	GM12878	GM12878	cell line	polyA plus RNA-seq	ENCFF793HMS	ENCFF684AML	0.941753	1	High	9	5.65426	1.27565	18.8182	6.47062	12.6494	14.8114	7.99938
ENCSR000AEF	GM12878	GM12878	cell line	polyA plus RNA-seq	ENCFF793HMS	ENCFF684AML	0.941753	1	High	10	4.98507	0.0686025	6.10465	14.1081	11.3903	20.5636	14.5096
ENCSR000AEF	GM12878	GM12878	cell line	polyA plus RNA-seq	ENCFF793HMS	ENCFF684AML	0.941753	1	Medium-high	1	0.484571	0.103114	0.217959	0.158417	2.19583	1.82575	1.58867
ENCSR000AEF	GM12878	GM12878	cell line	polyA plus RNA-seq	ENCFF793HMS	ENCFF684AML	0.941753	1	Medium-high	2	1.08073	0.329117	0.672323	0.937661	2.40672	1.33244	2.23957
ENCSR000AEF	GM12878	GM12878	cell line	polyA plus RNA-seq	ENCFF793HMS	ENCFF684AML	0.941753	1	Medium-high	3	1.35867	0.188392	1.17539	0.938652	2.47695	1.65057	2.49651
ENCSR000AEF	GM12878	GM12878	cell line	polyA plus RNA-seq	ENCFF793HMS	ENCFF684AML	0.941753	1	Medium-high	4	1.39624	0.251692	1.63653	0.78237	2.38976	1.67783	2.60135
ENCSR000AEF	GM12878	GM12878	cell line	polyA plus RNA-seq	ENCFF793HMS	ENCFF684AML	0.941753	1	Medium-high	5	2.05961	0.248959	2.12336	0.709884	2.38486	1.6823	2.66657
ENCSR000AEF	GM12878	GM12878	cell line	polyA plus RNA-seq	ENCFF793HMS	ENCFF684AML	0.941753	1	Medium-high	6	1.65134	0.20066	1.76633	0.876783	2.29242	2.14018	2.44117
ENCSR000AEF	GM12878	GM12878	cell line	polyA plus RNA-seq	ENCFF793HMS	ENCFF684AML	0.941753	1	Medium-high	7	1.79486	0.445176	1.6741	1.09564	2.33239	2.07453	2.70909
ENCSR000AEF	GM12878	GM12878	cell line	polyA plus RNA-seq	ENCFF793HMS	ENCFF684AML	0.941753	1	Medium-high	8	2.04713	0.202113	1.70514	1.36058	2.2778	1.9052	2.19773
ENCSR000AEF	GM12878	GM12878	cell line	polyA plus RNA-seq	ENCFF793HMS	ENCFF684AML	0.941753	1	Medium-high	9	1.70826	0.239868	2.21669	0.960345	2.00819	2.411	2.41793
ENCSR000AEF	GM12878	GM12878	cell line	polyA plus RNA-seq	ENCFF793HMS	ENCFF684AML	0.941753	1	Medium-high	10	1.96628	0.550412	1.8918	0.906385	2.03574	2.14911	2.32094
ENCSR000AEF	GM12878	GM12878	cell line	polyA plus RNA-seq	ENCFF793HMS	ENCFF684AML	0.941753	1	Medium	1	0.166705	0.0891217	0.0919124	0.126172	0.716824	0.589056	0.867933
ENCSR000AEF	GM12878	GM12878	cell line	polyA plus RNA-seq	ENCFF793HMS	ENCFF684AML	0.941753	1	Medium	2	0.555957	0.112412	0.280479	0.110401	0.820523	0.49364	0.896747
ENCSR000AEF	GM12878	GM12878	cell line	polyA plus RNA-seq	ENCFF793HMS	ENCFF684AML	0.941753	1	Medium	3	0.732597	0.0927875	0.532524	0.525398	0.796943	0.622253	0.905113
ENCSR000AEF	GM12878	GM12878	cell line	polyA plus RNA-seq	ENCFF793HMS	ENCFF684AML	0.941753	1	Medium	4	0.685531	0.12903	0.559971	0.448666	0.803923	0.706863	1.0507
ENCSR000AEF	GM12878	GM12878	cell line	polyA plus RNA-seq	ENCFF793HMS	ENCFF684AML	0.941753	1	Medium	5	0.788644	0.132956	0.664835	0.562595	0.792057	0.643558	1.14531
ENCSR000AEF	GM12878	GM12878	cell line	polyA plus RNA-seq	ENCFF793HMS	ENCFF684AML	0.941753	1	Medium	6	0.729264	0.129184	0.703039	0.322668	0.786717	0.703934	0.978429
ENCSR000AEF	GM12878	GM12878	cell line	polyA plus RNA-seq	ENCFF793HMS	ENCFF684AML	0.941753	1	Medium	7	0.842023	0.150317	0.72136	0.39937	0.757262	1.10209	1.00204
ENCSR000AEF	GM12878	GM12878	cell line	polyA plus RNA-seq	ENCFF793HMS	ENCFF684AML	0.941753	1	Medium	8	0.966051	0.163802	0.725174	0.48738	0.782394	1.03312	0.957137
ENCSR000AEF	GM12878	GM12878	cell line	polyA plus RNA-seq	ENCFF793HMS	ENCFF684AML	0.941753	1	Medium	9	0.894701	0.134414	0.786848	0.466629	0.789511	0.987078	0.803361
ENCSR000AEF	GM12878	GM12878	cell line	polyA plus RNA-seq	ENCFF793HMS	ENCFF684AML	0.941753	1	Medium	10	0.794445	0.152745	0.794446	0.3793	0.847735	0.886663	0.917196
ENCSR000AEF	GM12878	GM12878	cell line	polyA plus RNA-seq	ENCFF793HMS	ENCFF684AML	0.941753	1	Medium-low	1	0.293151	0.167074	0.0620927	0.0704939	0.270749	0.213815	0.318225
ENCSR000AEF	GM12878	GM12878	cell line	polyA plus RNA-seq	ENCFF793HMS	ENCFF684AML	0.941753	1	Medium-low	2	0.210745	0.0493195	0.129216	0.15712	0.283276	0.22936	0.33171
ENCSR000AEF	GM12878	GM12878	cell line	polyA plus RNA-seq	ENCFF793HMS	ENCFF684AML	0.941753	1	Medium-low	3	0.258471	0.0477877	0.17866	0.149201	0.279521	0.214359	0.431509
ENCSR000AEF	GM12878	GM12878	cell line	polyA plus RNA-seq	ENCFF793HMS	ENCFF684AML	0.941753	1	Medium-low	4	0.32144	0.0523043	0.269285	0.255851	0.276635	0.335907	0.430405
ENCSR000AEF	GM12878	GM12878	cell line	polyA plus RNA-seq	ENCFF793HMS	ENCFF684AML	0.941753	1	Medium-low	5	0.333439	0.0704181	0.204591	0.174216	0.28827	0.330377	0.437716
ENCSR000AEF	GM12878	GM12878	cell line	polyA plus RNA-seq	ENCFF793HMS	ENCFF684AML	0.941753	1	Medium-low	6	0.355283	0.0756062	0.289371	0.188303	0.27903	0.386793	0.378638
ENCSR000AEF	GM12878	GM12878	cell line	polyA plus RNA-seq	ENCFF793HMS	ENCFF684AML	0.941753	1	Medium-low	7	0.318827	0.0460739	0.292815	0.242233	0.292287	0.361244	0.366926
ENCSR000AEF	GM12878	GM12878	cell line	polyA plus RNA-seq	ENCFF793HMS	ENCFF684AML	0.941753	1	Medium-low	8	0.336603	0.0731497	0.374175	0.214038	0.307715	0.401741	0.367107
ENCSR000AEF	GM12878	GM12878	cell line	polyA plus RNA-seq	ENCFF793HMS	ENCFF684AML	0.941753	1	Medium-low	9	0.282246	0.0633789	0.327883	0.201039	0.293095	0.354378	0.373738
ENCSR000AEF	GM12878	GM12878	cell line	polyA plus RNA-seq	ENCFF793HMS	ENCFF684AML	0.941753	1	Medium-low	10	0.286271	0.0660795	0.308044	0.189074	0.273137	0.417605	0.374598
ENCSR000AEF	GM12878	GM12878	cell line	polyA plus RNA-seq	ENCFF793HMS	ENCFF684AML	0.941753	1	Low	1	0.138933	0.022173	0.0317187	0.0296835	0.0920014	0.0472311	0.0762803
ENCSR000AEF	GM12878	GM12878	cell line	polyA plus RNA-seq	ENCFF793HMS	ENCFF684AML	0.941753	1	Low	2	0.0432846	0.0080764	0.0420978	0.0257945	0.0709679	0.0285762	0.0406671
ENCSR000AEF	GM12878	GM12878	cell line	polyA plus RNA-seq	ENCFF793HMS	ENCFF684AML	0.941753	1	Low	3	0.0459123	0.0111315	0.0328441	0.0293404	0.0461545	0.0392562	0.0523856
ENCSR000AEF	GM12878	GM12878	cell line	polyA plus RNA-seq	ENCFF793HMS	ENCFF684AML	0.941753	1	Low	4	0.0342853	0.00957454	0.0256241	0.0222278	0.0408885	0.036053	0.0374032
ENCSR000AEF	GM12878	GM12878	cell line	polyA plus RNA-seq	ENCFF793HMS	ENCFF684AML	0.941753	1	Low	5	0.0271403	0.00683698	0.0288934	0.0333951	0.0470087	0.0355091	0.0352866
ENCSR000AEF	GM12878	GM12878	cell line	polyA plus RNA-seq	ENCFF793HMS	ENCFF684AML	0.941753	1	Low	6	0.0343834	0.00961069	0.0322902	0.030462	0.0475762	0.0423297	0.0515069
ENCSR000AEF	GM12878	GM12878	cell line	polyA plus RNA-seq	ENCFF793HMS	ENCFF684AML	0.941753	1	Low	7	0.0303573	0.00521803	0.0300153	0.0482881	0.0484619	0.0512483	0.0438192
ENCSR000AEF	GM12878	GM12878	cell line	polyA plus RNA-seq	ENCFF793HMS	ENCFF684AML	0.941753	1	Low	8	0.0404878	0.00900166	0.053542	0.0358749	0.0442452	0.0455223	0.0341042
ENCSR000AEF	GM12878	GM12878	cell line	polyA plus RNA-seq	ENCFF793HMS	ENCFF684AML	0.941753	1	Low	9	0.0303425	0.0117558	0.0355343	0.0301506	0.0407989	0.0516411	0.0385765
ENCSR000AEF	GM12878	GM12878	cell line	polyA plus RNA-seq	ENCFF793HMS	ENCFF684AML	0.941753	1	Low	10	0.0431083	0.00963641	0.0488216	0.0301067	0.0344212	0.0572982	0.0352328
ENCSR000AEW	cerebellum	cerebellum tissue female embryo (19 weeks) and female embryo (37 weeks)	tissue	total RNA-seq	ENCFF391HRO	ENCFF775HCC	0.880995	1	High	1	2.54069	0.903491	1.23416	1.01132	7.57338	6.11619	3.73595
ENCSR000AEW	cerebellum	cerebellum tissue female embryo (19 weeks) and female embryo (37 weeks)	tissue	total RNA-seq	ENCFF391HRO	ENCFF775HCC	0.880995	1	High	2	3.84694	1.00481	3.1072	1.23121	7.376	4.85762	4.27167
ENCSR000AEW	cerebellum	cerebellum tissue female embryo (19 weeks) and female embryo (37 weeks)	tissue	total RNA-seq	ENCFF391HRO	ENCFF775HCC	0.880995	1	High	3	4.93949	1.46602	3.81451	2.13413	7.61968	6.49513	4.65103
ENCSR000AEW	cerebellum	cerebellum tissue female embryo (19 weeks) and female embryo (37 weeks)	tissue	total RNA-seq	ENCFF391HRO	ENCFF775HCC	0.880995	1	High	4	5.17219	1.32677	5.62384	2.57196	7.82606	3.80307	3.89202
ENCSR000AEW	cerebellum	cerebellum tissue female embryo (19 weeks) and female embryo (37 weeks)	tissue	total RNA-seq	ENCFF391HRO	ENCFF775HCC	0.880995	1	High	5	3.50876	1.21469	4.77914	2.5598	8.10227	6.04235	4.37105
ENCSR000AEW	cerebellum	cerebellum tissue female embryo (19 weeks) and female embryo (37 weeks)	tissue	total RNA-seq	ENCFF391HRO	ENCFF775HCC	0.880995	1	High	6	4.00701	1.32913	8.91363	2.2353	7.6588	8.01815	3.86282
ENCSR000AEW	cerebellum	cerebellum tissue female embryo (19 weeks) and female embryo (37 weeks)	tissue	total RNA-seq	ENCFF391HRO	ENCFF775HCC	0.880995	1	High	7	3.90943	1.69619	4.94012	3.19139	7.57998	8.73728	4.21793
ENCSR000AEW	cerebellum	cerebellum tissue female embryo (19 weeks) and female embryo (37 weeks)	tissue	total RNA-seq	ENCFF391HRO	ENCFF775HCC	0.880995	1	High	8	4.07054	1.42537	5.5127	4.53677	6.50635	4.92859	3.74127
ENCSR000AEW	cerebellum	cerebellum tissue female embryo (19 weeks) and female embryo (37 weeks)	tissue	total RNA-seq	ENCFF391HRO	ENCFF775HCC	0.880995	1	High	9	4.20222	1.74272	4.84647	1.58746	5.86299	4.19038	3.4702
ENCSR000AEW	cerebellum	cerebellum tissue female embryo (19 weeks) and female embryo (37 weeks)	tissue	total RNA-seq	ENCFF391HRO	ENCFF775HCC	0.880995	1	High	10	4.15416	1.37088	3.19554	3.305	5.62673	5.4949	5.22216
ENCSR000AEW	cerebellum	cerebellum tissue female embryo (19 weeks) and female embryo (37 weeks)	tissue	total RNA-seq	ENCFF391HRO	ENCFF775HCC	0.880995	1	Medium-high	1	1.34043	0.830708	0.631184	0.478702	2.19722	1.84241	1.61715
ENCSR000AEW	cerebellum	cerebellum tissue female embryo (19 weeks) and female embryo (37 weeks)	tissue	total RNA-seq	ENCFF391HRO	ENCFF775HCC	0.880995	1	Medium-high	2	1.95381	0.699967	1.26738	0.734257	2.37745	1.67831	1.7798
ENCSR000AEW	cerebellum	cerebellum tissue female embryo (19 weeks) and female embryo (37 weeks)	tissue	total RNA-seq	ENCFF391HRO	ENCFF775HCC	0.880995	1	Medium-high	3	1.96847	0.767986	1.41631	0.69474	2.38468	1.45297	1.85429
ENCSR000AEW	cerebellum	cerebellum tissue female embryo (19 weeks) and female embryo (37 weeks)	tissue	total RNA-seq	ENCFF391HRO	ENCFF775HCC	0.880995	1	Medium-high	4	2.00368	0.660333	1.64089	0.939779	2.2557	1.45572	1.67796
ENCSR000AEW	cerebellum	cerebellum tissue female embryo (19 weeks) and female embryo (37 weeks)	tissue	total RNA-seq	ENCFF391HRO	ENCFF775HCC	0.880995	1	Medium-high	5	1.82709	0.687325	1.54185	0.833732	2.19785	1.28921	1.82199
ENCSR000AEW	cerebellum	cerebellum tissue female embryo (19 weeks) and female embryo (37 weeks)	tissue	total RNA-seq	ENCFF391HRO	ENCFF775HCC	0.880995	1	Medium-high	6	1.70604	0.619006	1.53337	0.722556	2.05304	1.34308	1.70612
ENCSR000AEW	cerebellum	cerebellum tissue female embryo (19 weeks) and female embryo (37 weeks)	tissue	total RNA-seq	ENCFF391HRO	ENCFF775HCC	0.880995	1	Medium-high	7	1.81999	0.673394	1.2958	0.803822	1.95944	1.49982	1.70332
ENCSR000AEW	cerebellum	cerebellum tissue female embryo (19 weeks) and female embryo (37 weeks)	tissue	total RNA-seq	ENCFF391HRO	ENCFF775HCC	0.880995	1	Medium-high	8	1.86046	0.765339	1.28194	0.99259	1.85846	1.30378	1.41258
ENCSR000AEW	cerebellum	cerebellum tissue female embryo (19 weeks) and female embryo (37 weeks)	tissue	total RNA-seq	ENCFF391HRO	ENCFF775HCC	0.880995	1	Medium-high	9	1.67163	0.687408	1.34905	0.849539	1.76131	1.36259	1.53729
ENCSR000AEW	cerebellum	cerebellum tissue female embryo (19 weeks) and female embryo (37 weeks)	tissue	total RNA-seq	ENCFF391HRO	ENCFF775HCC	0.880995	1	Medium-high	10	1.52502	0.682091	1.11479	0.741539	1.7188	1.41953	1.36514
ENCSR000AEW	cerebellum	cerebellum tissue female embryo (19 weeks) and female embryo (37 weeks)	tissue	total RNA-seq	ENCFF391HRO	ENCFF775HCC	0.880995	1	Medium	1	0.791555	0.361311	0.284866	0.333368	1.00108	0.864166	0.780926
ENCSR000AEW	cerebellum	cerebellum tissue female embryo (19 weeks) and female embryo (37 weeks)	tissue	total RNA-seq	ENCFF391HRO	ENCFF775HCC	0.880995	1	Medium	2	0.904448	0.384084	0.587477	0.424669	1.04094	0.757257	0.806953
ENCSR000AEW	cerebellum	cerebellum tissue female embryo (19 weeks) and female embryo (37 weeks)	tissue	total RNA-seq	ENCFF391HRO	ENCFF775HCC	0.880995	1	Medium	3	0.961559	0.374219	0.686249	0.440005	1.02263	0.648616	0.836376
ENCSR000AEW	cerebellum	cerebellum tissue female embryo (19 weeks) and female embryo (37 weeks)	tissue	total RNA-seq	ENCFF391HRO	ENCFF775HCC	0.880995	1	Medium	4	0.868295	0.370476	0.634141	0.371123	1.00404	0.696339	0.707525
ENCSR000AEW	cerebellum	cerebellum tissue female embryo (19 weeks) and female embryo (37 weeks)	tissue	total RNA-seq	ENCFF391HRO	ENCFF775HCC	0.880995	1	Medium	5	0.776673	0.328249	0.631152	0.369788	0.963752	0.669982	0.6738
ENCSR000AEW	cerebellum	cerebellum tissue female embryo (19 weeks) and female embryo (37 weeks)	tissue	total RNA-seq	ENCFF391HRO	ENCFF775HCC	0.880995	1	Medium	6	0.799458	0.342263	0.594545	0.353388	0.912875	0.628109	0.715699
ENCSR000AEW	cerebellum	cerebellum tissue female embryo (19 weeks) and female embryo (37 weeks)	tissue	total RNA-seq	ENCFF391HRO	ENCFF775HCC	0.880995	1	Medium	7	0.722745	0.296832	0.623415	0.402032	0.842911	0.618666	0.640941
ENCSR000AEW	cerebellum	cerebellum tissue female embryo (19 weeks) and female embryo (37 weeks)	tissue	total RNA-seq	ENCFF391HRO	ENCFF775HCC	0.880995	1	Medium	8	0.70117	0.320873	0.593597	0.452664	0.809392	0.560842	0.616158
ENCSR000AEW	cerebellum	cerebellum tissue female embryo (19 weeks) and female embryo (37 weeks)	tissue	total RNA-seq	ENCFF391HRO	ENCFF775HCC	0.880995	1	Medium	9	0.581132	0.298276	0.529909	0.392026	0.808899	0.595982	0.642524
ENCSR000AEW	cerebellum	cerebellum tissue female embryo (19 weeks) and female embryo (37 weeks)	tissue	total RNA-seq	ENCFF391HRO	ENCFF775HCC	0.880995	1	Medium	10	0.664601	0.315802	0.574526	0.439987	0.754637	0.583732	0.515186
ENCSR000AEW	cerebellum	cerebellum tissue female embryo (19 weeks) and female embryo (37 weeks)	tissue	total RNA-seq	ENCFF391HRO	ENCFF775HCC	0.880995	1	Medium-low	1	0.374203	0.196727	0.132271	0.177562	0.428884	0.333311	0.339525
ENCSR000AEW	cerebellum	cerebellum tissue female embryo (19 weeks) and female embryo (37 weeks)	tissue	total RNA-seq	ENCFF391HRO	ENCFF775HCC	0.880995	1	Medium-low	2	0.35031	0.161142	0.258229	0.174452	0.430572	0.30458	0.277329
ENCSR000AEW	cerebellum	cerebellum tissue female embryo (19 weeks) and female embryo (37 weeks)	tissue	total RNA-seq	ENCFF391HRO	ENCFF775HCC	0.880995	1	Medium-low	3	0.385677	0.156776	0.257203	0.148255	0.398582	0.28721	0.295984
ENCSR000AEW	cerebellum	cerebellum tissue female embryo (19 weeks) and female embryo (37 weeks)	tissue	total RNA-seq	ENCFF391HRO	ENCFF775HCC	0.880995	1	Medium-low	4	0.33229	0.131264	0.250501	0.203273	0.37142	0.279148	0.244905
ENCSR000AEW	cerebellum	cerebellum tissue female embryo (19 weeks) and female embryo (37 weeks)	tissue	total RNA-seq	ENCFF391HRO	ENCFF775HCC	0.880995	1	Medium-low	5	0.277847	0.130276	0.286933	0.166164	0.348511	0.265526	0.2282
ENCSR000AEW	cerebellum	cerebellum tissue female embryo (19 weeks) and female embryo (37 weeks)	tissue	total RNA-seq	ENCFF391HRO	ENCFF775HCC	0.880995	1	Medium-low	6	0.310556	0.145325	0.260715	0.198082	0.335934	0.279668	0.249942
ENCSR000AEW	cerebellum	cerebellum tissue female embryo (19 weeks) and female embryo (37 weeks)	tissue	total RNA-seq	ENCFF391HRO	ENCFF775HCC	0.880995	1	Medium-low	7	0.253477	0.119824	0.273181	0.190395	0.305689	0.269622	0.193864
ENCSR000AEW	cerebellum	cerebellum tissue female embryo (19 weeks) and female embryo (37 weeks)	tissue	total RNA-seq	ENCFF391HRO	ENCFF775HCC	0.880995	1	Medium-low	8	0.255301	0.138767	0.232496	0.216268	0.274045	0.255678	0.221691
ENCSR000AEW	cerebellum	cerebellum tissue female embryo (19 weeks) and female embryo (37 weeks)	tissue	total RNA-seq	ENCFF391HRO	ENCFF775HCC	0.880995	1	Medium-low	9	0.223349	0.135471	0.264282	0.16604	0.235242	0.240903	0.180646
ENCSR000AEW	cerebellum	cerebellum tissue female embryo (19 weeks) and female embryo (37 weeks)	tissue	total RNA-seq	ENCFF391HRO	ENCFF775HCC	0.880995	1	Medium-low	10	0.187786	0.114552	0.193892	0.127095	0.212795	0.239159	0.219774
ENCSR000AEW	cerebellum	cerebellum tissue female embryo (19 weeks) and female embryo (37 weeks)	tissue	total RNA-seq	ENCFF391HRO	ENCFF775HCC	0.880995	1	Low	1	0.147523	0.0767201	0.0413603	0.0406692	0.104115	0.0868401	0.0767365
ENCSR000AEW	cerebellum	cerebellum tissue female embryo (19 weeks) and female embryo (37 weeks)	tissue	total RNA-seq	ENCFF391HRO	ENCFF775HCC	0.880995	1	Low	2	0.0880955	0.0465723	0.054908	0.0360617	0.0836629	0.0709309	0.0532364
ENCSR000AEW	cerebellum	cerebellum tissue female embryo (19 weeks) and female embryo (37 weeks)	tissue	total RNA-seq	ENCFF391HRO	ENCFF775HCC	0.880995	1	Low	3	0.060695	0.0353377	0.0582313	0.0357434	0.0767921	0.054579	0.0483596
ENCSR000AEW	cerebellum	cerebellum tissue female embryo (19 weeks) and female embryo (37 weeks)	tissue	total RNA-seq	ENCFF391HRO	ENCFF775HCC	0.880995	1	Low	4	0.0631622	0.033508	0.04842	0.029215	0.0684473	0.0478285	0.0511111
ENCSR000AEW	cerebellum	cerebellum tissue female embryo (19 weeks) and female embryo (37 weeks)	tissue	total RNA-seq	ENCFF391HRO	ENCFF775HCC	0.880995	1	Low	5	0.0515678	0.0218303	0.046144	0.0325472	0.0626141	0.054303	0.0471944
ENCSR000AEW	cerebellum	cerebellum tissue female embryo (19 weeks) and female embryo (37 weeks)	tissue	total RNA-seq	ENCFF391HRO	ENCFF775HCC	0.880995	1	Low	6	0.0593859	0.0325159	0.0552059	0.0406022	0.0580822	0.0579222	0.0500883
ENCSR000AEW	cerebellum	cerebellum tissue female embryo (19 weeks) and female embryo (37 weeks)	tissue	total RNA-seq	ENCFF391HRO	ENCFF775HCC	0.880995	1	Low	7	0.0541197	0.0262975	0.0435821	0.0355124	0.0609627	0.0537078	0.044669
ENCSR000AEW	cerebellum	cerebellum tissue female embryo (19 weeks) and female embryo (37 weeks)	tissue	total RNA-seq	ENCFF391HRO	ENCFF775HCC	0.880995	1	Low	8	0.058859	0.0280086	0.0401635	0.0202906	0.0545789	0.0503432	0.0422797
ENCSR000AEW	cerebellum	cerebellum tissue female embryo (19 weeks) and female embryo (37 weeks)	tissue	total RNA-seq	ENCFF391HRO	ENCFF775HCC	0.880995	1	Low	9	0.0544317	0.0337337	0.0319093	0.0362612	0.0616255	0.0405079	0.0445724
ENCSR000AEW	cerebellum	cerebellum tissue female embryo (19 weeks) and female embryo (37 weeks)	tissue	total RNA-seq	ENCFF391HRO	ENCFF775HCC	0.880995	1	Low	10	0.0552958	0.0281303	0.0328499	0.0220958	0.0665179	0.0588566	0.0368374
ENCSR000AEU	liver	liver tissue female child (6 years) and male adult (32 years)	tissue	total RNA-seq	ENCFF998SMM	ENCFF994BFP	0.937956	1	High	1	7.16983	1.42332	14.5169	1.54257	54.067	39.2428	39.2736
ENCSR000AEU	liver	liver tissue female child (6 years) and male adult (32 years)	tissue	total RNA-seq	ENCFF998SMM	ENCFF994BFP	0.937956	1	High	2	17.326	1.68781	101.412	2.11234	61.0605	81.932	18.7753
ENCSR000AEU	liver	liver tissue female child (6 years) and male adult (32 years)	tissue	total RNA-seq	ENCFF998SMM	ENCFF994BFP	0.937956	1	High	3	18.6511	6.36191	23.0136	49.9624	62.8125	40.0684	28.5221
ENCSR000AEU	liver	liver tissue female child (6 years) and male adult (32 years)	tissue	total RNA-seq	ENCFF998SMM	ENCFF994BFP	0.937956	1	High	4	19.196	3.68827	45.93	18.156	72.3534	15.8343	9.31219
ENCSR000AEU	liver	liver tissue female child (6 years) and male adult (32 years)	tissue	total RNA-seq	ENCFF998SMM	ENCFF994BFP	0.937956	1	High	5	18.7365	4.52809	14.6257	9.32992	77.7192	28.5062	15.5586
ENCSR000AEU	liver	liver tissue female child (6 years) and male adult (32 years)	tissue	total RNA-seq	ENCFF998SMM	ENCFF994BFP	0.937956	1	High	6	16.1321	6.81196	33.1925	14.8942	75.9682	26.452	35.0549
ENCSR000AEU	liver	liver tissue female child (6 years) and male adult (32 years)	tissue	total RNA-seq	ENCFF998SMM	ENCFF994BFP	0.937956	1	High	7	20.8157	4.18954	20.8234	7.20974	47.6085	18.2921	18.8805
ENCSR000AEU	liver	liver tissue female child (6 years) and male adult (32 years)	tissue	total RNA-seq	ENCFF998SMM	ENCFF994BFP	0.937956	1	High	8	19.6522	2.25209	229.131	12.8309	40.7867	165.947	36.0705
ENCSR000AEU	liver	liver tissue female child (6 years) and male adult (32 years)	tissue	total RNA-seq	ENCFF998SMM	ENCFF994BFP	0.937956	1	High	9	15.687	2.28523	44.2633	26.0374	21.7539	25.0102	9.31734
ENCSR000AEU	liver	liver tissue female child (6 years) and male adult (32 years)	tissue	total RNA-seq	ENCFF998SMM	ENCFF994BFP	0.937956	1	High	10	16.7678	0.812116	16.4022	6.16315	29.1007	23.1969	12.2618
ENCSR000AEU	liver	liver tissue female child (6 years) and male adult (32 years)	tissue	total RNA-seq	ENCFF998SMM	ENCFF994BFP	0.937956	1	Medium-high	1	1.75445	0.903623	0.912742	0.779272	5.69755	4.75717	3.87026
ENCSR000AEU	liver	liver tissue female child (6 years) and male adult (32 years)	tissue	total RNA-seq	ENCFF998SMM	ENCFF994BFP	0.937956	1	Medium-high	2	3.60439	1.13026	3.38554	1.44318	5.91905	4.17597	3.42138
ENCSR000AEU	liver	liver tissue female child (6 years) and male adult (32 years)	tissue	total RNA-seq	ENCFF998SMM	ENCFF994BFP	0.937956	1	Medium-high	3	4.72058	0.95603	2.81342	1.43299	5.75219	4.35299	4.3306
ENCSR000AEU	liver	liver tissue female child (6 years) and male adult (32 years)	tissue	total RNA-seq	ENCFF998SMM	ENCFF994BFP	0.937956	1	Medium-high	4	4.23396	1.10679	2.78181	1.49284	5.50653	3.28994	4.09535
ENCSR000AEU	liver	liver tissue female child (6 years) and male adult (32 years)	tissue	total RNA-seq	ENCFF998SMM	ENCFF994BFP	0.937956	1	Medium-high	5	3.91325	0.888599	4.42487	1.70192	5.25906	2.73741	4.47811
ENCSR000AEU	liver	liver tissue female child (6 years) and male adult (32 years)	tissue	total RNA-seq	ENCFF998SMM	ENCFF994BFP	0.937956	1	Medium-high	6	3.38042	0.953457	2.85028	1.70553	4.93169	3.27848	3.38129
ENCSR000AEU	liver	liver tissue female child (6 years) and male adult (32 years)	tissue	total RNA-seq	ENCFF998SMM	ENCFF994BFP	0.937956	1	Medium-high	7	3.02339	1.00117	3.82321	1.57912	4.61166	3.56679	3.32025
ENCSR000AEU	liver	liver tissue female child (6 years) and male adult (32 years)	tissue	total RNA-seq	ENCFF998SMM	ENCFF994BFP	0.937956	1	Medium-high	8	4.00427	1.12837	2.53196	2.15339	4.1368	2.98988	3.08815
ENCSR000AEU	liver	liver tissue female child (6 years) and male adult (32 years)	tissue	total RNA-seq	ENCFF998SMM	ENCFF994BFP	0.937956	1	Medium-high	9	3.05685	0.953738	2.58484	1.30803	3.89674	2.97225	3.50019
ENCSR000AEU	liver	liver tissue female child (6 years) and male adult (32 years)	tissue	total RNA-seq	ENCFF998SMM	ENCFF994BFP	0.937956	1	Medium-high	10	2.67547	0.826301	3.35358	1.71827	3.9294	2.97937	2.55872
ENCSR000AEU	liver	liver tissue female child (6 years) and male adult (32 years)	tissue	total RNA-seq	ENCFF998SMM	ENCFF994BFP	0.937956	1	Medium	1	1.29049	0.530682	0.514088	0.679535	2.34671	2.04987	1.49687
ENCSR000AEU	liver	liver tissue female child (6 years) and male adult (32 years)	tissue	total RNA-seq	ENCFF998SMM	ENCFF994BFP	0.937956	1	Medium	2	1.7733	0.624313	1.43908	1.09456	2.42947	1.80744	1.77586
ENCSR000AEU	liver	liver tissue female child (6 years) and male adult (32 years)	tissue	total RNA-seq	ENCFF998SMM	ENCFF994BFP	0.937956	1	Medium	3	1.98117	0.546148	1.5161	0.759945	2.38152	1.3925	1.77155
ENCSR000AEU	liver	liver tissue female child (6 years) and male adult (32 years)	tissue	total RNA-seq	ENCFF998SMM	ENCFF994BFP	0.937956	1	Medium	4	1.84052	0.512762	1.49588	0.849825	2.23372	1.50519	1.55855
ENCSR000AEU	liver	liver tissue female child (6 years) and male adult (32 years)	tissue	total RNA-seq	ENCFF998SMM	ENCFF994BFP	0.937956	1	Medium	5	1.5651	0.475399	1.52748	0.972906	2.08362	1.3402	1.48579
ENCSR000AEU	liver	liver tissue female child (6 years) and male adult (32 years)	tissue	total RNA-seq	ENCFF998SMM	ENCFF994BFP	0.937956	1	Medium	6	1.44857	0.437199	1.37948	0.688783	1.99205	1.45368	1.47366
ENCSR000AEU	liver	liver tissue female child (6 years) and male adult (32 years)	tissue	total RNA-seq	ENCFF998SMM	ENCFF994BFP	0.937956	1	Medium	7	1.61388	0.505444	1.34525	0.819867	1.83326	1.38672	1.45201
ENCSR000AEU	liver	liver tissue female child (6 years) and male adult (32 years)	tissue	total RNA-seq	ENCFF998SMM	ENCFF994BFP	0.937956	1	Medium	8	1.49951	0.55259	1.25762	0.707372	1.74954	1.31141	1.4632
ENCSR000AEU	liver	liver tissue female child (6 years) and male adult (32 years)	tissue	total RNA-seq	ENCFF998SMM	ENCFF994BFP	0.937956	1	Medium	9	1.50444	0.555559	1.46575	0.831698	1.68357	1.28956	1.32191
ENCSR000AEU	liver	liver tissue female child (6 years) and male adult (32 years)	tissue	total RNA-seq	ENCFF998SMM	ENCFF994BFP	0.937956	1	Medium	10	1.46172	0.531176	1.15898	0.694179	1.46646	1.15806	1.31512
ENCSR000AEU	liver	liver tissue female child (6 years) and male adult (32 years)	tissue	total RNA-seq	ENCFF998SMM	ENCFF994BFP	0.937956	1	Medium-low	1	0.761814	0.384926	0.305459	0.353568	1.01893	0.85821	0.79289
ENCSR000AEU	liver	liver tissue female child (6 years) and male adult (32 years)	tissue	total RNA-seq	ENCFF998SMM	ENCFF994BFP	0.937956	1	Medium-low	2	0.882601	0.30231	0.615292	0.418926	0.973868	0.692518	0.629693
ENCSR000AEU	liver	liver tissue female child (6 years) and male adult (32 years)	tissue	total RNA-seq	ENCFF998SMM	ENCFF994BFP	0.937956	1	Medium-low	3	0.776044	0.275415	0.616241	0.308148	0.936753	0.644964	0.652208
ENCSR000AEU	liver	liver tissue female child (6 years) and male adult (32 years)	tissue	total RNA-seq	ENCFF998SMM	ENCFF994BFP	0.937956	1	Medium-low	4	0.6631	0.249463	0.658263	0.406016	0.896701	0.644923	0.591649
ENCSR000AEU	liver	liver tissue female child (6 years) and male adult (32 years)	tissue	total RNA-seq	ENCFF998SMM	ENCFF994BFP	0.937956	1	Medium-low	5	0.653539	0.255484	0.531888	0.28212	0.866516	0.567155	0.590034
ENCSR000AEU	liver	liver tissue female child (6 years) and male adult (32 years)	tissue	total RNA-seq	ENCFF998SMM	ENCFF994BFP	0.937956	1	Medium-low	6	0.657241	0.235295	0.631097	0.374259	0.799294	0.606437	0.565494
ENCSR000AEU	liver	liver tissue female child (6 years) and male adult (32 years)	tissue	total RNA-seq	ENCFF998SMM	ENCFF994BFP	0.937956	1	Medium-low	7	0.673718	0.246012	0.531557	0.359176	0.732313	0.580293	0.605193
ENCSR000AEU	liver	liver tissue female child (6 years) and male adult (32 years)	tissue	total RNA-seq	ENCFF998SMM	ENCFF994BFP	0.937956	1	Medium-low	8	0.650947	0.225454	0.545564	0.363113	0.687446	0.498151	0.511574
ENCSR000AEU	liver	liver tissue female child (6 years) and male adult (32 years)	tissue	total RNA-seq	ENCFF998SMM	ENCFF994BFP	0.937956	1	Medium-low	9	0.562203	0.233196	0.507103	0.317439	0.641386	0.539679	0.542981
ENCSR000AEU	liver	liver tissue female child (6 years) and male adult (32 years)	tissue	total RNA-seq	ENCFF998SMM	ENCFF994BFP	0.937956	1	Medium-low	10	0.515408	0.239734	0.435878	0.326485	0.676125	0.528756	0.571157
ENCSR000AEU	liver	liver tissue female child (6 years) and male adult (32 years)	tissue	total RNA-seq	ENCFF998SMM	ENCFF994BFP	0.937956	1	Low	1	0.285391	0.120512	0.0682868	0.0753685	0.225476	0.163275	0.140173
ENCSR000AEU	liver	liver tissue female child (6 years) and male adult (32 years)	tissue	total RNA-seq	ENCFF998SMM	ENCFF994BFP	0.937956	1	Low	2	0.167955	0.058404	0.110917	0.0736774	0.191737	0.138203	0.119748
ENCSR000AEU	liver	liver tissue female child (6 years) and male adult (32 years)	tissue	total RNA-seq	ENCFF998SMM	ENCFF994BFP	0.937956	1	Low	3	0.144749	0.060097	0.137905	0.0673184	0.168385	0.140707	0.115461
ENCSR000AEU	liver	liver tissue female child (6 years) and male adult (32 years)	tissue	total RNA-seq	ENCFF998SMM	ENCFF994BFP	0.937956	1	Low	4	0.122374	0.0537556	0.0972479	0.0638398	0.167911	0.104108	0.0984491
ENCSR000AEU	liver	liver tissue female child (6 years) and male adult (32 years)	tissue	total RNA-seq	ENCFF998SMM	ENCFF994BFP	0.937956	1	Low	5	0.115288	0.0516439	0.0934279	0.0737407	0.165474	0.109764	0.102655
ENCSR000AEU	liver	liver tissue female child (6 years) and male adult (32 years)	tissue	total RNA-seq	ENCFF998SMM	ENCFF994BFP	0.937956	1	Low	6	0.132844	0.0522414	0.0959737	0.0601986	0.153617	0.107822	0.102634
ENCSR000AEU	liver	liver tissue female child (6 years) and male adult (32 years)	tissue	total RNA-seq	ENCFF998SMM	ENCFF994BFP	0.937956	1	Low	7	0.100773	0.0424269	0.0971799	0.0831842	0.149728	0.112649	0.0894534
ENCSR000AEU	liver	liver tissue female child (6 years) and male adult (32 years)	tissue	total RNA-seq	ENCFF998SMM	ENCFF994BFP	0.937956	1	Low	8	0.102247	0.0423445	0.0971943	0.087906	0.141535	0.113591	0.0822258
ENCSR000AEU	liver	liver tissue female child (6 years) and male adult (32 years)	tissue	total RNA-seq	ENCFF998SMM	ENCFF994BFP	0.937956	1	Low	9	0.0993292	0.0459048	0.108334	0.0545458	0.127778	0.11362	0.0817348
ENCSR000AEU	liver	liver tissue female child (6 years) and male adult (32 years)	tissue	total RNA-seq	ENCFF998SMM	ENCFF994BFP	0.937956	1	Low	10	0.0871605	0.047565	0.0989752	0.0600839	0.118022	0.14574	0.0885539
ENCSR000AAT	epithelial cell of umbilical artery	epithelial cell of umbilical artery female newborn and male newborn	primary cell	total RNA-seq	ENCFF422PXV	ENCFF408WQX	0.926113	1	High	1	5.38414	1.42312	3.72217	0.690732	25.3967	14.6321	14.048
ENCSR000AAT	epithelial cell of umbilical artery	epithelial cell of umbilical artery female newborn and male newborn	primary cell	total RNA-seq	ENCFF422PXV	ENCFF408WQX	0.926113	1	High	2	12.0148	1.18001	11.9075	3.77759	19.8044	15.108	7.52793
ENCSR000AAT	epithelial cell of umbilical artery	epithelial cell of umbilical artery female newborn and male newborn	primary cell	total RNA-seq	ENCFF422PXV	ENCFF408WQX	0.926113	1	High	3	7.41078	1.00819	9.54363	3.68281	19.932	18.7438	9.8354
ENCSR000AAT	epithelial cell of umbilical artery	epithelial cell of umbilical artery female newborn and male newborn	primary cell	total RNA-seq	ENCFF422PXV	ENCFF408WQX	0.926113	1	High	4	7.66919	1.91868	13.1227	7.69667	22.2012	8.54619	6.86552
ENCSR000AAT	epithelial cell of umbilical artery	epithelial cell of umbilical artery female newborn and male newborn	primary cell	total RNA-seq	ENCFF422PXV	ENCFF408WQX	0.926113	1	High	5	5.65917	1.71272	14.7662	14.693	21.0648	16.2808	8.8539
ENCSR000AAT	epithelial cell of umbilical artery	epithelial cell of umbilical artery female newborn and male newborn	primary cell	total RNA-seq	ENCFF422PXV	ENCFF408WQX	0.926113	1	High	6	10.411	0.992079	28.1408	3.88835	19.9005	27.7599	7.24783
ENCSR000AAT	epithelial cell of umbilical artery	epithelial cell of umbilical artery female newborn and male newborn	primary cell	total RNA-seq	ENCFF422PXV	ENCFF408WQX	0.926113	1	High	7	9.71648	1.39139	11.7985	6.39852	20.0134	10.6333	7.44999
ENCSR000AAT	epithelial cell of umbilical artery	epithelial cell of umbilical artery female newborn and male newborn	primary cell	total RNA-seq	ENCFF422PXV	ENCFF408WQX	0.926113	1	High	8	5.0793	1.21221	24.097	20.2405	18.3872	10.0289	5.65263
ENCSR000AAT	epithelial cell of umbilical artery	epithelial cell of umbilical artery female newborn and male newborn	primary cell	total RNA-seq	ENCFF422PXV	ENCFF408WQX	0.926113	1	High	9	5.94441	1.25149	13.4338	7.42613	16.1031	9.13576	8.60543
ENCSR000AAT	epithelial cell of umbilical artery	epithelial cell of umbilical artery female newborn and male newborn	primary cell	total RNA-seq	ENCFF422PXV	ENCFF408WQX	0.926113	1	High	10	8.25128	1.41461	7.03713	6.2417	16.2539	13.4979	13.4868
ENCSR000AAT	epithelial cell of umbilical artery	epithelial cell of umbilical artery female newborn and male newborn	primary cell	total RNA-seq	ENCFF422PXV	ENCFF408WQX	0.926113	1	Medium-high	1	2.38732	0.856929	0.904986	1.27293	5.07225	3.90229	2.5562
ENCSR000AAT	epithelial cell of umbilical artery	epithelial cell of umbilical artery female newborn and male newborn	primary cell	total RNA-seq	ENCFF422PXV	ENCFF408WQX	0.926113	1	Medium-high	2	3.47672	0.711369	2.5404	1.7562	5.17373	3.53915	3.03268
ENCSR000AAT	epithelial cell of umbilical artery	epithelial cell of umbilical artery female newborn and male newborn	primary cell	total RNA-seq	ENCFF422PXV	ENCFF408WQX	0.926113	1	Medium-high	3	3.74467	0.43232	2.59797	1.29157	5.09277	2.80849	2.43339
ENCSR000AAT	epithelial cell of umbilical artery	epithelial cell of umbilical artery female newborn and male newborn	primary cell	total RNA-seq	ENCFF422PXV	ENCFF408WQX	0.926113	1	Medium-high	4	3.11934	0.442891	2.75889	1.0575	4.76831	2.68477	2.50083
ENCSR000AAT	epithelial cell of umbilical artery	epithelial cell of umbilical artery female newborn and male newborn	primary cell	total RNA-seq	ENCFF422PXV	ENCFF408WQX	0.926113	1	Medium-high	5	3.08818	0.424213	2.99036	1.18891	4.31684	2.05599	2.54569
ENCSR000AAT	epithelial cell of umbilical artery	epithelial cell of umbilical artery female newborn and male newborn	primary cell	total RNA-seq	ENCFF422PXV	ENCFF408WQX	0.926113	1	Medium-high	6	2.54915	0.458428	2.47688	0.917155	3.98878	2.50156	2.20423
ENCSR000AAT	epithelial cell of umbilical artery	epithelial cell of umbilical artery female newborn and male newborn	primary cell	total RNA-seq	ENCFF422PXV	ENCFF408WQX	0.926113	1	Medium-high	7	2.55555	0.495246	2.59379	1.16276	3.62663	2.51624	2.23025
ENCSR000AAT	epithelial cell of umbilical artery	epithelial cell of umbilical artery female newborn and male newborn	primary cell	total RNA-seq	ENCFF422PXV	ENCFF408WQX	0.926113	1	Medium-high	8	2.28933	0.502728	2.36106	1.06699	3.38525	2.14345	1.87999
ENCSR000AAT	epithelial cell of umbilical artery	epithelial cell of umbilical artery female newborn and male newborn	primary cell	total RNA-seq	ENCFF422PXV	ENCFF408WQX	0.926113	1	Medium-high	9	2.37934	0.539067	2.35605	1.10297	2.92594	2.16433	2.01257
ENCSR000AAT	epithelial cell of umbilical artery	epithelial cell of umbilical artery female newborn and male newborn	primary cell	total RNA-seq	ENCFF422PXV	ENCFF408WQX	0.926113	1	Medium-high	10	2.00328	0.459449	2.23046	0.889663	2.71138	2.21906	1.50505
ENCSR000AAT	epithelial cell of umbilical artery	epithelial cell of umbilical artery female newborn and male newborn	primary cell	total RNA-seq	ENCFF422PXV	ENCFF408WQX	0.926113	1	Medium	1	1.42514	0.457892	0.456129	0.39669	2.03246	1.65037	1.38575
ENCSR000AAT	epithelial cell of umbilical artery	epithelial cell of umbilical artery female newborn and male newborn	primary cell	total RNA-seq	ENCFF422PXV	ENCFF408WQX	0.926113	1	Medium	2	1.79353	0.372341	1.03562	0.494636	2.01204	1.32502	1.12216
ENCSR000AAT	epithelial cell of umbilical artery	epithelial cell of umbilical artery female newborn and male newborn	primary cell	total RNA-seq	ENCFF422PXV	ENCFF408WQX	0.926113	1	Medium	3	1.47815	0.244194	1.19827	0.49855	1.92586	1.06421	1.13576
ENCSR000AAT	epithelial cell of umbilical artery	epithelial cell of umbilical artery female newborn and male newborn	primary cell	total RNA-seq	ENCFF422PXV	ENCFF408WQX	0.926113	1	Medium	4	1.36165	0.259294	1.13776	0.644453	1.80459	1.07922	0.940481
ENCSR000AAT	epithelial cell of umbilical artery	epithelial cell of umbilical artery female newborn and male newborn	primary cell	total RNA-seq	ENCFF422PXV	ENCFF408WQX	0.926113	1	Medium	5	1.14367	0.251333	1.00617	0.466094	1.70474	1.04787	0.920043
ENCSR000AAT	epithelial cell of umbilical artery	epithelial cell of umbilical artery female newborn and male newborn	primary cell	total RNA-seq	ENCFF422PXV	ENCFF408WQX	0.926113	1	Medium	6	1.08343	0.209859	1.24248	0.445743	1.5748	0.970534	0.899359
ENCSR000AAT	epithelial cell of umbilical artery	epithelial cell of umbilical artery female newborn and male newborn	primary cell	total RNA-seq	ENCFF422PXV	ENCFF408WQX	0.926113	1	Medium	7	1.12874	0.220221	0.960323	0.411714	1.45925	0.927356	0.91989
ENCSR000AAT	epithelial cell of umbilical artery	epithelial cell of umbilical artery female newborn and male newborn	primary cell	total RNA-seq	ENCFF422PXV	ENCFF408WQX	0.926113	1	Medium	8	1.08067	0.258122	0.851074	0.463797	1.2691	0.8185	0.838422
ENCSR000AAT	epithelial cell of umbilical artery	epithelial cell of umbilical artery female newborn and male newborn	primary cell	total RNA-seq	ENCFF422PXV	ENCFF408WQX	0.926113	1	Medium	9	0.897062	0.19485	0.856553	0.385646	1.21518	0.838881	0.716395
ENCSR000AAT	epithelial cell of umbilical artery	epithelial cell of umbilical artery female newborn and male newborn	primary cell	total RNA-seq	ENCFF422PXV	ENCFF408WQX	0.926113	1	Medium	10	0.7391	0.216666	0.711649	0.50272	1.19234	0.886395	0.76455
ENCSR000AAT	epithelial cell of umbilical artery	epithelial cell of umbilical artery female newborn and male newborn	primary cell	total RNA-seq	ENCFF422PXV	ENCFF408WQX	0.926113	1	Medium-low	1	0.740183	0.220603	0.221581	0.260402	0.861314	0.720732	0.548981
ENCSR000AAT	epithelial cell of umbilical artery	epithelial cell of umbilical artery female newborn and male newborn	primary cell	total RNA-seq	ENCFF422PXV	ENCFF408WQX	0.926113	1	Medium-low	2	0.806617	0.177967	0.491207	0.294263	0.827037	0.511423	0.444473
ENCSR000AAT	epithelial cell of umbilical artery	epithelial cell of umbilical artery female newborn and male newborn	primary cell	total RNA-seq	ENCFF422PXV	ENCFF408WQX	0.926113	1	Medium-low	3	0.65206	0.150042	0.551219	0.233329	0.748903	0.476462	0.417972
ENCSR000AAT	epithelial cell of umbilical artery	epithelial cell of umbilical artery female newborn and male newborn	primary cell	total RNA-seq	ENCFF422PXV	ENCFF408WQX	0.926113	1	Medium-low	4	0.528904	0.13071	0.584178	0.25736	0.673829	0.489166	0.440903
ENCSR000AAT	epithelial cell of umbilical artery	epithelial cell of umbilical artery female newborn and male newborn	primary cell	total RNA-seq	ENCFF422PXV	ENCFF408WQX	0.926113	1	Medium-low	5	0.515835	0.121985	0.455425	0.247899	0.616194	0.413626	0.376388
ENCSR000AAT	epithelial cell of umbilical artery	epithelial cell of umbilical artery female newborn and male newborn	primary cell	total RNA-seq	ENCFF422PXV	ENCFF408WQX	0.926113	1	Medium-low	6	0.44247	0.0984265	0.379642	0.196705	0.575114	0.384685	0.387614
ENCSR000AAT	epithelial cell of umbilical artery	epithelial cell of umbilical artery female newborn and male newborn	primary cell	total RNA-seq	ENCFF422PXV	ENCFF408WQX	0.926113	1	Medium-low	7	0.391496	0.110557	0.319625	0.259986	0.506578	0.368735	0.334883
ENCSR000AAT	epithelial cell of umbilical artery	epithelial cell of umbilical artery female newborn and male newborn	primary cell	total RNA-seq	ENCFF422PXV	ENCFF408WQX	0.926113	1	Medium-low	8	0.451217	0.106212	0.328591	0.214633	0.494604	0.305985	0.310263
ENCSR000AAT	epithelial cell of umbilical artery	epithelial cell of umbilical artery female newborn and male newborn	primary cell	total RNA-seq	ENCFF422PXV	ENCFF408WQX	0.926113	1	Medium-low	9	0.337283	0.136303	0.367976	0.226277	0.432497	0.316545	0.255278
ENCSR000AAT	epithelial cell of umbilical artery	epithelial cell of umbilical artery female newborn and male newborn	primary cell	total RNA-seq	ENCFF422PXV	ENCFF408WQX	0.926113	1	Medium-low	10	0.270841	0.0899251	0.240324	0.166188	0.404547	0.277014	0.280868
ENCSR000AAT	epithelial cell of umbilical artery	epithelial cell of umbilical artery female newborn and male newborn	primary cell	total RNA-seq	ENCFF422PXV	ENCFF408WQX	0.926113	1	Low	1	0.238394	0.0740931	0.079084	0.0687879	0.213567	0.133163	0.0947798
ENCSR000AAT	epithelial cell of umbilical artery	epithelial cell of umbilical artery female newborn and male newborn	primary cell	total RNA-seq	ENCFF422PXV	ENCFF408WQX	0.926113	1	Low	2	0.0999875	0.0308437	0.0857693	0.0411172	0.167187	0.0973614	0.0775276
ENCSR000AAT	epithelial cell of umbilical artery	epithelial cell of umbilical artery female newborn and male newborn	primary cell	total RNA-seq	ENCFF422PXV	ENCFF408WQX	0.926113	1	Low	3	0.0961022	0.0318605	0.0961267	0.0460062	0.133445	0.0863302	0.0676979
ENCSR000AAT	epithelial cell of umbilical artery	epithelial cell of umbilical artery female newborn and male newborn	primary cell	total RNA-seq	ENCFF422PXV	ENCFF408WQX	0.926113	1	Low	4	0.0742852	0.0244467	0.0852109	0.0345337	0.131404	0.071685	0.0617073
ENCSR000AAT	epithelial cell of umbilical artery	epithelial cell of umbilical artery female newborn and male newborn	primary cell	total RNA-seq	ENCFF422PXV	ENCFF408WQX	0.926113	1	Low	5	0.0719908	0.0241535	0.0599821	0.0338776	0.128153	0.0595454	0.0506224
ENCSR000AAT	epithelial cell of umbilical artery	epithelial cell of umbilical artery female newborn and male newborn	primary cell	total RNA-seq	ENCFF422PXV	ENCFF408WQX	0.926113	1	Low	6	0.0684716	0.0288216	0.0772662	0.0300913	0.111137	0.0590599	0.0559967
ENCSR000AAT	epithelial cell of umbilical artery	epithelial cell of umbilical artery female newborn and male newborn	primary cell	total RNA-seq	ENCFF422PXV	ENCFF408WQX	0.926113	1	Low	7	0.0560199	0.0160733	0.0694352	0.0415648	0.10061	0.0752948	0.0377178
ENCSR000AAT	epithelial cell of umbilical artery	epithelial cell of umbilical artery female newborn and male newborn	primary cell	total RNA-seq	ENCFF422PXV	ENCFF408WQX	0.926113	1	Low	8	0.0627024	0.0196382	0.0608055	0.0378559	0.090489	0.0645087	0.04214
ENCSR000AAT	epithelial cell of umbilical artery	epithelial cell of umbilical artery female newborn and male newborn	primary cell	total RNA-seq	ENCFF422PXV	ENCFF408WQX	0.926113	1	Low	9	0.0515623	0.0185212	0.0590069	0.0464468	0.0752469	0.0642576	0.0434077
ENCSR000AAT	epithelial cell of umbilical artery	epithelial cell of umbilical artery female newborn and male newborn	primary cell	total RNA-seq	ENCFF422PXV	ENCFF408WQX	0.926113	1	Low	10	0.0466408	0.014183	0.0363416	0.0285109	0.0744707	0.0663469	0.0439489
ENCSR000CTX	placental pericyte	placental pericyte female newborn and male newborn	primary cell	total RNA-seq	ENCFF968BWN	ENCFF223HGG	0.822476	1	High	1	5.98594	5.05165	3.37344	2.12568	18.0766	10.9186	5.37121
ENCSR000CTX	placental pericyte	placental pericyte female newborn and male newborn	primary cell	total RNA-seq	ENCFF968BWN	ENCFF223HGG	0.822476	1	High	2	9.99962	1.54366	7.83303	11.133	15.7408	9.58709	8.66407
ENCSR000CTX	placental pericyte	placental pericyte female newborn and male newborn	primary cell	total RNA-seq	ENCFF968BWN	ENCFF223HGG	0.822476	1	High	3	10.2745	1.33877	8.77294	4.61843	15.6045	20.6363	10.6193
ENCSR000CTX	placental pericyte	placental pericyte female newborn and male newborn	primary cell	total RNA-seq	ENCFF968BWN	ENCFF223HGG	0.822476	1	High	4	12.3553	2.19868	11.8093	7.95479	17.1353	9.62607	9.03931
ENCSR000CTX	placental pericyte	placental pericyte female newborn and male newborn	primary cell	total RNA-seq	ENCFF968BWN	ENCFF223HGG	0.822476	1	High	5	6.53819	2.8257	18.2409	20.4783	14.9255	9.38369	10.1396
ENCSR000CTX	placental pericyte	placental pericyte female newborn and male newborn	primary cell	total RNA-seq	ENCFF968BWN	ENCFF223HGG	0.822476	1	High	6	10.5001	2.54539	10.1417	4.11157	14.9032	16.4154	7.96865
ENCSR000CTX	placental pericyte	placental pericyte female newborn and male newborn	primary cell	total RNA-seq	ENCFF968BWN	ENCFF223HGG	0.822476	1	High	7	9.56752	1.71745	9.74259	5.45596	15.7291	10.1883	9.03909
ENCSR000CTX	placental pericyte	placental pericyte female newborn and male newborn	primary cell	total RNA-seq	ENCFF968BWN	ENCFF223HGG	0.822476	1	High	8	6.69757	1.99714	17.2939	14.5718	13.5987	7.8674	7.24578
ENCSR000CTX	placental pericyte	placental pericyte female newborn and male newborn	primary cell	total RNA-seq	ENCFF968BWN	ENCFF223HGG	0.822476	1	High	9	5.77254	1.27573	11.5622	5.30575	11.875	8.97589	6.13906
ENCSR000CTX	placental pericyte	placental pericyte female newborn and male newborn	primary cell	total RNA-seq	ENCFF968BWN	ENCFF223HGG	0.822476	1	High	10	6.02779	1.14991	6.32503	4.81237	11.176	12.3942	7.69268
ENCSR000CTX	placental pericyte	placental pericyte female newborn and male newborn	primary cell	total RNA-seq	ENCFF968BWN	ENCFF223HGG	0.822476	1	Medium-high	1	1.95819	0.859876	0.969857	1.69524	3.94835	3.54899	2.37942
ENCSR000CTX	placental pericyte	placental pericyte female newborn and male newborn	primary cell	total RNA-seq	ENCFF968BWN	ENCFF223HGG	0.822476	1	Medium-high	2	3.3924	1.04192	2.50508	1.27345	3.97232	2.84273	2.53439
ENCSR000CTX	placental pericyte	placental pericyte female newborn and male newborn	primary cell	total RNA-seq	ENCFF968BWN	ENCFF223HGG	0.822476	1	Medium-high	3	3.15428	0.552663	2.45138	0.952055	3.87231	2.39824	2.36615
ENCSR000CTX	placental pericyte	placental pericyte female newborn and male newborn	primary cell	total RNA-seq	ENCFF968BWN	ENCFF223HGG	0.822476	1	Medium-high	4	2.47642	0.587935	2.28184	1.30466	3.71716	2.22591	2.17176
ENCSR000CTX	placental pericyte	placental pericyte female newborn and male newborn	primary cell	total RNA-seq	ENCFF968BWN	ENCFF223HGG	0.822476	1	Medium-high	5	2.338	0.529137	2.55548	1.12097	3.40479	2.11119	1.96073
ENCSR000CTX	placental pericyte	placental pericyte female newborn and male newborn	primary cell	total RNA-seq	ENCFF968BWN	ENCFF223HGG	0.822476	1	Medium-high	6	2.00329	0.460516	2.30631	1.17136	3.23856	2.1001	2.28252
ENCSR000CTX	placental pericyte	placental pericyte female newborn and male newborn	primary cell	total RNA-seq	ENCFF968BWN	ENCFF223HGG	0.822476	1	Medium-high	7	2.17511	0.5046	1.99722	1.1842	3.08981	2.11262	2.05013
ENCSR000CTX	placental pericyte	placental pericyte female newborn and male newborn	primary cell	total RNA-seq	ENCFF968BWN	ENCFF223HGG	0.822476	1	Medium-high	8	2.27341	0.566911	1.92534	1.34019	2.80917	2.07646	1.78478
ENCSR000CTX	placental pericyte	placental pericyte female newborn and male newborn	primary cell	total RNA-seq	ENCFF968BWN	ENCFF223HGG	0.822476	1	Medium-high	9	2.14504	0.569286	1.84196	1.11658	2.60543	2.00254	2.02982
ENCSR000CTX	placental pericyte	placental pericyte female newborn and male newborn	primary cell	total RNA-seq	ENCFF968BWN	ENCFF223HGG	0.822476	1	Medium-high	10	2.05145	0.632965	1.82042	1.07265	2.51417	2.09194	1.58217
ENCSR000CTX	placental pericyte	placental pericyte female newborn and male newborn	primary cell	total RNA-seq	ENCFF968BWN	ENCFF223HGG	0.822476	1	Medium	1	1.11775	0.484479	0.419305	0.575918	1.55797	1.37242	1.15235
ENCSR000CTX	placental pericyte	placental pericyte female newborn and male newborn	primary cell	total RNA-seq	ENCFF968BWN	ENCFF223HGG	0.822476	1	Medium	2	1.35435	0.372841	0.941857	0.62173	1.57354	1.28109	1.01112
ENCSR000CTX	placental pericyte	placental pericyte female newborn and male newborn	primary cell	total RNA-seq	ENCFF968BWN	ENCFF223HGG	0.822476	1	Medium	3	1.2703	0.299353	1.1525	0.680747	1.51363	1.08596	1.03226
ENCSR000CTX	placental pericyte	placental pericyte female newborn and male newborn	primary cell	total RNA-seq	ENCFF968BWN	ENCFF223HGG	0.822476	1	Medium	4	1.24658	0.307707	1.04455	0.692932	1.41926	1.00751	0.90317
ENCSR000CTX	placental pericyte	placental pericyte female newborn and male newborn	primary cell	total RNA-seq	ENCFF968BWN	ENCFF223HGG	0.822476	1	Medium	5	1.03357	0.302155	0.927795	0.488838	1.35151	0.885401	0.89869
ENCSR000CTX	placental pericyte	placental pericyte female newborn and male newborn	primary cell	total RNA-seq	ENCFF968BWN	ENCFF223HGG	0.822476	1	Medium	6	0.98213	0.279746	0.93822	0.432605	1.27305	0.923277	0.848141
ENCSR000CTX	placental pericyte	placental pericyte female newborn and male newborn	primary cell	total RNA-seq	ENCFF968BWN	ENCFF223HGG	0.822476	1	Medium	7	1.01537	0.266212	0.891663	0.41644	1.13991	0.894918	0.822072
ENCSR000CTX	placental pericyte	placental pericyte female newborn and male newborn	primary cell	total RNA-seq	ENCFF968BWN	ENCFF223HGG	0.822476	1	Medium	8	0.915109	0.276378	0.828475	0.49965	1.0898	0.80841	0.749827
ENCSR000CTX	placental pericyte	placental pericyte female newborn and male newborn	primary cell	total RNA-seq	ENCFF968BWN	ENCFF223HGG	0.822476	1	Medium	9	0.809694	0.246645	0.747428	0.481185	1.05878	0.793288	0.714687
ENCSR000CTX	placental pericyte	placental pericyte female newborn and male newborn	primary cell	total RNA-seq	ENCFF968BWN	ENCFF223HGG	0.822476	1	Medium	10	0.653166	0.268065	0.802628	0.542681	0.988636	0.810342	0.767489
ENCSR000CTX	placental pericyte	placental pericyte female newborn and male newborn	primary cell	total RNA-seq	ENCFF968BWN	ENCFF223HGG	0.822476	1	Medium-low	1	0.572879	0.294362	0.194013	0.202932	0.675626	0.519686	0.42349
ENCSR000CTX	placental pericyte	placental pericyte female newborn and male newborn	primary cell	total RNA-seq	ENCFF968BWN	ENCFF223HGG	0.822476	1	Medium-low	2	0.556385	0.189693	0.419741	0.315772	0.632318	0.494059	0.396529
ENCSR000CTX	placental pericyte	placental pericyte female newborn and male newborn	primary cell	total RNA-seq	ENCFF968BWN	ENCFF223HGG	0.822476	1	Medium-low	3	0.48211	0.15745	0.474955	0.232507	0.59095	0.403044	0.360694
ENCSR000CTX	placental pericyte	placental pericyte female newborn and male newborn	primary cell	total RNA-seq	ENCFF968BWN	ENCFF223HGG	0.822476	1	Medium-low	4	0.452693	0.148839	0.410559	0.173797	0.547896	0.446901	0.294725
ENCSR000CTX	placental pericyte	placental pericyte female newborn and male newborn	primary cell	total RNA-seq	ENCFF968BWN	ENCFF223HGG	0.822476	1	Medium-low	5	0.382548	0.128473	0.399373	0.238902	0.51702	0.358058	0.316954
ENCSR000CTX	placental pericyte	placental pericyte female newborn and male newborn	primary cell	total RNA-seq	ENCFF968BWN	ENCFF223HGG	0.822476	1	Medium-low	6	0.35632	0.115526	0.384682	0.197575	0.485687	0.351799	0.301188
ENCSR000CTX	placental pericyte	placental pericyte female newborn and male newborn	primary cell	total RNA-seq	ENCFF968BWN	ENCFF223HGG	0.822476	1	Medium-low	7	0.296655	0.102019	0.316009	0.255696	0.45139	0.322311	0.264154
ENCSR000CTX	placental pericyte	placental pericyte female newborn and male newborn	primary cell	total RNA-seq	ENCFF968BWN	ENCFF223HGG	0.822476	1	Medium-low	8	0.353548	0.103915	0.302553	0.199834	0.384159	0.299132	0.311798
ENCSR000CTX	placental pericyte	placental pericyte female newborn and male newborn	primary cell	total RNA-seq	ENCFF968BWN	ENCFF223HGG	0.822476	1	Medium-low	9	0.24186	0.109692	0.354555	0.191494	0.366086	0.329144	0.279653
ENCSR000CTX	placental pericyte	placental pericyte female newborn and male newborn	primary cell	total RNA-seq	ENCFF968BWN	ENCFF223HGG	0.822476	1	Medium-low	10	0.301856	0.0851856	0.257357	0.174257	0.349174	0.267511	0.218327
ENCSR000CTX	placental pericyte	placental pericyte female newborn and male newborn	primary cell	total RNA-seq	ENCFF968BWN	ENCFF223HGG	0.822476	1	Low	1	0.265089	0.0820877	0.0727809	0.0562103	0.150579	0.115139	0.0980045
ENCSR000CTX	placental pericyte	placental pericyte female newborn and male newborn	primary cell	total RNA-seq	ENCFF968BWN	ENCFF223HGG	0.822476	1	Low	2	0.0833389	0.0291902	0.0745806	0.0460179	0.123173	0.0838879	0.0573861
ENCSR000CTX	placental pericyte	placental pericyte female newborn and male newborn	primary cell	total RNA-seq	ENCFF968BWN	ENCFF223HGG	0.822476	1	Low	3	0.0856252	0.0357973	0.069726	0.0408611	0.0987515	0.0760529	0.0424452
ENCSR000CTX	placental pericyte	placental pericyte female newborn and male newborn	primary cell	total RNA-seq	ENCFF968BWN	ENCFF223HGG	0.822476	1	Low	4	0.067682	0.0236005	0.0484666	0.0392177	0.0842375	0.0502709	0.0413489
ENCSR000CTX	placental pericyte	placental pericyte female newborn and male newborn	primary cell	total RNA-seq	ENCFF968BWN	ENCFF223HGG	0.822476	1	Low	5	0.049949	0.0203053	0.041817	0.0294438	0.0808425	0.0491076	0.0433949
ENCSR000CTX	placental pericyte	placental pericyte female newborn and male newborn	primary cell	total RNA-seq	ENCFF968BWN	ENCFF223HGG	0.822476	1	Low	6	0.0567752	0.0232911	0.042825	0.0237722	0.0723303	0.0546379	0.0417047
ENCSR000CTX	placental pericyte	placental pericyte female newborn and male newborn	primary cell	total RNA-seq	ENCFF968BWN	ENCFF223HGG	0.822476	1	Low	7	0.0458291	0.0211893	0.0475578	0.0470665	0.0637013	0.0536997	0.0435408
ENCSR000CTX	placental pericyte	placental pericyte female newborn and male newborn	primary cell	total RNA-seq	ENCFF968BWN	ENCFF223HGG	0.822476	1	Low	8	0.04397	0.0187106	0.0492109	0.0299161	0.0563337	0.055618	0.0288822
ENCSR000CTX	placental pericyte	placental pericyte female newborn and male newborn	primary cell	total RNA-seq	ENCFF968BWN	ENCFF223HGG	0.822476	1	Low	9	0.0443553	0.0222447	0.0488203	0.0292905	0.0478984	0.044975	0.033165
ENCSR000CTX	placental pericyte	placental pericyte female newborn and male newborn	primary cell	total RNA-seq	ENCFF968BWN	ENCFF223HGG	0.822476	1	Low	10	0.0330757	0.0152196	0.0258607	0.0288821	0.0458826	0.0448178	0.0333998
ENCSR000AAU	smooth muscle cell of the umbilical artery	smooth muscle cell of the umbilical artery female newborn and male newborn	primary cell	total RNA-seq	ENCFF630GKP	ENCFF736AFG	0.910319	1	High	1	7.19603	7.08809	2.566	1.68117	17.1089	13.0197	8.84348
ENCSR000AAU	smooth muscle cell of the umbilical artery	smooth muscle cell of the umbilical artery female newborn and male newborn	primary cell	total RNA-seq	ENCFF630GKP	ENCFF736AFG	0.910319	1	High	2	10.4672	1.98221	9.59718	8.26024	18.3028	10.3007	12.5086
ENCSR000AAU	smooth muscle cell of the umbilical artery	smooth muscle cell of the umbilical artery female newborn and male newborn	primary cell	total RNA-seq	ENCFF630GKP	ENCFF736AFG	0.910319	1	High	3	16.1514	1.77604	6.83703	4.04838	18.1554	14.137	13.057
ENCSR000AAU	smooth muscle cell of the umbilical artery	smooth muscle cell of the umbilical artery female newborn and male newborn	primary cell	total RNA-seq	ENCFF630GKP	ENCFF736AFG	0.910319	1	High	4	18.1655	3.39799	11.7995	8.8369	17.1718	14.1288	14.6385
ENCSR000AAU	smooth muscle cell of the umbilical artery	smooth muscle cell of the umbilical artery female newborn and male newborn	primary cell	total RNA-seq	ENCFF630GKP	ENCFF736AFG	0.910319	1	High	5	7.87323	5.51413	12.3654	17.3438	16.7709	12.2805	14.0298
ENCSR000AAU	smooth muscle cell of the umbilical artery	smooth muscle cell of the umbilical artery female newborn and male newborn	primary cell	total RNA-seq	ENCFF630GKP	ENCFF736AFG	0.910319	1	High	6	13.5128	3.78837	16.1129	6.30057	15.8488	26.6496	11.4653
ENCSR000AAU	smooth muscle cell of the umbilical artery	smooth muscle cell of the umbilical artery female newborn and male newborn	primary cell	total RNA-seq	ENCFF630GKP	ENCFF736AFG	0.910319	1	High	7	10.7449	1.75294	12.0965	9.78976	19.2395	13.6867	11.4723
ENCSR000AAU	smooth muscle cell of the umbilical artery	smooth muscle cell of the umbilical artery female newborn and male newborn	primary cell	total RNA-seq	ENCFF630GKP	ENCFF736AFG	0.910319	1	High	8	9.50181	1.40898	22.6977	12.3931	15.7565	11.1476	12.5749
ENCSR000AAU	smooth muscle cell of the umbilical artery	smooth muscle cell of the umbilical artery female newborn and male newborn	primary cell	total RNA-seq	ENCFF630GKP	ENCFF736AFG	0.910319	1	High	9	7.87502	1.71648	16.8546	11.1047	14.345	18.8206	8.69291
ENCSR000AAU	smooth muscle cell of the umbilical artery	smooth muscle cell of the umbilical artery female newborn and male newborn	primary cell	total RNA-seq	ENCFF630GKP	ENCFF736AFG	0.910319	1	High	10	11.4478	1.10131	9.7639	5.01652	14.4375	13.5366	12.3077
ENCSR000AAU	smooth muscle cell of the umbilical artery	smooth muscle cell of the umbilical artery female newborn and male newborn	primary cell	total RNA-seq	ENCFF630GKP	ENCFF736AFG	0.910319	1	Medium-high	1	1.49161	0.731219	0.722148	1.1997	3.58996	3.33335	2.60801
ENCSR000AAU	smooth muscle cell of the umbilical artery	smooth muscle cell of the umbilical artery female newborn and male newborn	primary cell	total RNA-seq	ENCFF630GKP	ENCFF736AFG	0.910319	1	Medium-high	2	3.05722	0.666241	2.199	1.09664	3.91699	2.75836	2.79661
ENCSR000AAU	smooth muscle cell of the umbilical artery	smooth muscle cell of the umbilical artery female newborn and male newborn	primary cell	total RNA-seq	ENCFF630GKP	ENCFF736AFG	0.910319	1	Medium-high	3	3.13428	0.455307	2.21772	1.07463	3.79337	2.04451	2.63696
ENCSR000AAU	smooth muscle cell of the umbilical artery	smooth muscle cell of the umbilical artery female newborn and male newborn	primary cell	total RNA-seq	ENCFF630GKP	ENCFF736AFG	0.910319	1	Medium-high	4	2.73586	0.507696	2.42288	0.979429	3.58878	2.37051	2.40964
ENCSR000AAU	smooth muscle cell of the umbilical artery	smooth muscle cell of the umbilical artery female newborn and male newborn	primary cell	total RNA-seq	ENCFF630GKP	ENCFF736AFG	0.910319	1	Medium-high	5	2.30719	0.467397	2.60554	1.23508	3.40357	2.09876	2.44113
ENCSR000AAU	smooth muscle cell of the umbilical artery	smooth muscle cell of the umbilical artery female newborn and male newborn	primary cell	total RNA-seq	ENCFF630GKP	ENCFF736AFG	0.910319	1	Medium-high	6	2.27342	0.409195	2.07207	0.912967	3.17618	2.2909	2.58776
ENCSR000AAU	smooth muscle cell of the umbilical artery	smooth muscle cell of the umbilical artery female newborn and male newborn	primary cell	total RNA-seq	ENCFF630GKP	ENCFF736AFG	0.910319	1	Medium-high	7	2.37046	0.539913	2.32349	1.18133	3.08564	2.65397	2.36718
ENCSR000AAU	smooth muscle cell of the umbilical artery	smooth muscle cell of the umbilical artery female newborn and male newborn	primary cell	total RNA-seq	ENCFF630GKP	ENCFF736AFG	0.910319	1	Medium-high	8	2.26592	0.664962	2.27956	1.20956	2.89865	2.40803	2.09791
ENCSR000AAU	smooth muscle cell of the umbilical artery	smooth muscle cell of the umbilical artery female newborn and male newborn	primary cell	total RNA-seq	ENCFF630GKP	ENCFF736AFG	0.910319	1	Medium-high	9	2.51709	0.472908	2.43887	0.931512	2.67333	2.08481	2.04009
ENCSR000AAU	smooth muscle cell of the umbilical artery	smooth muscle cell of the umbilical artery female newborn and male newborn	primary cell	total RNA-seq	ENCFF630GKP	ENCFF736AFG	0.910319	1	Medium-high	10	2.05606	0.550895	1.95856	1.06383	2.51185	2.35997	2.11885
ENCSR000AAU	smooth muscle cell of the umbilical artery	smooth muscle cell of the umbilical artery female newborn and male newborn	primary cell	total RNA-seq	ENCFF630GKP	ENCFF736AFG	0.910319	1	Medium	1	0.942363	0.434589	0.34218	0.394288	1.49604	1.23908	1.06451
ENCSR000AAU	smooth muscle cell of the umbilical artery	smooth muscle cell of the umbilical artery female newborn and male newborn	primary cell	total RNA-seq	ENCFF630GKP	ENCFF736AFG	0.910319	1	Medium	2	1.31094	0.331161	0.884487	0.522784	1.51949	1.12544	1.03581
ENCSR000AAU	smooth muscle cell of the umbilical artery	smooth muscle cell of the umbilical artery female newborn and male newborn	primary cell	total RNA-seq	ENCFF630GKP	ENCFF736AFG	0.910319	1	Medium	3	1.19852	0.248193	1.0619	0.643099	1.49726	1.13519	1.19728
ENCSR000AAU	smooth muscle cell of the umbilical artery	smooth muscle cell of the umbilical artery female newborn and male newborn	primary cell	total RNA-seq	ENCFF630GKP	ENCFF736AFG	0.910319	1	Medium	4	1.36751	0.280433	1.032	0.599207	1.43787	1.05716	1.06225
ENCSR000AAU	smooth muscle cell of the umbilical artery	smooth muscle cell of the umbilical artery female newborn and male newborn	primary cell	total RNA-seq	ENCFF630GKP	ENCFF736AFG	0.910319	1	Medium	5	1.11976	0.263695	1.00382	0.462831	1.38093	0.925564	1.06755
ENCSR000AAU	smooth muscle cell of the umbilical artery	smooth muscle cell of the umbilical artery female newborn and male newborn	primary cell	total RNA-seq	ENCFF630GKP	ENCFF736AFG	0.910319	1	Medium	6	1.07745	0.257196	0.985833	0.452378	1.33379	1.03137	0.972215
ENCSR000AAU	smooth muscle cell of the umbilical artery	smooth muscle cell of the umbilical artery female newborn and male newborn	primary cell	total RNA-seq	ENCFF630GKP	ENCFF736AFG	0.910319	1	Medium	7	1.03885	0.209655	0.97309	0.481267	1.24762	0.950684	0.950819
ENCSR000AAU	smooth muscle cell of the umbilical artery	smooth muscle cell of the umbilical artery female newborn and male newborn	primary cell	total RNA-seq	ENCFF630GKP	ENCFF736AFG	0.910319	1	Medium	8	1.10035	0.269625	0.973432	0.588618	1.15398	0.922159	0.887359
ENCSR000AAU	smooth muscle cell of the umbilical artery	smooth muscle cell of the umbilical artery female newborn and male newborn	primary cell	total RNA-seq	ENCFF630GKP	ENCFF736AFG	0.910319	1	Medium	9	0.908948	0.280912	0.845975	0.555147	1.14028	0.88082	0.91498
ENCSR000AAU	smooth muscle cell of the umbilical artery	smooth muscle cell of the umbilical artery female newborn and male newborn	primary cell	total RNA-seq	ENCFF630GKP	ENCFF736AFG	0.910319	1	Medium	10	0.752764	0.222236	0.846355	0.521913	1.11087	0.908819	0.844796
ENCSR000AAU	smooth muscle cell of the umbilical artery	smooth muscle cell of the umbilical artery female newborn and male newborn	primary cell	total RNA-seq	ENCFF630GKP	ENCFF736AFG	0.910319	1	Medium-low	1	0.627987	0.210434	0.210496	0.32842	0.589678	0.558612	0.459015
ENCSR000AAU	smooth muscle cell of the umbilical artery	smooth muscle cell of the umbilical artery female newborn and male newborn	primary cell	total RNA-seq	ENCFF630GKP	ENCFF736AFG	0.910319	1	Medium-low	2	0.531645	0.145559	0.345169	0.302204	0.598211	0.505006	0.410078
ENCSR000AAU	smooth muscle cell of the umbilical artery	smooth muscle cell of the umbilical artery female newborn and male newborn	primary cell	total RNA-seq	ENCFF630GKP	ENCFF736AFG	0.910319	1	Medium-low	3	0.519196	0.117645	0.436645	0.2038	0.578471	0.445699	0.421738
ENCSR000AAU	smooth muscle cell of the umbilical artery	smooth muscle cell of the umbilical artery female newborn and male newborn	primary cell	total RNA-seq	ENCFF630GKP	ENCFF736AFG	0.910319	1	Medium-low	4	0.474498	0.118119	0.428021	0.264044	0.550119	0.45611	0.348336
ENCSR000AAU	smooth muscle cell of the umbilical artery	smooth muscle cell of the umbilical artery female newborn and male newborn	primary cell	total RNA-seq	ENCFF630GKP	ENCFF736AFG	0.910319	1	Medium-low	5	0.374283	0.107218	0.40414	0.190294	0.541398	0.367999	0.295381
ENCSR000AAU	smooth muscle cell of the umbilical artery	smooth muscle cell of the umbilical artery female newborn and male newborn	primary cell	total RNA-seq	ENCFF630GKP	ENCFF736AFG	0.910319	1	Medium-low	6	0.409217	0.108537	0.404433	0.176019	0.488162	0.335411	0.383817
ENCSR000AAU	smooth muscle cell of the umbilical artery	smooth muscle cell of the umbilical artery female newborn and male newborn	primary cell	total RNA-seq	ENCFF630GKP	ENCFF736AFG	0.910319	1	Medium-low	7	0.325104	0.0967747	0.356952	0.246873	0.44871	0.447791	0.336302
ENCSR000AAU	smooth muscle cell of the umbilical artery	smooth muscle cell of the umbilical artery female newborn and male newborn	primary cell	total RNA-seq	ENCFF630GKP	ENCFF736AFG	0.910319	1	Medium-low	8	0.344657	0.102905	0.326608	0.222048	0.445237	0.33948	0.263343
ENCSR000AAU	smooth muscle cell of the umbilical artery	smooth muscle cell of the umbilical artery female newborn and male newborn	primary cell	total RNA-seq	ENCFF630GKP	ENCFF736AFG	0.910319	1	Medium-low	9	0.252992	0.0979355	0.376369	0.216371	0.402876	0.449432	0.282972
ENCSR000AAU	smooth muscle cell of the umbilical artery	smooth muscle cell of the umbilical artery female newborn and male newborn	primary cell	total RNA-seq	ENCFF630GKP	ENCFF736AFG	0.910319	1	Medium-low	10	0.26718	0.115444	0.327396	0.204845	0.437983	0.384814	0.325938
ENCSR000AAU	smooth muscle cell of the umbilical artery	smooth muscle cell of the umbilical artery female newborn and male newborn	primary cell	total RNA-seq	ENCFF630GKP	ENCFF736AFG	0.910319	1	Low	1	0.212897	0.0997753	0.0594387	0.0544417	0.145671	0.11365	0.104488
ENCSR000AAU	smooth muscle cell of the umbilical artery	smooth muscle cell of the umbilical artery female newborn and male newborn	primary cell	total RNA-seq	ENCFF630GKP	ENCFF736AFG	0.910319	1	Low	2	0.0964501	0.0351821	0.0751824	0.04751	0.119753	0.0811913	0.0621038
ENCSR000AAU	smooth muscle cell of the umbilical artery	smooth muscle cell of the umbilical artery female newborn and male newborn	primary cell	total RNA-seq	ENCFF630GKP	ENCFF736AFG	0.910319	1	Low	3	0.0765775	0.0302279	0.0755342	0.036738	0.106225	0.0657944	0.05207
ENCSR000AAU	smooth muscle cell of the umbilical artery	smooth muscle cell of the umbilical artery female newborn and male newborn	primary cell	total RNA-seq	ENCFF630GKP	ENCFF736AFG	0.910319	1	Low	4	0.0652207	0.0232448	0.0597212	0.033615	0.0927653	0.0538789	0.0447176
ENCSR000AAU	smooth muscle cell of the umbilical artery	smooth muscle cell of the umbilical artery female newborn and male newborn	primary cell	total RNA-seq	ENCFF630GKP	ENCFF736AFG	0.910319	1	Low	5	0.0481523	0.0177771	0.0397357	0.0289327	0.0888504	0.0602626	0.0508744
ENCSR000AAU	smooth muscle cell of the umbilical artery	smooth muscle cell of the umbilical artery female newborn and male newborn	primary cell	total RNA-seq	ENCFF630GKP	ENCFF736AFG	0.910319	1	Low	6	0.0600873	0.0229216	0.0464014	0.023657	0.082293	0.0637199	0.0426875
ENCSR000AAU	smooth muscle cell of the umbilical artery	smooth muscle cell of the umbilical artery female newborn and male newborn	primary cell	total RNA-seq	ENCFF630GKP	ENCFF736AFG	0.910319	1	Low	7	0.0521374	0.0170821	0.0498233	0.052006	0.0739901	0.0692667	0.0492395
ENCSR000AAU	smooth muscle cell of the umbilical artery	smooth muscle cell of the umbilical artery female newborn and male newborn	primary cell	total RNA-seq	ENCFF630GKP	ENCFF736AFG	0.910319	1	Low	8	0.0569384	0.0175235	0.0656905	0.0340377	0.0666877	0.0699387	0.0496282
ENCSR000AAU	smooth muscle cell of the umbilical artery	smooth muscle cell of the umbilical artery female newborn and male newborn	primary cell	total RNA-seq	ENCFF630GKP	ENCFF736AFG	0.910319	1	Low	9	0.0521109	0.0190098	0.0647049	0.0204846	0.0560227	0.0712198	0.0428357
ENCSR000AAU	smooth muscle cell of the umbilical artery	smooth muscle cell of the umbilical artery female newborn and male newborn	primary cell	total RNA-seq	ENCFF630GKP	ENCFF736AFG	0.910319	1	Low	10	0.0679755	0.021432	0.0448414	0.0316407	0.0518877	0.056382	0.0362833
ENCSR000AFD	occipital lobe	occipital lobe tissue female embryo (20 weeks) and male embryo (22 weeks)	tissue	total RNA-seq	ENCFF934ZRV	ENCFF925GXJ	0.968764	1	High	1	3.15551	0.829046	1.30506	1.37734	8.10435	7.46565	3.54568
ENCSR000AFD	occipital lobe	occipital lobe tissue female embryo (20 weeks) and male embryo (22 weeks)	tissue	total RNA-seq	ENCFF934ZRV	ENCFF925GXJ	0.968764	1	High	2	3.41913	0.99096	3.92306	1.74022	8.29362	5.51184	4.78892
ENCSR000AFD	occipital lobe	occipital lobe tissue female embryo (20 weeks) and male embryo (22 weeks)	tissue	total RNA-seq	ENCFF934ZRV	ENCFF925GXJ	0.968764	1	High	3	4.88463	1.0998	4.46349	1.74014	8.75522	6.46707	5.82828
ENCSR000AFD	occipital lobe	occipital lobe tissue female embryo (20 weeks) and male embryo (22 weeks)	tissue	total RNA-seq	ENCFF934ZRV	ENCFF925GXJ	0.968764	1	High	4	5.2372	0.908939	6.73135	2.18787	8.92754	4.19706	4.62604
ENCSR000AFD	occipital lobe	occipital lobe tissue female embryo (20 weeks) and male embryo (22 weeks)	tissue	total RNA-seq	ENCFF934ZRV	ENCFF925GXJ	0.968764	1	High	5	4.21946	0.876102	6.13324	2.23893	8.87838	8.80201	5.82955
ENCSR000AFD	occipital lobe	occipital lobe tissue female embryo (20 weeks) and male embryo (22 weeks)	tissue	total RNA-seq	ENCFF934ZRV	ENCFF925GXJ	0.968764	1	High	6	5.16914	0.876906	9.06242	2.29577	9.58723	12.4208	5.03131
ENCSR000AFD	occipital lobe	occipital lobe tissue female embryo (20 weeks) and male embryo (22 weeks)	tissue	total RNA-seq	ENCFF934ZRV	ENCFF925GXJ	0.968764	1	High	7	5.18088	1.14477	6.98554	2.96654	9.85892	17.0753	5.21302
ENCSR000AFD	occipital lobe	occipital lobe tissue female embryo (20 weeks) and male embryo (22 weeks)	tissue	total RNA-seq	ENCFF934ZRV	ENCFF925GXJ	0.968764	1	High	8	5.21423	1.06886	6.83795	6.66826	8.97125	7.74081	4.51157
ENCSR000AFD	occipital lobe	occipital lobe tissue female embryo (20 weeks) and male embryo (22 weeks)	tissue	total RNA-seq	ENCFF934ZRV	ENCFF925GXJ	0.968764	1	High	9	5.32887	1.60596	6.63331	1.53095	8.56859	5.54459	4.12334
ENCSR000AFD	occipital lobe	occipital lobe tissue female embryo (20 weeks) and male embryo (22 weeks)	tissue	total RNA-seq	ENCFF934ZRV	ENCFF925GXJ	0.968764	1	High	10	4.49261	1.40201	3.75484	4.77558	7.28519	7.65675	6.02819
ENCSR000AFD	occipital lobe	occipital lobe tissue female embryo (20 weeks) and male embryo (22 weeks)	tissue	total RNA-seq	ENCFF934ZRV	ENCFF925GXJ	0.968764	1	Medium-high	1	1.17729	0.711576	0.596857	0.508852	2.2571	1.90413	1.80868
ENCSR000AFD	occipital lobe	occipital lobe tissue female embryo (20 weeks) and male embryo (22 weeks)	tissue	total RNA-seq	ENCFF934ZRV	ENCFF925GXJ	0.968764	1	Medium-high	2	2.10756	0.585913	1.26251	0.778019	2.42163	1.71434	1.97777
ENCSR000AFD	occipital lobe	occipital lobe tissue female embryo (20 weeks) and male embryo (22 weeks)	tissue	total RNA-seq	ENCFF934ZRV	ENCFF925GXJ	0.968764	1	Medium-high	3	2.13904	0.497176	1.30669	0.727968	2.44541	1.49403	2.00965
ENCSR000AFD	occipital lobe	occipital lobe tissue female embryo (20 weeks) and male embryo (22 weeks)	tissue	total RNA-seq	ENCFF934ZRV	ENCFF925GXJ	0.968764	1	Medium-high	4	2.07888	0.527727	1.50821	0.83861	2.31514	1.51708	1.70114
ENCSR000AFD	occipital lobe	occipital lobe tissue female embryo (20 weeks) and male embryo (22 weeks)	tissue	total RNA-seq	ENCFF934ZRV	ENCFF925GXJ	0.968764	1	Medium-high	5	1.82032	0.464507	1.51934	0.909654	2.25627	1.16115	1.82182
ENCSR000AFD	occipital lobe	occipital lobe tissue female embryo (20 weeks) and male embryo (22 weeks)	tissue	total RNA-seq	ENCFF934ZRV	ENCFF925GXJ	0.968764	1	Medium-high	6	1.7303	0.450632	1.33621	0.659527	2.09273	1.2005	1.77597
ENCSR000AFD	occipital lobe	occipital lobe tissue female embryo (20 weeks) and male embryo (22 weeks)	tissue	total RNA-seq	ENCFF934ZRV	ENCFF925GXJ	0.968764	1	Medium-high	7	1.90551	0.473059	1.28149	0.691633	1.98962	1.37621	1.60231
ENCSR000AFD	occipital lobe	occipital lobe tissue female embryo (20 weeks) and male embryo (22 weeks)	tissue	total RNA-seq	ENCFF934ZRV	ENCFF925GXJ	0.968764	1	Medium-high	8	1.92459	0.581037	1.40824	0.82112	1.78593	1.27842	1.4647
ENCSR000AFD	occipital lobe	occipital lobe tissue female embryo (20 weeks) and male embryo (22 weeks)	tissue	total RNA-seq	ENCFF934ZRV	ENCFF925GXJ	0.968764	1	Medium-high	9	1.66798	0.523374	1.18445	0.790412	1.74794	1.30134	1.64558
ENCSR000AFD	occipital lobe	occipital lobe tissue female embryo (20 weeks) and male embryo (22 weeks)	tissue	total RNA-seq	ENCFF934ZRV	ENCFF925GXJ	0.968764	1	Medium-high	10	1.44468	0.442423	1.15587	0.691979	1.79498	1.32428	1.4531
ENCSR000AFD	occipital lobe	occipital lobe tissue female embryo (20 weeks) and male embryo (22 weeks)	tissue	total RNA-seq	ENCFF934ZRV	ENCFF925GXJ	0.968764	1	Medium	1	0.69112	0.282722	0.226102	0.198748	0.96573	0.800119	0.699643
ENCSR000AFD	occipital lobe	occipital lobe tissue female embryo (20 weeks) and male embryo (22 weeks)	tissue	total RNA-seq	ENCFF934ZRV	ENCFF925GXJ	0.968764	1	Medium	2	0.844798	0.263887	0.569269	0.300621	1.00111	0.737054	0.689657
ENCSR000AFD	occipital lobe	occipital lobe tissue female embryo (20 weeks) and male embryo (22 weeks)	tissue	total RNA-seq	ENCFF934ZRV	ENCFF925GXJ	0.968764	1	Medium	3	0.84888	0.255425	0.708262	0.382526	0.985705	0.684442	0.760776
ENCSR000AFD	occipital lobe	occipital lobe tissue female embryo (20 weeks) and male embryo (22 weeks)	tissue	total RNA-seq	ENCFF934ZRV	ENCFF925GXJ	0.968764	1	Medium	4	0.838089	0.257285	0.534755	0.413374	0.978094	0.644798	0.641519
ENCSR000AFD	occipital lobe	occipital lobe tissue female embryo (20 weeks) and male embryo (22 weeks)	tissue	total RNA-seq	ENCFF934ZRV	ENCFF925GXJ	0.968764	1	Medium	5	0.762498	0.223422	0.621184	0.359275	0.926108	0.677616	0.659969
ENCSR000AFD	occipital lobe	occipital lobe tissue female embryo (20 weeks) and male embryo (22 weeks)	tissue	total RNA-seq	ENCFF934ZRV	ENCFF925GXJ	0.968764	1	Medium	6	0.720632	0.208745	0.576733	0.329127	0.878663	0.652819	0.650437
ENCSR000AFD	occipital lobe	occipital lobe tissue female embryo (20 weeks) and male embryo (22 weeks)	tissue	total RNA-seq	ENCFF934ZRV	ENCFF925GXJ	0.968764	1	Medium	7	0.784305	0.230382	0.651282	0.342352	0.781399	0.601312	0.691504
ENCSR000AFD	occipital lobe	occipital lobe tissue female embryo (20 weeks) and male embryo (22 weeks)	tissue	total RNA-seq	ENCFF934ZRV	ENCFF925GXJ	0.968764	1	Medium	8	0.635785	0.206171	0.499562	0.336456	0.781015	0.567392	0.558948
ENCSR000AFD	occipital lobe	occipital lobe tissue female embryo (20 weeks) and male embryo (22 weeks)	tissue	total RNA-seq	ENCFF934ZRV	ENCFF925GXJ	0.968764	1	Medium	9	0.570946	0.18177	0.568244	0.312008	0.758023	0.584891	0.589563
ENCSR000AFD	occipital lobe	occipital lobe tissue female embryo (20 weeks) and male embryo (22 weeks)	tissue	total RNA-seq	ENCFF934ZRV	ENCFF925GXJ	0.968764	1	Medium	10	0.585497	0.171828	0.538154	0.327673	0.712179	0.607213	0.443384
ENCSR000AFD	occipital lobe	occipital lobe tissue female embryo (20 weeks) and male embryo (22 weeks)	tissue	total RNA-seq	ENCFF934ZRV	ENCFF925GXJ	0.968764	1	Medium-low	1	0.279984	0.162956	0.125465	0.177647	0.390373	0.355666	0.33922
ENCSR000AFD	occipital lobe	occipital lobe tissue female embryo (20 weeks) and male embryo (22 weeks)	tissue	total RNA-seq	ENCFF934ZRV	ENCFF925GXJ	0.968764	1	Medium-low	2	0.331357	0.126941	0.215982	0.166073	0.403567	0.284286	0.279186
ENCSR000AFD	occipital lobe	occipital lobe tissue female embryo (20 weeks) and male embryo (22 weeks)	tissue	total RNA-seq	ENCFF934ZRV	ENCFF925GXJ	0.968764	1	Medium-low	3	0.361651	0.120272	0.295401	0.188845	0.375093	0.273423	0.232061
ENCSR000AFD	occipital lobe	occipital lobe tissue female embryo (20 weeks) and male embryo (22 weeks)	tissue	total RNA-seq	ENCFF934ZRV	ENCFF925GXJ	0.968764	1	Medium-low	4	0.299765	0.0976367	0.263353	0.160249	0.338737	0.298851	0.226954
ENCSR000AFD	occipital lobe	occipital lobe tissue female embryo (20 weeks) and male embryo (22 weeks)	tissue	total RNA-seq	ENCFF934ZRV	ENCFF925GXJ	0.968764	1	Medium-low	5	0.284069	0.106148	0.253806	0.135245	0.324567	0.246117	0.21711
ENCSR000AFD	occipital lobe	occipital lobe tissue female embryo (20 weeks) and male embryo (22 weeks)	tissue	total RNA-seq	ENCFF934ZRV	ENCFF925GXJ	0.968764	1	Medium-low	6	0.288084	0.109985	0.236227	0.127358	0.306681	0.230083	0.20849
ENCSR000AFD	occipital lobe	occipital lobe tissue female embryo (20 weeks) and male embryo (22 weeks)	tissue	total RNA-seq	ENCFF934ZRV	ENCFF925GXJ	0.968764	1	Medium-low	7	0.251311	0.0734016	0.167102	0.156998	0.283125	0.214664	0.20356
ENCSR000AFD	occipital lobe	occipital lobe tissue female embryo (20 weeks) and male embryo (22 weeks)	tissue	total RNA-seq	ENCFF934ZRV	ENCFF925GXJ	0.968764	1	Medium-low	8	0.211848	0.0798789	0.200885	0.174205	0.265813	0.224551	0.186815
ENCSR000AFD	occipital lobe	occipital lobe tissue female embryo (20 weeks) and male embryo (22 weeks)	tissue	total RNA-seq	ENCFF934ZRV	ENCFF925GXJ	0.968764	1	Medium-low	9	0.191701	0.071338	0.205486	0.122219	0.248727	0.242445	0.188211
ENCSR000AFD	occipital lobe	occipital lobe tissue female embryo (20 weeks) and male embryo (22 weeks)	tissue	total RNA-seq	ENCFF934ZRV	ENCFF925GXJ	0.968764	1	Medium-low	10	0.221611	0.0855785	0.189263	0.158105	0.26653	0.249523	0.172443
ENCSR000AFD	occipital lobe	occipital lobe tissue female embryo (20 weeks) and male embryo (22 weeks)	tissue	total RNA-seq	ENCFF934ZRV	ENCFF925GXJ	0.968764	1	Low	1	0.147925	0.0711558	0.0421117	0.0471582	0.0905567	0.0755112	0.0770453
ENCSR000AFD	occipital lobe	occipital lobe tissue female embryo (20 weeks) and male embryo (22 weeks)	tissue	total RNA-seq	ENCFF934ZRV	ENCFF925GXJ	0.968764	1	Low	2	0.0725089	0.0292416	0.0579436	0.0356413	0.0836022	0.0696982	0.0466416
ENCSR000AFD	occipital lobe	occipital lobe tissue female embryo (20 weeks) and male embryo (22 weeks)	tissue	total RNA-seq	ENCFF934ZRV	ENCFF925GXJ	0.968764	1	Low	3	0.0604724	0.0262206	0.0480968	0.0290149	0.0774242	0.0505372	0.0470079
ENCSR000AFD	occipital lobe	occipital lobe tissue female embryo (20 weeks) and male embryo (22 weeks)	tissue	total RNA-seq	ENCFF934ZRV	ENCFF925GXJ	0.968764	1	Low	4	0.0639054	0.0252037	0.0462129	0.0320713	0.0704649	0.0570798	0.0476782
ENCSR000AFD	occipital lobe	occipital lobe tissue female embryo (20 weeks) and male embryo (22 weeks)	tissue	total RNA-seq	ENCFF934ZRV	ENCFF925GXJ	0.968764	1	Low	5	0.048333	0.0153311	0.0475282	0.0244158	0.0692781	0.0515112	0.0388091
ENCSR000AFD	occipital lobe	occipital lobe tissue female embryo (20 weeks) and male embryo (22 weeks)	tissue	total RNA-seq	ENCFF934ZRV	ENCFF925GXJ	0.968764	1	Low	6	0.051774	0.020705	0.0545041	0.0281164	0.073298	0.0553736	0.0429731
ENCSR000AFD	occipital lobe	occipital lobe tissue female embryo (20 weeks) and male embryo (22 weeks)	tissue	total RNA-seq	ENCFF934ZRV	ENCFF925GXJ	0.968764	1	Low	7	0.0403873	0.0174288	0.0493339	0.0307627	0.0701965	0.0520181	0.0287531
ENCSR000AFD	occipital lobe	occipital lobe tissue female embryo (20 weeks) and male embryo (22 weeks)	tissue	total RNA-seq	ENCFF934ZRV	ENCFF925GXJ	0.968764	1	Low	8	0.0501914	0.0187263	0.0480746	0.0310969	0.0651294	0.0535804	0.0380846
ENCSR000AFD	occipital lobe	occipital lobe tissue female embryo (20 weeks) and male embryo (22 weeks)	tissue	total RNA-seq	ENCFF934ZRV	ENCFF925GXJ	0.968764	1	Low	9	0.0383909	0.0194318	0.0532292	0.0372703	0.0635659	0.0574374	0.0416566
ENCSR000AFD	occipital lobe	occipital lobe tissue female embryo (20 weeks) and male embryo (22 weeks)	tissue	total RNA-seq	ENCFF934ZRV	ENCFF925GXJ	0.968764	1	Low	10	0.0579894	0.0209919	0.0436717	0.0192476	0.0583095	0.0461019	0.0396315
ENCSR000AEC	GM12878	GM12878	cell line	total RNA-seq	ENCFF270HBR	ENCFF339IYH	0.984904	1	High	1	1.48346	0.141584	0.922756	0.642059	24.9738	11.3442	5.60397
ENCSR000AEC	GM12878	GM12878	cell line	total RNA-seq	ENCFF270HBR	ENCFF339IYH	0.984904	1	High	2	2.94053	0.336158	8.12301	5.23861	19.012	10.4828	6.52926
ENCSR000AEC	GM12878	GM12878	cell line	total RNA-seq	ENCFF270HBR	ENCFF339IYH	0.984904	1	High	3	4.95995	0.43939	7.40309	5.2186	20.7308	28.5219	6.24364
ENCSR000AEC	GM12878	GM12878	cell line	total RNA-seq	ENCFF270HBR	ENCFF339IYH	0.984904	1	High	4	5.32465	1.10698	18.2028	9.27585	21.1172	10.4588	6.19386
ENCSR000AEC	GM12878	GM12878	cell line	total RNA-seq	ENCFF270HBR	ENCFF339IYH	0.984904	1	High	5	5.30481	1.09321	11.0501	5.98109	21.7018	21.6876	7.03353
ENCSR000AEC	GM12878	GM12878	cell line	total RNA-seq	ENCFF270HBR	ENCFF339IYH	0.984904	1	High	6	7.67877	0.401063	18.7712	7.50913	25.109	29.3663	5.61541
ENCSR000AEC	GM12878	GM12878	cell line	total RNA-seq	ENCFF270HBR	ENCFF339IYH	0.984904	1	High	7	10.0161	1.52745	19.6184	10.6764	19.71	31.0951	4.99995
ENCSR000AEC	GM12878	GM12878	cell line	total RNA-seq	ENCFF270HBR	ENCFF339IYH	0.984904	1	High	8	5.99505	2.17366	25.7064	17.4872	17.8887	18.0784	8.6189
ENCSR000AEC	GM12878	GM12878	cell line	total RNA-seq	ENCFF270HBR	ENCFF339IYH	0.984904	1	High	9	5.1386	0.898195	11.3403	4.55789	17.1355	12.8425	4.23773
ENCSR000AEC	GM12878	GM12878	cell line	total RNA-seq	ENCFF270HBR	ENCFF339IYH	0.984904	1	High	10	4.21366	1.03843	7.22849	9.06498	17.2302	16.2014	5.70063
ENCSR000AEC	GM12878	GM12878	cell line	total RNA-seq	ENCFF270HBR	ENCFF339IYH	0.984904	1	Medium-high	1	1.2602	0.434048	0.727644	1.43382	4.08406	3.29759	2.27434
ENCSR000AEC	GM12878	GM12878	cell line	total RNA-seq	ENCFF270HBR	ENCFF339IYH	0.984904	1	Medium-high	2	3.20609	0.74307	2.50703	0.750641	4.41845	2.9666	2.01833
ENCSR000AEC	GM12878	GM12878	cell line	total RNA-seq	ENCFF270HBR	ENCFF339IYH	0.984904	1	Medium-high	3	2.66734	0.580952	2.47296	0.707655	4.46383	2.09733	2.52636
ENCSR000AEC	GM12878	GM12878	cell line	total RNA-seq	ENCFF270HBR	ENCFF339IYH	0.984904	1	Medium-high	4	2.642	0.446301	2.19944	0.769484	4.15426	2.07368	2.10688
ENCSR000AEC	GM12878	GM12878	cell line	total RNA-seq	ENCFF270HBR	ENCFF339IYH	0.984904	1	Medium-high	5	2.55926	0.459396	3.07759	1.18203	3.99813	2.03624	2.1071
ENCSR000AEC	GM12878	GM12878	cell line	total RNA-seq	ENCFF270HBR	ENCFF339IYH	0.984904	1	Medium-high	6	2.05855	0.377504	2.76007	0.889583	3.74503	2.09762	2.0445
ENCSR000AEC	GM12878	GM12878	cell line	total RNA-seq	ENCFF270HBR	ENCFF339IYH	0.984904	1	Medium-high	7	2.09269	0.635055	2.31726	1.23349	3.61675	2.15928	2.1175
ENCSR000AEC	GM12878	GM12878	cell line	total RNA-seq	ENCFF270HBR	ENCFF339IYH	0.984904	1	Medium-high	8	2.36841	0.476016	1.89771	1.13709	3.46123	1.95999	1.69117
ENCSR000AEC	GM12878	GM12878	cell line	total RNA-seq	ENCFF270HBR	ENCFF339IYH	0.984904	1	Medium-high	9	2.25201	0.553195	2.61485	0.975241	3.12548	2.48237	1.98389
ENCSR000AEC	GM12878	GM12878	cell line	total RNA-seq	ENCFF270HBR	ENCFF339IYH	0.984904	1	Medium-high	10	1.97368	0.535073	2.35873	1.12831	2.98968	2.44943	1.76389
ENCSR000AEC	GM12878	GM12878	cell line	total RNA-seq	ENCFF270HBR	ENCFF339IYH	0.984904	1	Medium	1	0.940506	0.391265	0.341986	0.328048	1.77323	1.46416	1.04379
ENCSR000AEC	GM12878	GM12878	cell line	total RNA-seq	ENCFF270HBR	ENCFF339IYH	0.984904	1	Medium	2	1.4742	0.294193	1.01822	0.514154	1.87436	1.27726	0.949941
ENCSR000AEC	GM12878	GM12878	cell line	total RNA-seq	ENCFF270HBR	ENCFF339IYH	0.984904	1	Medium	3	1.5589	0.243739	1.20732	0.560515	1.82337	1.03342	1.015
ENCSR000AEC	GM12878	GM12878	cell line	total RNA-seq	ENCFF270HBR	ENCFF339IYH	0.984904	1	Medium	4	1.37282	0.266893	1.08603	0.537897	1.72422	1.08469	0.911705
ENCSR000AEC	GM12878	GM12878	cell line	total RNA-seq	ENCFF270HBR	ENCFF339IYH	0.984904	1	Medium	5	1.08146	0.251376	1.06286	0.452124	1.63919	0.899579	1.04264
ENCSR000AEC	GM12878	GM12878	cell line	total RNA-seq	ENCFF270HBR	ENCFF339IYH	0.984904	1	Medium	6	1.05022	0.255825	1.05809	0.504339	1.54339	0.891303	0.891619
ENCSR000AEC	GM12878	GM12878	cell line	total RNA-seq	ENCFF270HBR	ENCFF339IYH	0.984904	1	Medium	7	1.08233	0.261879	0.959912	0.434107	1.36379	1.00727	0.827756
ENCSR000AEC	GM12878	GM12878	cell line	total RNA-seq	ENCFF270HBR	ENCFF339IYH	0.984904	1	Medium	8	1.02173	0.278555	0.849554	0.541589	1.25814	0.855431	0.805973
ENCSR000AEC	GM12878	GM12878	cell line	total RNA-seq	ENCFF270HBR	ENCFF339IYH	0.984904	1	Medium	9	0.855412	0.242067	0.840499	0.519143	1.16723	0.901893	0.766955
ENCSR000AEC	GM12878	GM12878	cell line	total RNA-seq	ENCFF270HBR	ENCFF339IYH	0.984904	1	Medium	10	0.766957	0.263883	0.786388	0.399639	1.16705	0.822514	0.836304
ENCSR000AEC	GM12878	GM12878	cell line	total RNA-seq	ENCFF270HBR	ENCFF339IYH	0.984904	1	Medium-low	1	0.637335	0.215573	0.232794	0.259592	0.69149	0.556172	0.513959
ENCSR000AEC	GM12878	GM12878	cell line	total RNA-seq	ENCFF270HBR	ENCFF339IYH	0.984904	1	Medium-low	2	0.614856	0.164952	0.465262	0.269636	0.702244	0.501394	0.411266
ENCSR000AEC	GM12878	GM12878	cell line	total RNA-seq	ENCFF270HBR	ENCFF339IYH	0.984904	1	Medium-low	3	0.576771	0.153055	0.498265	0.237264	0.669383	0.443205	0.39087
ENCSR000AEC	GM12878	GM12878	cell line	total RNA-seq	ENCFF270HBR	ENCFF339IYH	0.984904	1	Medium-low	4	0.520914	0.137938	0.418679	0.279153	0.617846	0.42055	0.383155
ENCSR000AEC	GM12878	GM12878	cell line	total RNA-seq	ENCFF270HBR	ENCFF339IYH	0.984904	1	Medium-low	5	0.430203	0.148654	0.392592	0.221188	0.590874	0.38515	0.397505
ENCSR000AEC	GM12878	GM12878	cell line	total RNA-seq	ENCFF270HBR	ENCFF339IYH	0.984904	1	Medium-low	6	0.506125	0.149165	0.40088	0.226849	0.541045	0.421543	0.352197
ENCSR000AEC	GM12878	GM12878	cell line	total RNA-seq	ENCFF270HBR	ENCFF339IYH	0.984904	1	Medium-low	7	0.423343	0.101903	0.339174	0.249969	0.494779	0.359321	0.343629
ENCSR000AEC	GM12878	GM12878	cell line	total RNA-seq	ENCFF270HBR	ENCFF339IYH	0.984904	1	Medium-low	8	0.390171	0.12152	0.361815	0.211759	0.452765	0.357599	0.294243
ENCSR000AEC	GM12878	GM12878	cell line	total RNA-seq	ENCFF270HBR	ENCFF339IYH	0.984904	1	Medium-low	9	0.346917	0.125427	0.328129	0.176953	0.444613	0.357253	0.337515
ENCSR000AEC	GM12878	GM12878	cell line	total RNA-seq	ENCFF270HBR	ENCFF339IYH	0.984904	1	Medium-low	10	0.263577	0.097385	0.35937	0.236386	0.433283	0.324172	0.217382
ENCSR000AEC	GM12878	GM12878	cell line	total RNA-seq	ENCFF270HBR	ENCFF339IYH	0.984904	1	Low	1	0.224472	0.0748223	0.0875267	0.0481606	0.169129	0.123629	0.0782542
ENCSR000AEC	GM12878	GM12878	cell line	total RNA-seq	ENCFF270HBR	ENCFF339IYH	0.984904	1	Low	2	0.0770966	0.0272405	0.0710537	0.0356429	0.132396	0.0715018	0.0486351
ENCSR000AEC	GM12878	GM12878	cell line	total RNA-seq	ENCFF270HBR	ENCFF339IYH	0.984904	1	Low	3	0.0794737	0.0308439	0.0652384	0.0375826	0.109739	0.0602147	0.0514225
ENCSR000AEC	GM12878	GM12878	cell line	total RNA-seq	ENCFF270HBR	ENCFF339IYH	0.984904	1	Low	4	0.0547359	0.019246	0.0439522	0.0343403	0.0846936	0.046218	0.0329148
ENCSR000AEC	GM12878	GM12878	cell line	total RNA-seq	ENCFF270HBR	ENCFF339IYH	0.984904	1	Low	5	0.0492307	0.0167457	0.0440687	0.0267943	0.0867363	0.051289	0.0410504
ENCSR000AEC	GM12878	GM12878	cell line	total RNA-seq	ENCFF270HBR	ENCFF339IYH	0.984904	1	Low	6	0.0454182	0.0209191	0.0506555	0.0246354	0.0740149	0.0444694	0.0410189
ENCSR000AEC	GM12878	GM12878	cell line	total RNA-seq	ENCFF270HBR	ENCFF339IYH	0.984904	1	Low	7	0.0397045	0.0168547	0.0316369	0.0313662	0.0668133	0.0415405	0.0377204
ENCSR000AEC	GM12878	GM12878	cell line	total RNA-seq	ENCFF270HBR	ENCFF339IYH	0.984904	1	Low	8	0.0359893	0.0159352	0.0498282	0.0414085	0.0604326	0.0497507	0.038001
ENCSR000AEC	GM12878	GM12878	cell line	total RNA-seq	ENCFF270HBR	ENCFF339IYH	0.984904	1	Low	9	0.0326799	0.0109417	0.0471621	0.0320219	0.0575263	0.0502162	0.030917
ENCSR000AEC	GM12878	GM12878	cell line	total RNA-seq	ENCFF270HBR	ENCFF339IYH	0.984904	1	Low	10	0.0355429	0.0154949	0.0419901	0.0275324	0.0519856	0.035396	0.0290954
ENCSR000AAH	regular cardiac myocyte	regular cardiac myocyte female adult (51 years) and male adult (48 years)	primary cell	total RNA-seq	ENCFF444FTQ	ENCFF416SGA	0.865401	1	High	1	5.82828	5.26168	2.78045	3.5008	21.7301	14.2889	7.25287
ENCSR000AAH	regular cardiac myocyte	regular cardiac myocyte female adult (51 years) and male adult (48 years)	primary cell	total RNA-seq	ENCFF444FTQ	ENCFF416SGA	0.865401	1	High	2	8.47119	1.6687	9.67773	5.21695	19.456	10.8754	8.13222
ENCSR000AAH	regular cardiac myocyte	regular cardiac myocyte female adult (51 years) and male adult (48 years)	primary cell	total RNA-seq	ENCFF444FTQ	ENCFF416SGA	0.865401	1	High	3	11.9906	0.858301	7.78494	4.38165	19.472	16.8788	8.83401
ENCSR000AAH	regular cardiac myocyte	regular cardiac myocyte female adult (51 years) and male adult (48 years)	primary cell	total RNA-seq	ENCFF444FTQ	ENCFF416SGA	0.865401	1	High	4	13.8882	2.64993	11.3792	8.45266	19.0107	10.2472	8.81274
ENCSR000AAH	regular cardiac myocyte	regular cardiac myocyte female adult (51 years) and male adult (48 years)	primary cell	total RNA-seq	ENCFF444FTQ	ENCFF416SGA	0.865401	1	High	5	7.05703	2.88417	13.9138	12.4255	18.0002	16.7574	12.0467
ENCSR000AAH	regular cardiac myocyte	regular cardiac myocyte female adult (51 years) and male adult (48 years)	primary cell	total RNA-seq	ENCFF444FTQ	ENCFF416SGA	0.865401	1	High	6	10.9373	1.98821	18.051	4.5501	17.8564	28.9914	7.98801
ENCSR000AAH	regular cardiac myocyte	regular cardiac myocyte female adult (51 years) and male adult (48 years)	primary cell	total RNA-seq	ENCFF444FTQ	ENCFF416SGA	0.865401	1	High	7	9.63083	1.6419	14.3866	7.58905	19.4863	17.7788	7.77084
ENCSR000AAH	regular cardiac myocyte	regular cardiac myocyte female adult (51 years) and male adult (48 years)	primary cell	total RNA-seq	ENCFF444FTQ	ENCFF416SGA	0.865401	1	High	8	6.60987	1.02848	23.0495	12.6496	17.1925	10.6324	8.6171
ENCSR000AAH	regular cardiac myocyte	regular cardiac myocyte female adult (51 years) and male adult (48 years)	primary cell	total RNA-seq	ENCFF444FTQ	ENCFF416SGA	0.865401	1	High	9	6.77425	0.753989	14.5646	5.43015	16.5347	11.4993	7.27776
ENCSR000AAH	regular cardiac myocyte	regular cardiac myocyte female adult (51 years) and male adult (48 years)	primary cell	total RNA-seq	ENCFF444FTQ	ENCFF416SGA	0.865401	1	High	10	8.32134	0.928793	7.17761	6.62991	15.4131	13.0192	11.8649
ENCSR000AAH	regular cardiac myocyte	regular cardiac myocyte female adult (51 years) and male adult (48 years)	primary cell	total RNA-seq	ENCFF444FTQ	ENCFF416SGA	0.865401	1	Medium-high	1	1.86997	0.708271	0.895797	1.46038	4.57634	3.82906	2.70972
ENCSR000AAH	regular cardiac myocyte	regular cardiac myocyte female adult (51 years) and male adult (48 years)	primary cell	total RNA-seq	ENCFF444FTQ	ENCFF416SGA	0.865401	1	Medium-high	2	3.29574	0.568032	2.61225	1.23661	4.81002	3.12452	3.17847
ENCSR000AAH	regular cardiac myocyte	regular cardiac myocyte female adult (51 years) and male adult (48 years)	primary cell	total RNA-seq	ENCFF444FTQ	ENCFF416SGA	0.865401	1	Medium-high	3	4.02366	0.465355	2.77743	0.789213	4.68171	2.66676	2.91027
ENCSR000AAH	regular cardiac myocyte	regular cardiac myocyte female adult (51 years) and male adult (48 years)	primary cell	total RNA-seq	ENCFF444FTQ	ENCFF416SGA	0.865401	1	Medium-high	4	3.06161	0.368875	2.78432	1.26318	4.53788	2.35299	2.51348
ENCSR000AAH	regular cardiac myocyte	regular cardiac myocyte female adult (51 years) and male adult (48 years)	primary cell	total RNA-seq	ENCFF444FTQ	ENCFF416SGA	0.865401	1	Medium-high	5	2.9276	0.225308	2.84535	1.18603	4.10866	2.26559	2.29849
ENCSR000AAH	regular cardiac myocyte	regular cardiac myocyte female adult (51 years) and male adult (48 years)	primary cell	total RNA-seq	ENCFF444FTQ	ENCFF416SGA	0.865401	1	Medium-high	6	2.36531	0.356782	2.53089	0.97921	3.95318	2.48333	2.54952
ENCSR000AAH	regular cardiac myocyte	regular cardiac myocyte female adult (51 years) and male adult (48 years)	primary cell	total RNA-seq	ENCFF444FTQ	ENCFF416SGA	0.865401	1	Medium-high	7	2.7331	0.387395	2.46973	1.1	3.66025	2.47242	2.41014
ENCSR000AAH	regular cardiac myocyte	regular cardiac myocyte female adult (51 years) and male adult (48 years)	primary cell	total RNA-seq	ENCFF444FTQ	ENCFF416SGA	0.865401	1	Medium-high	8	2.41261	0.417572	2.22849	1.09419	3.41186	2.36258	2.00222
ENCSR000AAH	regular cardiac myocyte	regular cardiac myocyte female adult (51 years) and male adult (48 years)	primary cell	total RNA-seq	ENCFF444FTQ	ENCFF416SGA	0.865401	1	Medium-high	9	2.82647	0.400482	2.49749	1.11275	3.15534	1.97822	2.07282
ENCSR000AAH	regular cardiac myocyte	regular cardiac myocyte female adult (51 years) and male adult (48 years)	primary cell	total RNA-seq	ENCFF444FTQ	ENCFF416SGA	0.865401	1	Medium-high	10	2.30058	0.384448	1.90178	0.776365	2.8661	2.26936	1.79724
ENCSR000AAH	regular cardiac myocyte	regular cardiac myocyte female adult (51 years) and male adult (48 years)	primary cell	total RNA-seq	ENCFF444FTQ	ENCFF416SGA	0.865401	1	Medium	1	1.22006	0.45981	0.384238	0.410641	1.79356	1.55495	1.1476
ENCSR000AAH	regular cardiac myocyte	regular cardiac myocyte female adult (51 years) and male adult (48 years)	primary cell	total RNA-seq	ENCFF444FTQ	ENCFF416SGA	0.865401	1	Medium	2	1.58599	0.345686	1.05791	0.623249	1.83669	1.39026	1.09075
ENCSR000AAH	regular cardiac myocyte	regular cardiac myocyte female adult (51 years) and male adult (48 years)	primary cell	total RNA-seq	ENCFF444FTQ	ENCFF416SGA	0.865401	1	Medium	3	1.47282	0.204337	1.22109	0.648134	1.75585	1.12418	1.15877
ENCSR000AAH	regular cardiac myocyte	regular cardiac myocyte female adult (51 years) and male adult (48 years)	primary cell	total RNA-seq	ENCFF444FTQ	ENCFF416SGA	0.865401	1	Medium	4	1.43452	0.215357	1.0711	0.546104	1.65336	1.0751	1.03468
ENCSR000AAH	regular cardiac myocyte	regular cardiac myocyte female adult (51 years) and male adult (48 years)	primary cell	total RNA-seq	ENCFF444FTQ	ENCFF416SGA	0.865401	1	Medium	5	1.15018	0.226855	1.07078	0.367851	1.59598	0.911903	1.0094
ENCSR000AAH	regular cardiac myocyte	regular cardiac myocyte female adult (51 years) and male adult (48 years)	primary cell	total RNA-seq	ENCFF444FTQ	ENCFF416SGA	0.865401	1	Medium	6	1.10544	0.189217	1.03919	0.359516	1.48268	1.00029	0.920868
ENCSR000AAH	regular cardiac myocyte	regular cardiac myocyte female adult (51 years) and male adult (48 years)	primary cell	total RNA-seq	ENCFF444FTQ	ENCFF416SGA	0.865401	1	Medium	7	1.1572	0.196176	0.886759	0.435949	1.36113	1.0284	0.959841
ENCSR000AAH	regular cardiac myocyte	regular cardiac myocyte female adult (51 years) and male adult (48 years)	primary cell	total RNA-seq	ENCFF444FTQ	ENCFF416SGA	0.865401	1	Medium	8	1.01334	0.220501	0.909692	0.549278	1.27419	0.837493	0.865859
ENCSR000AAH	regular cardiac myocyte	regular cardiac myocyte female adult (51 years) and male adult (48 years)	primary cell	total RNA-seq	ENCFF444FTQ	ENCFF416SGA	0.865401	1	Medium	9	0.954292	0.179546	0.794737	0.411784	1.1849	0.958173	0.850948
ENCSR000AAH	regular cardiac myocyte	regular cardiac myocyte female adult (51 years) and male adult (48 years)	primary cell	total RNA-seq	ENCFF444FTQ	ENCFF416SGA	0.865401	1	Medium	10	0.729105	0.211077	0.810875	0.448023	1.18225	0.88201	0.893892
ENCSR000AAH	regular cardiac myocyte	regular cardiac myocyte female adult (51 years) and male adult (48 years)	primary cell	total RNA-seq	ENCFF444FTQ	ENCFF416SGA	0.865401	1	Medium-low	1	0.70218	0.24875	0.170429	0.186635	0.733697	0.56489	0.507084
ENCSR000AAH	regular cardiac myocyte	regular cardiac myocyte female adult (51 years) and male adult (48 years)	primary cell	total RNA-seq	ENCFF444FTQ	ENCFF416SGA	0.865401	1	Medium-low	2	0.586183	0.114806	0.385846	0.224327	0.69479	0.482919	0.425593
ENCSR000AAH	regular cardiac myocyte	regular cardiac myocyte female adult (51 years) and male adult (48 years)	primary cell	total RNA-seq	ENCFF444FTQ	ENCFF416SGA	0.865401	1	Medium-low	3	0.615475	0.105315	0.484042	0.243484	0.641042	0.433584	0.454399
ENCSR000AAH	regular cardiac myocyte	regular cardiac myocyte female adult (51 years) and male adult (48 years)	primary cell	total RNA-seq	ENCFF444FTQ	ENCFF416SGA	0.865401	1	Medium-low	4	0.505509	0.096216	0.381373	0.182163	0.613722	0.432242	0.39215
ENCSR000AAH	regular cardiac myocyte	regular cardiac myocyte female adult (51 years) and male adult (48 years)	primary cell	total RNA-seq	ENCFF444FTQ	ENCFF416SGA	0.865401	1	Medium-low	5	0.466958	0.10701	0.38187	0.174266	0.579199	0.377634	0.375066
ENCSR000AAH	regular cardiac myocyte	regular cardiac myocyte female adult (51 years) and male adult (48 years)	primary cell	total RNA-seq	ENCFF444FTQ	ENCFF416SGA	0.865401	1	Medium-low	6	0.445246	0.089825	0.381864	0.178095	0.527856	0.345428	0.393562
ENCSR000AAH	regular cardiac myocyte	regular cardiac myocyte female adult (51 years) and male adult (48 years)	primary cell	total RNA-seq	ENCFF444FTQ	ENCFF416SGA	0.865401	1	Medium-low	7	0.379109	0.0765598	0.374141	0.227917	0.48422	0.410234	0.325782
ENCSR000AAH	regular cardiac myocyte	regular cardiac myocyte female adult (51 years) and male adult (48 years)	primary cell	total RNA-seq	ENCFF444FTQ	ENCFF416SGA	0.865401	1	Medium-low	8	0.458357	0.081119	0.296806	0.186578	0.446003	0.330152	0.287416
ENCSR000AAH	regular cardiac myocyte	regular cardiac myocyte female adult (51 years) and male adult (48 years)	primary cell	total RNA-seq	ENCFF444FTQ	ENCFF416SGA	0.865401	1	Medium-low	9	0.322324	0.0987004	0.320492	0.153143	0.406061	0.369004	0.308464
ENCSR000AAH	regular cardiac myocyte	regular cardiac myocyte female adult (51 years) and male adult (48 years)	primary cell	total RNA-seq	ENCFF444FTQ	ENCFF416SGA	0.865401	1	Medium-low	10	0.263973	0.0795708	0.267939	0.125309	0.428265	0.299524	0.265005
ENCSR000AAH	regular cardiac myocyte	regular cardiac myocyte female adult (51 years) and male adult (48 years)	primary cell	total RNA-seq	ENCFF444FTQ	ENCFF416SGA	0.865401	1	Low	1	0.189197	0.0503815	0.0623405	0.058167	0.143072	0.11606	0.10122
ENCSR000AAH	regular cardiac myocyte	regular cardiac myocyte female adult (51 years) and male adult (48 years)	primary cell	total RNA-seq	ENCFF444FTQ	ENCFF416SGA	0.865401	1	Low	2	0.0966701	0.0264359	0.0824855	0.0438364	0.125877	0.0986448	0.0622004
ENCSR000AAH	regular cardiac myocyte	regular cardiac myocyte female adult (51 years) and male adult (48 years)	primary cell	total RNA-seq	ENCFF444FTQ	ENCFF416SGA	0.865401	1	Low	3	0.0815486	0.0229446	0.0770437	0.0313329	0.110761	0.0727655	0.0621312
ENCSR000AAH	regular cardiac myocyte	regular cardiac myocyte female adult (51 years) and male adult (48 years)	primary cell	total RNA-seq	ENCFF444FTQ	ENCFF416SGA	0.865401	1	Low	4	0.0739081	0.0142114	0.0601056	0.0298698	0.0978863	0.0554008	0.0420425
ENCSR000AAH	regular cardiac myocyte	regular cardiac myocyte female adult (51 years) and male adult (48 years)	primary cell	total RNA-seq	ENCFF444FTQ	ENCFF416SGA	0.865401	1	Low	5	0.065228	0.0154965	0.0517294	0.0300247	0.0915041	0.0601138	0.0496323
ENCSR000AAH	regular cardiac myocyte	regular cardiac myocyte female adult (51 years) and male adult (48 years)	primary cell	total RNA-seq	ENCFF444FTQ	ENCFF416SGA	0.865401	1	Low	6	0.0571119	0.0160226	0.0689279	0.0374595	0.0779159	0.060592	0.0495292
ENCSR000AAH	regular cardiac myocyte	regular cardiac myocyte female adult (51 years) and male adult (48 years)	primary cell	total RNA-seq	ENCFF444FTQ	ENCFF416SGA	0.865401	1	Low	7	0.0567743	0.0152876	0.0566814	0.0426166	0.0697825	0.0663644	0.0478658
ENCSR000AAH	regular cardiac myocyte	regular cardiac myocyte female adult (51 years) and male adult (48 years)	primary cell	total RNA-seq	ENCFF444FTQ	ENCFF416SGA	0.865401	1	Low	8	0.0604842	0.0130208	0.0621985	0.0381557	0.0680581	0.0577007	0.047713
ENCSR000AAH	regular cardiac myocyte	regular cardiac myocyte female adult (51 years) and male adult (48 years)	primary cell	total RNA-seq	ENCFF444FTQ	ENCFF416SGA	0.865401	1	Low	9	0.0507877	0.0167457	0.058977	0.0385861	0.0464414	0.0576522	0.0337605
ENCSR000AAH	regular cardiac myocyte	regular cardiac myocyte female adult (51 years) and male adult (48 years)	primary cell	total RNA-seq	ENCFF444FTQ	ENCFF416SGA	0.865401	1	Low	10	0.0413515	0.0101305	0.0468924	0.0296863	0.0403512	0.0551949	0.0329881
ENCSR000CUL	fibroblast of villous mesenchyme	fibroblast of villous mesenchyme female newborn and male newborn	primary cell	total RNA-seq	ENCFF167MWZ	ENCFF976DZO	0.942554	1	High	1	5.96979	4.91041	2.19523	2.73803	16.6893	10.1416	6.21279
ENCSR000CUL	fibroblast of villous mesenchyme	fibroblast of villous mesenchyme female newborn and male newborn	primary cell	total RNA-seq	ENCFF167MWZ	ENCFF976DZO	0.942554	1	High	2	11.3517	1.52674	6.31265	13.9921	15.9495	8.32934	7.98731
ENCSR000CUL	fibroblast of villous mesenchyme	fibroblast of villous mesenchyme female newborn and male newborn	primary cell	total RNA-seq	ENCFF167MWZ	ENCFF976DZO	0.942554	1	High	3	14.5344	1.64027	7.756	3.95642	15.4214	16.9349	11.0704
ENCSR000CUL	fibroblast of villous mesenchyme	fibroblast of villous mesenchyme female newborn and male newborn	primary cell	total RNA-seq	ENCFF167MWZ	ENCFF976DZO	0.942554	1	High	4	15.1323	2.29574	12.4359	9.01451	16.5277	11.295	9.41665
ENCSR000CUL	fibroblast of villous mesenchyme	fibroblast of villous mesenchyme female newborn and male newborn	primary cell	total RNA-seq	ENCFF167MWZ	ENCFF976DZO	0.942554	1	High	5	6.13505	2.37372	15.8968	20.6086	14.8506	11.352	9.57222
ENCSR000CUL	fibroblast of villous mesenchyme	fibroblast of villous mesenchyme female newborn and male newborn	primary cell	total RNA-seq	ENCFF167MWZ	ENCFF976DZO	0.942554	1	High	6	11.6782	2.24044	12.5394	4.74759	14.194	19.0233	7.08454
ENCSR000CUL	fibroblast of villous mesenchyme	fibroblast of villous mesenchyme female newborn and male newborn	primary cell	total RNA-seq	ENCFF167MWZ	ENCFF976DZO	0.942554	1	High	7	10.3455	1.64107	9.50776	5.75561	15.7422	11.9068	7.73927
ENCSR000CUL	fibroblast of villous mesenchyme	fibroblast of villous mesenchyme female newborn and male newborn	primary cell	total RNA-seq	ENCFF167MWZ	ENCFF976DZO	0.942554	1	High	8	5.49293	1.481	18.831	19.2569	13.7858	8.84058	6.38384
ENCSR000CUL	fibroblast of villous mesenchyme	fibroblast of villous mesenchyme female newborn and male newborn	primary cell	total RNA-seq	ENCFF167MWZ	ENCFF976DZO	0.942554	1	High	9	5.98649	1.72678	13.5394	6.32246	11.5916	8.89941	6.40806
ENCSR000CUL	fibroblast of villous mesenchyme	fibroblast of villous mesenchyme female newborn and male newborn	primary cell	total RNA-seq	ENCFF167MWZ	ENCFF976DZO	0.942554	1	High	10	5.68793	0.916146	6.54927	4.42456	11.8865	13.6058	6.41955
ENCSR000CUL	fibroblast of villous mesenchyme	fibroblast of villous mesenchyme female newborn and male newborn	primary cell	total RNA-seq	ENCFF167MWZ	ENCFF976DZO	0.942554	1	Medium-high	1	1.72591	0.680743	0.69378	1.23026	3.70275	3.25078	2.06321
ENCSR000CUL	fibroblast of villous mesenchyme	fibroblast of villous mesenchyme female newborn and male newborn	primary cell	total RNA-seq	ENCFF167MWZ	ENCFF976DZO	0.942554	1	Medium-high	2	2.96304	0.753722	2.47186	1.17496	3.80134	2.73584	2.15863
ENCSR000CUL	fibroblast of villous mesenchyme	fibroblast of villous mesenchyme female newborn and male newborn	primary cell	total RNA-seq	ENCFF167MWZ	ENCFF976DZO	0.942554	1	Medium-high	3	3.08724	0.40526	2.43491	1.0079	3.69706	2.16799	1.86449
ENCSR000CUL	fibroblast of villous mesenchyme	fibroblast of villous mesenchyme female newborn and male newborn	primary cell	total RNA-seq	ENCFF167MWZ	ENCFF976DZO	0.942554	1	Medium-high	4	2.54305	0.528547	2.38496	1.00153	3.54823	2.15623	1.9848
ENCSR000CUL	fibroblast of villous mesenchyme	fibroblast of villous mesenchyme female newborn and male newborn	primary cell	total RNA-seq	ENCFF167MWZ	ENCFF976DZO	0.942554	1	Medium-high	5	2.2782	0.438574	2.40478	0.926744	3.33309	1.81403	1.86259
ENCSR000CUL	fibroblast of villous mesenchyme	fibroblast of villous mesenchyme female newborn and male newborn	primary cell	total RNA-seq	ENCFF167MWZ	ENCFF976DZO	0.942554	1	Medium-high	6	1.95607	0.398535	2.01091	0.852439	3.1909	1.92274	2.04142
ENCSR000CUL	fibroblast of villous mesenchyme	fibroblast of villous mesenchyme female newborn and male newborn	primary cell	total RNA-seq	ENCFF167MWZ	ENCFF976DZO	0.942554	1	Medium-high	7	1.89386	0.452914	2.07539	1.06921	2.99747	1.86979	1.7851
ENCSR000CUL	fibroblast of villous mesenchyme	fibroblast of villous mesenchyme female newborn and male newborn	primary cell	total RNA-seq	ENCFF167MWZ	ENCFF976DZO	0.942554	1	Medium-high	8	2.13599	0.558913	2.00744	0.987285	2.67116	1.98043	1.38929
ENCSR000CUL	fibroblast of villous mesenchyme	fibroblast of villous mesenchyme female newborn and male newborn	primary cell	total RNA-seq	ENCFF167MWZ	ENCFF976DZO	0.942554	1	Medium-high	9	1.83287	0.458555	1.97839	0.868771	2.55945	1.79305	1.82778
ENCSR000CUL	fibroblast of villous mesenchyme	fibroblast of villous mesenchyme female newborn and male newborn	primary cell	total RNA-seq	ENCFF167MWZ	ENCFF976DZO	0.942554	1	Medium-high	10	1.65947	0.513031	1.66812	0.852464	2.50012	1.63182	1.35775
ENCSR000CUL	fibroblast of villous mesenchyme	fibroblast of villous mesenchyme female newborn and male newborn	primary cell	total RNA-seq	ENCFF167MWZ	ENCFF976DZO	0.942554	1	Medium	1	0.936722	0.427455	0.397019	0.437763	1.51446	1.32048	0.964805
ENCSR000CUL	fibroblast of villous mesenchyme	fibroblast of villous mesenchyme female newborn and male newborn	primary cell	total RNA-seq	ENCFF167MWZ	ENCFF976DZO	0.942554	1	Medium	2	1.47579	0.393598	0.973387	0.517561	1.53753	1.15448	0.939786
ENCSR000CUL	fibroblast of villous mesenchyme	fibroblast of villous mesenchyme female newborn and male newborn	primary cell	total RNA-seq	ENCFF167MWZ	ENCFF976DZO	0.942554	1	Medium	3	1.33846	0.30356	1.08422	0.52587	1.48029	0.972858	0.977992
ENCSR000CUL	fibroblast of villous mesenchyme	fibroblast of villous mesenchyme female newborn and male newborn	primary cell	total RNA-seq	ENCFF167MWZ	ENCFF976DZO	0.942554	1	Medium	4	1.21085	0.281427	0.966947	0.596947	1.39752	1.01785	0.856262
ENCSR000CUL	fibroblast of villous mesenchyme	fibroblast of villous mesenchyme female newborn and male newborn	primary cell	total RNA-seq	ENCFF167MWZ	ENCFF976DZO	0.942554	1	Medium	5	1.01998	0.278719	0.938282	0.376525	1.34273	0.910435	0.761133
ENCSR000CUL	fibroblast of villous mesenchyme	fibroblast of villous mesenchyme female newborn and male newborn	primary cell	total RNA-seq	ENCFF167MWZ	ENCFF976DZO	0.942554	1	Medium	6	0.962536	0.244554	0.954001	0.372899	1.26658	0.843766	0.748428
ENCSR000CUL	fibroblast of villous mesenchyme	fibroblast of villous mesenchyme female newborn and male newborn	primary cell	total RNA-seq	ENCFF167MWZ	ENCFF976DZO	0.942554	1	Medium	7	0.983801	0.23569	0.852257	0.437192	1.11717	0.796516	0.681952
ENCSR000CUL	fibroblast of villous mesenchyme	fibroblast of villous mesenchyme female newborn and male newborn	primary cell	total RNA-seq	ENCFF167MWZ	ENCFF976DZO	0.942554	1	Medium	8	0.834167	0.236381	0.735385	0.456408	1.05486	0.709423	0.752489
ENCSR000CUL	fibroblast of villous mesenchyme	fibroblast of villous mesenchyme female newborn and male newborn	primary cell	total RNA-seq	ENCFF167MWZ	ENCFF976DZO	0.942554	1	Medium	9	0.864693	0.234618	0.716252	0.390529	1.00734	0.719667	0.665265
ENCSR000CUL	fibroblast of villous mesenchyme	fibroblast of villous mesenchyme female newborn and male newborn	primary cell	total RNA-seq	ENCFF167MWZ	ENCFF976DZO	0.942554	1	Medium	10	0.581658	0.225486	0.692124	0.401903	0.970624	0.763839	0.677759
ENCSR000CUL	fibroblast of villous mesenchyme	fibroblast of villous mesenchyme female newborn and male newborn	primary cell	total RNA-seq	ENCFF167MWZ	ENCFF976DZO	0.942554	1	Medium-low	1	0.570729	0.300397	0.195005	0.218555	0.666317	0.52166	0.38015
ENCSR000CUL	fibroblast of villous mesenchyme	fibroblast of villous mesenchyme female newborn and male newborn	primary cell	total RNA-seq	ENCFF167MWZ	ENCFF976DZO	0.942554	1	Medium-low	2	0.57713	0.157582	0.405591	0.22132	0.623528	0.450743	0.396857
ENCSR000CUL	fibroblast of villous mesenchyme	fibroblast of villous mesenchyme female newborn and male newborn	primary cell	total RNA-seq	ENCFF167MWZ	ENCFF976DZO	0.942554	1	Medium-low	3	0.49859	0.164857	0.434063	0.245282	0.588958	0.420562	0.35188
ENCSR000CUL	fibroblast of villous mesenchyme	fibroblast of villous mesenchyme female newborn and male newborn	primary cell	total RNA-seq	ENCFF167MWZ	ENCFF976DZO	0.942554	1	Medium-low	4	0.473994	0.138448	0.420035	0.166314	0.552841	0.453389	0.282013
ENCSR000CUL	fibroblast of villous mesenchyme	fibroblast of villous mesenchyme female newborn and male newborn	primary cell	total RNA-seq	ENCFF167MWZ	ENCFF976DZO	0.942554	1	Medium-low	5	0.365605	0.114035	0.339294	0.199837	0.524701	0.358633	0.294409
ENCSR000CUL	fibroblast of villous mesenchyme	fibroblast of villous mesenchyme female newborn and male newborn	primary cell	total RNA-seq	ENCFF167MWZ	ENCFF976DZO	0.942554	1	Medium-low	6	0.376562	0.123239	0.359403	0.214743	0.488334	0.320283	0.323228
ENCSR000CUL	fibroblast of villous mesenchyme	fibroblast of villous mesenchyme female newborn and male newborn	primary cell	total RNA-seq	ENCFF167MWZ	ENCFF976DZO	0.942554	1	Medium-low	7	0.307586	0.108266	0.349237	0.211368	0.449591	0.311952	0.288089
ENCSR000CUL	fibroblast of villous mesenchyme	fibroblast of villous mesenchyme female newborn and male newborn	primary cell	total RNA-seq	ENCFF167MWZ	ENCFF976DZO	0.942554	1	Medium-low	8	0.34461	0.103121	0.318166	0.185787	0.410599	0.343894	0.255065
ENCSR000CUL	fibroblast of villous mesenchyme	fibroblast of villous mesenchyme female newborn and male newborn	primary cell	total RNA-seq	ENCFF167MWZ	ENCFF976DZO	0.942554	1	Medium-low	9	0.250049	0.11289	0.297313	0.174588	0.413045	0.315033	0.245313
ENCSR000CUL	fibroblast of villous mesenchyme	fibroblast of villous mesenchyme female newborn and male newborn	primary cell	total RNA-seq	ENCFF167MWZ	ENCFF976DZO	0.942554	1	Medium-low	10	0.285271	0.0994412	0.283987	0.112086	0.399545	0.250382	0.215863
ENCSR000CUL	fibroblast of villous mesenchyme	fibroblast of villous mesenchyme female newborn and male newborn	primary cell	total RNA-seq	ENCFF167MWZ	ENCFF976DZO	0.942554	1	Low	1	0.185849	0.0668075	0.0665025	0.0453816	0.136822	0.110887	0.0886338
ENCSR000CUL	fibroblast of villous mesenchyme	fibroblast of villous mesenchyme female newborn and male newborn	primary cell	total RNA-seq	ENCFF167MWZ	ENCFF976DZO	0.942554	1	Low	2	0.0796014	0.0307101	0.0710585	0.049498	0.120845	0.0909771	0.0483876
ENCSR000CUL	fibroblast of villous mesenchyme	fibroblast of villous mesenchyme female newborn and male newborn	primary cell	total RNA-seq	ENCFF167MWZ	ENCFF976DZO	0.942554	1	Low	3	0.0767685	0.025016	0.0757904	0.033686	0.104097	0.0662579	0.0557838
ENCSR000CUL	fibroblast of villous mesenchyme	fibroblast of villous mesenchyme female newborn and male newborn	primary cell	total RNA-seq	ENCFF167MWZ	ENCFF976DZO	0.942554	1	Low	4	0.0686624	0.0259568	0.0518238	0.0386852	0.0909533	0.0498689	0.03805
ENCSR000CUL	fibroblast of villous mesenchyme	fibroblast of villous mesenchyme female newborn and male newborn	primary cell	total RNA-seq	ENCFF167MWZ	ENCFF976DZO	0.942554	1	Low	5	0.0559632	0.0188233	0.0486485	0.0334586	0.0850135	0.0558564	0.0480025
ENCSR000CUL	fibroblast of villous mesenchyme	fibroblast of villous mesenchyme female newborn and male newborn	primary cell	total RNA-seq	ENCFF167MWZ	ENCFF976DZO	0.942554	1	Low	6	0.0539779	0.0215204	0.0476762	0.0304385	0.0767602	0.0621465	0.0402296
ENCSR000CUL	fibroblast of villous mesenchyme	fibroblast of villous mesenchyme female newborn and male newborn	primary cell	total RNA-seq	ENCFF167MWZ	ENCFF976DZO	0.942554	1	Low	7	0.0484553	0.0183164	0.0396786	0.0338293	0.0661151	0.0426712	0.0439064
ENCSR000CUL	fibroblast of villous mesenchyme	fibroblast of villous mesenchyme female newborn and male newborn	primary cell	total RNA-seq	ENCFF167MWZ	ENCFF976DZO	0.942554	1	Low	8	0.0427969	0.0146045	0.0505262	0.0246506	0.0606296	0.0552738	0.0298851
ENCSR000CUL	fibroblast of villous mesenchyme	fibroblast of villous mesenchyme female newborn and male newborn	primary cell	total RNA-seq	ENCFF167MWZ	ENCFF976DZO	0.942554	1	Low	9	0.0605011	0.019005	0.0455058	0.023438	0.0490772	0.0580573	0.0377097
ENCSR000CUL	fibroblast of villous mesenchyme	fibroblast of villous mesenchyme female newborn and male newborn	primary cell	total RNA-seq	ENCFF167MWZ	ENCFF976DZO	0.942554	1	Low	10	0.0348718	0.0152259	0.0373822	0.0247697	0.0433976	0.0524779	0.0328064
ENCSR000AAK	dermis microvascular lymphatic vessel endothelial cell	dermis microvascular lymphatic vessel endothelial cell female adult (38 years) and female adult (64 years)	primary cell	total RNA-seq	ENCFF303UEO	ENCFF113FKC	0.945157	1	High	1	8.76336	5.10306	1.65381	0.641905	22.0992	15.66	27.496
ENCSR000AAK	dermis microvascular lymphatic vessel endothelial cell	dermis microvascular lymphatic vessel endothelial cell female adult (38 years) and female adult (64 years)	primary cell	total RNA-seq	ENCFF303UEO	ENCFF113FKC	0.945157	1	High	2	13.8341	1.30695	8.44094	4.98594	22.7863	12.0029	12.044
ENCSR000AAK	dermis microvascular lymphatic vessel endothelial cell	dermis microvascular lymphatic vessel endothelial cell female adult (38 years) and female adult (64 years)	primary cell	total RNA-seq	ENCFF303UEO	ENCFF113FKC	0.945157	1	High	3	9.30123	1.67647	7.53652	3.53653	22.0874	23.1869	12.1578
ENCSR000AAK	dermis microvascular lymphatic vessel endothelial cell	dermis microvascular lymphatic vessel endothelial cell female adult (38 years) and female adult (64 years)	primary cell	total RNA-seq	ENCFF303UEO	ENCFF113FKC	0.945157	1	High	4	8.71961	1.88409	12.9828	6.57379	24.8471	8.43308	7.8614
ENCSR000AAK	dermis microvascular lymphatic vessel endothelial cell	dermis microvascular lymphatic vessel endothelial cell female adult (38 years) and female adult (64 years)	primary cell	total RNA-seq	ENCFF303UEO	ENCFF113FKC	0.945157	1	High	5	7.1057	1.17241	18.5001	16.3876	23.2673	15.9553	8.26533
ENCSR000AAK	dermis microvascular lymphatic vessel endothelial cell	dermis microvascular lymphatic vessel endothelial cell female adult (38 years) and female adult (64 years)	primary cell	total RNA-seq	ENCFF303UEO	ENCFF113FKC	0.945157	1	High	6	11.5961	0.796457	20.6985	5.79776	22.4802	26.7799	8.381
ENCSR000AAK	dermis microvascular lymphatic vessel endothelial cell	dermis microvascular lymphatic vessel endothelial cell female adult (38 years) and female adult (64 years)	primary cell	total RNA-seq	ENCFF303UEO	ENCFF113FKC	0.945157	1	High	7	10.8478	1.33941	14.6366	6.04414	22.2499	16.3959	8.04781
ENCSR000AAK	dermis microvascular lymphatic vessel endothelial cell	dermis microvascular lymphatic vessel endothelial cell female adult (38 years) and female adult (64 years)	primary cell	total RNA-seq	ENCFF303UEO	ENCFF113FKC	0.945157	1	High	8	4.36706	1.30391	28.4917	27.5825	18.7545	11.3405	5.22712
ENCSR000AAK	dermis microvascular lymphatic vessel endothelial cell	dermis microvascular lymphatic vessel endothelial cell female adult (38 years) and female adult (64 years)	primary cell	total RNA-seq	ENCFF303UEO	ENCFF113FKC	0.945157	1	High	9	5.29163	1.35386	17.8984	3.67582	18.5901	11.9544	10.9942
ENCSR000AAK	dermis microvascular lymphatic vessel endothelial cell	dermis microvascular lymphatic vessel endothelial cell female adult (38 years) and female adult (64 years)	primary cell	total RNA-seq	ENCFF303UEO	ENCFF113FKC	0.945157	1	High	10	14.9851	0.700683	6.95255	5.09053	18.0811	15.5675	11.0265
ENCSR000AAK	dermis microvascular lymphatic vessel endothelial cell	dermis microvascular lymphatic vessel endothelial cell female adult (38 years) and female adult (64 years)	primary cell	total RNA-seq	ENCFF303UEO	ENCFF113FKC	0.945157	1	Medium-high	1	1.99863	0.784282	0.832566	1.02336	5.01597	4.15306	2.78131
ENCSR000AAK	dermis microvascular lymphatic vessel endothelial cell	dermis microvascular lymphatic vessel endothelial cell female adult (38 years) and female adult (64 years)	primary cell	total RNA-seq	ENCFF303UEO	ENCFF113FKC	0.945157	1	Medium-high	2	3.85779	0.730002	2.64595	1.38654	5.22719	3.52895	2.80717
ENCSR000AAK	dermis microvascular lymphatic vessel endothelial cell	dermis microvascular lymphatic vessel endothelial cell female adult (38 years) and female adult (64 years)	primary cell	total RNA-seq	ENCFF303UEO	ENCFF113FKC	0.945157	1	Medium-high	3	3.85194	0.398191	3.28988	1.54139	5.12373	2.72512	2.20834
ENCSR000AAK	dermis microvascular lymphatic vessel endothelial cell	dermis microvascular lymphatic vessel endothelial cell female adult (38 years) and female adult (64 years)	primary cell	total RNA-seq	ENCFF303UEO	ENCFF113FKC	0.945157	1	Medium-high	4	3.12469	0.344557	3.19625	1.20686	4.82413	2.46918	2.38282
ENCSR000AAK	dermis microvascular lymphatic vessel endothelial cell	dermis microvascular lymphatic vessel endothelial cell female adult (38 years) and female adult (64 years)	primary cell	total RNA-seq	ENCFF303UEO	ENCFF113FKC	0.945157	1	Medium-high	5	2.92083	0.31559	2.80609	1.12668	4.4505	2.27319	2.46975
ENCSR000AAK	dermis microvascular lymphatic vessel endothelial cell	dermis microvascular lymphatic vessel endothelial cell female adult (38 years) and female adult (64 years)	primary cell	total RNA-seq	ENCFF303UEO	ENCFF113FKC	0.945157	1	Medium-high	6	2.45416	0.327751	2.59207	0.717506	4.1324	2.29081	2.33259
ENCSR000AAK	dermis microvascular lymphatic vessel endothelial cell	dermis microvascular lymphatic vessel endothelial cell female adult (38 years) and female adult (64 years)	primary cell	total RNA-seq	ENCFF303UEO	ENCFF113FKC	0.945157	1	Medium-high	7	2.39095	0.422507	2.27588	1.15568	3.82684	2.187	2.11777
ENCSR000AAK	dermis microvascular lymphatic vessel endothelial cell	dermis microvascular lymphatic vessel endothelial cell female adult (38 years) and female adult (64 years)	primary cell	total RNA-seq	ENCFF303UEO	ENCFF113FKC	0.945157	1	Medium-high	8	2.60914	0.486773	2.15307	1.25504	3.39128	2.49098	1.85219
ENCSR000AAK	dermis microvascular lymphatic vessel endothelial cell	dermis microvascular lymphatic vessel endothelial cell female adult (38 years) and female adult (64 years)	primary cell	total RNA-seq	ENCFF303UEO	ENCFF113FKC	0.945157	1	Medium-high	9	2.51816	0.449452	2.39912	0.883097	3.25652	2.34925	2.0652
ENCSR000AAK	dermis microvascular lymphatic vessel endothelial cell	dermis microvascular lymphatic vessel endothelial cell female adult (38 years) and female adult (64 years)	primary cell	total RNA-seq	ENCFF303UEO	ENCFF113FKC	0.945157	1	Medium-high	10	2.23371	0.559011	2.12723	1.1082	2.94969	2.0104	1.71908
ENCSR000AAK	dermis microvascular lymphatic vessel endothelial cell	dermis microvascular lymphatic vessel endothelial cell female adult (38 years) and female adult (64 years)	primary cell	total RNA-seq	ENCFF303UEO	ENCFF113FKC	0.945157	1	Medium	1	1.26617	0.454254	0.485658	0.430437	1.98028	1.57682	1.32071
ENCSR000AAK	dermis microvascular lymphatic vessel endothelial cell	dermis microvascular lymphatic vessel endothelial cell female adult (38 years) and female adult (64 years)	primary cell	total RNA-seq	ENCFF303UEO	ENCFF113FKC	0.945157	1	Medium	2	1.65834	0.298973	1.27333	0.642408	2.02248	1.43213	1.11472
ENCSR000AAK	dermis microvascular lymphatic vessel endothelial cell	dermis microvascular lymphatic vessel endothelial cell female adult (38 years) and female adult (64 years)	primary cell	total RNA-seq	ENCFF303UEO	ENCFF113FKC	0.945157	1	Medium	3	1.64018	0.188894	1.36502	0.488671	1.94851	1.16778	1.17768
ENCSR000AAK	dermis microvascular lymphatic vessel endothelial cell	dermis microvascular lymphatic vessel endothelial cell female adult (38 years) and female adult (64 years)	primary cell	total RNA-seq	ENCFF303UEO	ENCFF113FKC	0.945157	1	Medium	4	1.54704	0.224017	1.1359	0.513656	1.85988	1.0826	0.94903
ENCSR000AAK	dermis microvascular lymphatic vessel endothelial cell	dermis microvascular lymphatic vessel endothelial cell female adult (38 years) and female adult (64 years)	primary cell	total RNA-seq	ENCFF303UEO	ENCFF113FKC	0.945157	1	Medium	5	1.17742	0.226764	1.18934	0.438061	1.76684	1.00276	1.03506
ENCSR000AAK	dermis microvascular lymphatic vessel endothelial cell	dermis microvascular lymphatic vessel endothelial cell female adult (38 years) and female adult (64 years)	primary cell	total RNA-seq	ENCFF303UEO	ENCFF113FKC	0.945157	1	Medium	6	1.13805	0.172307	1.18285	0.355505	1.64955	1.02032	1.03437
ENCSR000AAK	dermis microvascular lymphatic vessel endothelial cell	dermis microvascular lymphatic vessel endothelial cell female adult (38 years) and female adult (64 years)	primary cell	total RNA-seq	ENCFF303UEO	ENCFF113FKC	0.945157	1	Medium	7	1.20469	0.193261	1.13318	0.417091	1.47129	1.00906	0.88701
ENCSR000AAK	dermis microvascular lymphatic vessel endothelial cell	dermis microvascular lymphatic vessel endothelial cell female adult (38 years) and female adult (64 years)	primary cell	total RNA-seq	ENCFF303UEO	ENCFF113FKC	0.945157	1	Medium	8	1.1216	0.212374	0.90913	0.547685	1.32193	0.792886	0.967502
ENCSR000AAK	dermis microvascular lymphatic vessel endothelial cell	dermis microvascular lymphatic vessel endothelial cell female adult (38 years) and female adult (64 years)	primary cell	total RNA-seq	ENCFF303UEO	ENCFF113FKC	0.945157	1	Medium	9	0.888536	0.189768	0.857146	0.412917	1.21541	0.874382	0.762062
ENCSR000AAK	dermis microvascular lymphatic vessel endothelial cell	dermis microvascular lymphatic vessel endothelial cell female adult (38 years) and female adult (64 years)	primary cell	total RNA-seq	ENCFF303UEO	ENCFF113FKC	0.945157	1	Medium	10	0.67975	0.151377	0.775708	0.358647	1.16064	0.927934	0.773187
ENCSR000AAK	dermis microvascular lymphatic vessel endothelial cell	dermis microvascular lymphatic vessel endothelial cell female adult (38 years) and female adult (64 years)	primary cell	total RNA-seq	ENCFF303UEO	ENCFF113FKC	0.945157	1	Medium-low	1	0.706325	0.179449	0.21043	0.26846	0.811519	0.564682	0.481333
ENCSR000AAK	dermis microvascular lymphatic vessel endothelial cell	dermis microvascular lymphatic vessel endothelial cell female adult (38 years) and female adult (64 years)	primary cell	total RNA-seq	ENCFF303UEO	ENCFF113FKC	0.945157	1	Medium-low	2	0.690128	0.145387	0.465703	0.23643	0.76725	0.516427	0.417816
ENCSR000AAK	dermis microvascular lymphatic vessel endothelial cell	dermis microvascular lymphatic vessel endothelial cell female adult (38 years) and female adult (64 years)	primary cell	total RNA-seq	ENCFF303UEO	ENCFF113FKC	0.945157	1	Medium-low	3	0.618392	0.0970166	0.538186	0.279489	0.73836	0.454866	0.473307
ENCSR000AAK	dermis microvascular lymphatic vessel endothelial cell	dermis microvascular lymphatic vessel endothelial cell female adult (38 years) and female adult (64 years)	primary cell	total RNA-seq	ENCFF303UEO	ENCFF113FKC	0.945157	1	Medium-low	4	0.560289	0.091782	0.441965	0.221258	0.69175	0.420778	0.393157
ENCSR000AAK	dermis microvascular lymphatic vessel endothelial cell	dermis microvascular lymphatic vessel endothelial cell female adult (38 years) and female adult (64 years)	primary cell	total RNA-seq	ENCFF303UEO	ENCFF113FKC	0.945157	1	Medium-low	5	0.490703	0.104409	0.387653	0.163119	0.661237	0.408027	0.309863
ENCSR000AAK	dermis microvascular lymphatic vessel endothelial cell	dermis microvascular lymphatic vessel endothelial cell female adult (38 years) and female adult (64 years)	primary cell	total RNA-seq	ENCFF303UEO	ENCFF113FKC	0.945157	1	Medium-low	6	0.42027	0.0872636	0.388662	0.193022	0.619895	0.384854	0.321674
ENCSR000AAK	dermis microvascular lymphatic vessel endothelial cell	dermis microvascular lymphatic vessel endothelial cell female adult (38 years) and female adult (64 years)	primary cell	total RNA-seq	ENCFF303UEO	ENCFF113FKC	0.945157	1	Medium-low	7	0.406528	0.0754071	0.305409	0.173109	0.571891	0.366507	0.340918
ENCSR000AAK	dermis microvascular lymphatic vessel endothelial cell	dermis microvascular lymphatic vessel endothelial cell female adult (38 years) and female adult (64 years)	primary cell	total RNA-seq	ENCFF303UEO	ENCFF113FKC	0.945157	1	Medium-low	8	0.466393	0.0798748	0.397761	0.161655	0.507359	0.340557	0.233445
ENCSR000AAK	dermis microvascular lymphatic vessel endothelial cell	dermis microvascular lymphatic vessel endothelial cell female adult (38 years) and female adult (64 years)	primary cell	total RNA-seq	ENCFF303UEO	ENCFF113FKC	0.945157	1	Medium-low	9	0.304475	0.0739634	0.320996	0.155143	0.458469	0.34766	0.358353
ENCSR000AAK	dermis microvascular lymphatic vessel endothelial cell	dermis microvascular lymphatic vessel endothelial cell female adult (38 years) and female adult (64 years)	primary cell	total RNA-seq	ENCFF303UEO	ENCFF113FKC	0.945157	1	Medium-low	10	0.307061	0.0671353	0.268601	0.143051	0.429762	0.288704	0.241597
ENCSR000AAK	dermis microvascular lymphatic vessel endothelial cell	dermis microvascular lymphatic vessel endothelial cell female adult (38 years) and female adult (64 years)	primary cell	total RNA-seq	ENCFF303UEO	ENCFF113FKC	0.945157	1	Low	1	0.277923	0.0742225	0.0807479	0.0507354	0.165894	0.121562	0.0928301
ENCSR000AAK	dermis microvascular lymphatic vessel endothelial cell	dermis microvascular lymphatic vessel endothelial cell female adult (38 years) and female adult (64 years)	primary cell	total RNA-seq	ENCFF303UEO	ENCFF113FKC	0.945157	1	Low	2	0.107445	0.0278084	0.0804249	0.0330669	0.141596	0.0808277	0.0491566
ENCSR000AAK	dermis microvascular lymphatic vessel endothelial cell	dermis microvascular lymphatic vessel endothelial cell female adult (38 years) and female adult (64 years)	primary cell	total RNA-seq	ENCFF303UEO	ENCFF113FKC	0.945157	1	Low	3	0.0927037	0.0206275	0.0748987	0.0300808	0.115369	0.0684713	0.0601219
ENCSR000AAK	dermis microvascular lymphatic vessel endothelial cell	dermis microvascular lymphatic vessel endothelial cell female adult (38 years) and female adult (64 years)	primary cell	total RNA-seq	ENCFF303UEO	ENCFF113FKC	0.945157	1	Low	4	0.0634151	0.0128792	0.0643083	0.0238258	0.103842	0.070657	0.039938
ENCSR000AAK	dermis microvascular lymphatic vessel endothelial cell	dermis microvascular lymphatic vessel endothelial cell female adult (38 years) and female adult (64 years)	primary cell	total RNA-seq	ENCFF303UEO	ENCFF113FKC	0.945157	1	Low	5	0.0681481	0.0156671	0.0432116	0.0190188	0.0996649	0.0506589	0.0560198
ENCSR000AAK	dermis microvascular lymphatic vessel endothelial cell	dermis microvascular lymphatic vessel endothelial cell female adult (38 years) and female adult (64 years)	primary cell	total RNA-seq	ENCFF303UEO	ENCFF113FKC	0.945157	1	Low	6	0.0577174	0.0137476	0.0513683	0.0215953	0.093516	0.0512151	0.0468951
ENCSR000AAK	dermis microvascular lymphatic vessel endothelial cell	dermis microvascular lymphatic vessel endothelial cell female adult (38 years) and female adult (64 years)	primary cell	total RNA-seq	ENCFF303UEO	ENCFF113FKC	0.945157	1	Low	7	0.0479417	0.0126582	0.0503845	0.0506334	0.0791551	0.0432646	0.0418188
ENCSR000AAK	dermis microvascular lymphatic vessel endothelial cell	dermis microvascular lymphatic vessel endothelial cell female adult (38 years) and female adult (64 years)	primary cell	total RNA-seq	ENCFF303UEO	ENCFF113FKC	0.945157	1	Low	8	0.0435638	0.0101765	0.044888	0.0368633	0.0656983	0.0488418	0.0289031
ENCSR000AAK	dermis microvascular lymphatic vessel endothelial cell	dermis microvascular lymphatic vessel endothelial cell female adult (38 years) and female adult (64 years)	primary cell	total RNA-seq	ENCFF303UEO	ENCFF113FKC	0.945157	1	Low	9	0.0422684	0.014372	0.0468219	0.0253398	0.0619111	0.0576216	0.0448438
ENCSR000AAK	dermis microvascular lymphatic vessel endothelial cell	dermis microvascular lymphatic vessel endothelial cell female adult (38 years) and female adult (64 years)	primary cell	total RNA-seq	ENCFF303UEO	ENCFF113FKC	0.945157	1	Low	10	0.0444563	0.0149588	0.0532193	0.0242698	0.0614164	0.0653226	0.0492287
ENCSR000CPC	HepG2	HepG2 nuclear fraction	cell line	polyA plus RNA-seq	ENCFF994PCU	ENCFF261ZFC	0.981247	1	High	1	3.90332	1.28985	1.76666	2.43157	12.0338	9.50172	9.97041
ENCSR000CPC	HepG2	HepG2 nuclear fraction	cell line	polyA plus RNA-seq	ENCFF994PCU	ENCFF261ZFC	0.981247	1	High	2	4.85969	0.734045	9.82944	6.89887	13.0573	11.8673	8.17254
ENCSR000CPC	HepG2	HepG2 nuclear fraction	cell line	polyA plus RNA-seq	ENCFF994PCU	ENCFF261ZFC	0.981247	1	High	3	10.0129	3.17427	9.39662	8.88662	12.3545	12.5304	9.93894
ENCSR000CPC	HepG2	HepG2 nuclear fraction	cell line	polyA plus RNA-seq	ENCFF994PCU	ENCFF261ZFC	0.981247	1	High	4	10.7021	1.356	13.7786	10.467	11.0685	9.56273	9.43234
ENCSR000CPC	HepG2	HepG2 nuclear fraction	cell line	polyA plus RNA-seq	ENCFF994PCU	ENCFF261ZFC	0.981247	1	High	5	4.37797	2.6708	8.07629	7.66104	11.2082	12.7808	6.56776
ENCSR000CPC	HepG2	HepG2 nuclear fraction	cell line	polyA plus RNA-seq	ENCFF994PCU	ENCFF261ZFC	0.981247	1	High	6	6.29401	2.61597	12.4314	8.00431	10.7422	12.2122	8.51974
ENCSR000CPC	HepG2	HepG2 nuclear fraction	cell line	polyA plus RNA-seq	ENCFF994PCU	ENCFF261ZFC	0.981247	1	High	7	3.3629	1.81744	11.038	6.6424	10.969	15.3993	5.43264
ENCSR000CPC	HepG2	HepG2 nuclear fraction	cell line	polyA plus RNA-seq	ENCFF994PCU	ENCFF261ZFC	0.981247	1	High	8	6.15263	1.25526	12.311	9.28241	10.2271	11.211	11.0435
ENCSR000CPC	HepG2	HepG2 nuclear fraction	cell line	polyA plus RNA-seq	ENCFF994PCU	ENCFF261ZFC	0.981247	1	High	9	4.2221	0.696353	13.0725	4.96197	10.3215	12.7623	5.83318
ENCSR000CPC	HepG2	HepG2 nuclear fraction	cell line	polyA plus RNA-seq	ENCFF994PCU	ENCFF261ZFC	0.981247	1	High	10	6.26885	0.658454	7.44755	5.27111	11.1333	10.0391	3.64169
ENCSR000CPC	HepG2	HepG2 nuclear fraction	cell line	polyA plus RNA-seq	ENCFF994PCU	ENCFF261ZFC	0.981247	1	Medium-high	1	1.66803	0.995662	0.872441	1.36349	2.86182	2.64803	1.59797
ENCSR000CPC	HepG2	HepG2 nuclear fraction	cell line	polyA plus RNA-seq	ENCFF994PCU	ENCFF261ZFC	0.981247	1	Medium-high	2	1.73633	0.401338	1.59907	1.26548	3.00016	2.3744	1.63402
ENCSR000CPC	HepG2	HepG2 nuclear fraction	cell line	polyA plus RNA-seq	ENCFF994PCU	ENCFF261ZFC	0.981247	1	Medium-high	3	1.80225	0.453529	2.04497	1.54081	2.98917	2.40451	1.65747
ENCSR000CPC	HepG2	HepG2 nuclear fraction	cell line	polyA plus RNA-seq	ENCFF994PCU	ENCFF261ZFC	0.981247	1	Medium-high	4	2.18675	0.517505	2.36849	1.41104	2.84229	2.09149	1.89305
ENCSR000CPC	HepG2	HepG2 nuclear fraction	cell line	polyA plus RNA-seq	ENCFF994PCU	ENCFF261ZFC	0.981247	1	Medium-high	5	1.61903	0.287034	2.12022	1.58515	2.6718	1.95788	2.01888
ENCSR000CPC	HepG2	HepG2 nuclear fraction	cell line	polyA plus RNA-seq	ENCFF994PCU	ENCFF261ZFC	0.981247	1	Medium-high	6	1.82844	0.319375	2.11814	1.4824	2.59431	2.0861	2.05589
ENCSR000CPC	HepG2	HepG2 nuclear fraction	cell line	polyA plus RNA-seq	ENCFF994PCU	ENCFF261ZFC	0.981247	1	Medium-high	7	1.67092	0.372948	1.80803	1.32473	2.52896	2.17051	1.74017
ENCSR000CPC	HepG2	HepG2 nuclear fraction	cell line	polyA plus RNA-seq	ENCFF994PCU	ENCFF261ZFC	0.981247	1	Medium-high	8	1.73786	0.431484	2.2878	1.5811	2.38503	2.17822	1.66263
ENCSR000CPC	HepG2	HepG2 nuclear fraction	cell line	polyA plus RNA-seq	ENCFF994PCU	ENCFF261ZFC	0.981247	1	Medium-high	9	1.23597	0.351185	2.45104	1.20821	2.19663	2.23861	1.61203
ENCSR000CPC	HepG2	HepG2 nuclear fraction	cell line	polyA plus RNA-seq	ENCFF994PCU	ENCFF261ZFC	0.981247	1	Medium-high	10	1.51114	0.324001	1.91055	1.26854	2.04968	2.16028	2.09817
ENCSR000CPC	HepG2	HepG2 nuclear fraction	cell line	polyA plus RNA-seq	ENCFF994PCU	ENCFF261ZFC	0.981247	1	Medium	1	0.832317	0.421274	0.392793	0.466078	1.37054	1.26629	0.881702
ENCSR000CPC	HepG2	HepG2 nuclear fraction	cell line	polyA plus RNA-seq	ENCFF994PCU	ENCFF261ZFC	0.981247	1	Medium	2	0.919687	0.306608	0.987613	0.836221	1.4007	1.10336	0.614524
ENCSR000CPC	HepG2	HepG2 nuclear fraction	cell line	polyA plus RNA-seq	ENCFF994PCU	ENCFF261ZFC	0.981247	1	Medium	3	1.08467	0.268762	1.04975	0.576121	1.34442	0.907008	0.669167
ENCSR000CPC	HepG2	HepG2 nuclear fraction	cell line	polyA plus RNA-seq	ENCFF994PCU	ENCFF261ZFC	0.981247	1	Medium	4	0.875944	0.218032	0.874533	0.525056	1.25212	0.888763	0.76558
ENCSR000CPC	HepG2	HepG2 nuclear fraction	cell line	polyA plus RNA-seq	ENCFF994PCU	ENCFF261ZFC	0.981247	1	Medium	5	0.765402	0.192538	0.89705	0.384371	1.21461	0.795636	0.663945
ENCSR000CPC	HepG2	HepG2 nuclear fraction	cell line	polyA plus RNA-seq	ENCFF994PCU	ENCFF261ZFC	0.981247	1	Medium	6	0.696058	0.198899	0.931118	0.543831	1.15285	0.923524	0.791958
ENCSR000CPC	HepG2	HepG2 nuclear fraction	cell line	polyA plus RNA-seq	ENCFF994PCU	ENCFF261ZFC	0.981247	1	Medium	7	0.671782	0.182475	0.874902	0.506995	0.996686	0.783682	0.63587
ENCSR000CPC	HepG2	HepG2 nuclear fraction	cell line	polyA plus RNA-seq	ENCFF994PCU	ENCFF261ZFC	0.981247	1	Medium	8	0.595909	0.165697	0.714232	0.462709	0.925533	0.767451	0.595144
ENCSR000CPC	HepG2	HepG2 nuclear fraction	cell line	polyA plus RNA-seq	ENCFF994PCU	ENCFF261ZFC	0.981247	1	Medium	9	0.51902	0.168858	0.788919	0.552102	0.939657	0.782498	0.605129
ENCSR000CPC	HepG2	HepG2 nuclear fraction	cell line	polyA plus RNA-seq	ENCFF994PCU	ENCFF261ZFC	0.981247	1	Medium	10	0.489999	0.166942	0.74674	0.432251	0.883199	0.682777	0.539441
ENCSR000CPC	HepG2	HepG2 nuclear fraction	cell line	polyA plus RNA-seq	ENCFF994PCU	ENCFF261ZFC	0.981247	1	Medium-low	1	0.528547	0.258551	0.242843	0.274113	0.657687	0.559196	0.343259
ENCSR000CPC	HepG2	HepG2 nuclear fraction	cell line	polyA plus RNA-seq	ENCFF994PCU	ENCFF261ZFC	0.981247	1	Medium-low	2	0.486621	0.189633	0.424052	0.283447	0.637747	0.530608	0.319369
ENCSR000CPC	HepG2	HepG2 nuclear fraction	cell line	polyA plus RNA-seq	ENCFF994PCU	ENCFF261ZFC	0.981247	1	Medium-low	3	0.474661	0.15102	0.479348	0.245862	0.610077	0.511823	0.325968
ENCSR000CPC	HepG2	HepG2 nuclear fraction	cell line	polyA plus RNA-seq	ENCFF994PCU	ENCFF261ZFC	0.981247	1	Medium-low	4	0.416726	0.107417	0.417612	0.279844	0.574607	0.394341	0.251764
ENCSR000CPC	HepG2	HepG2 nuclear fraction	cell line	polyA plus RNA-seq	ENCFF994PCU	ENCFF261ZFC	0.981247	1	Medium-low	5	0.350992	0.107305	0.392291	0.178071	0.543227	0.39715	0.244508
ENCSR000CPC	HepG2	HepG2 nuclear fraction	cell line	polyA plus RNA-seq	ENCFF994PCU	ENCFF261ZFC	0.981247	1	Medium-low	6	0.312045	0.100196	0.346364	0.161061	0.518615	0.373265	0.272792
ENCSR000CPC	HepG2	HepG2 nuclear fraction	cell line	polyA plus RNA-seq	ENCFF994PCU	ENCFF261ZFC	0.981247	1	Medium-low	7	0.289504	0.0810566	0.371748	0.256392	0.486926	0.308307	0.25835
ENCSR000CPC	HepG2	HepG2 nuclear fraction	cell line	polyA plus RNA-seq	ENCFF994PCU	ENCFF261ZFC	0.981247	1	Medium-low	8	0.343592	0.100606	0.319858	0.230837	0.411133	0.259435	0.228203
ENCSR000CPC	HepG2	HepG2 nuclear fraction	cell line	polyA plus RNA-seq	ENCFF994PCU	ENCFF261ZFC	0.981247	1	Medium-low	9	0.25987	0.0735163	0.279284	0.138907	0.379976	0.306604	0.230458
ENCSR000CPC	HepG2	HepG2 nuclear fraction	cell line	polyA plus RNA-seq	ENCFF994PCU	ENCFF261ZFC	0.981247	1	Medium-low	10	0.250188	0.0840844	0.294293	0.158542	0.336448	0.241997	0.236247
ENCSR000CPC	HepG2	HepG2 nuclear fraction	cell line	polyA plus RNA-seq	ENCFF994PCU	ENCFF261ZFC	0.981247	1	Low	1	0.164509	0.0573159	0.0632238	0.056742	0.17534	0.136982	0.0684163
ENCSR000CPC	HepG2	HepG2 nuclear fraction	cell line	polyA plus RNA-seq	ENCFF994PCU	ENCFF261ZFC	0.981247	1	Low	2	0.110623	0.0368742	0.0915476	0.0561224	0.143654	0.111617	0.057164
ENCSR000CPC	HepG2	HepG2 nuclear fraction	cell line	polyA plus RNA-seq	ENCFF994PCU	ENCFF261ZFC	0.981247	1	Low	3	0.0939246	0.0315221	0.0720406	0.0338305	0.128244	0.0859263	0.0502101
ENCSR000CPC	HepG2	HepG2 nuclear fraction	cell line	polyA plus RNA-seq	ENCFF994PCU	ENCFF261ZFC	0.981247	1	Low	4	0.0744254	0.0277326	0.064882	0.0419036	0.118845	0.068776	0.0429182
ENCSR000CPC	HepG2	HepG2 nuclear fraction	cell line	polyA plus RNA-seq	ENCFF994PCU	ENCFF261ZFC	0.981247	1	Low	5	0.0602519	0.0234191	0.064174	0.0305288	0.107555	0.0524778	0.0460626
ENCSR000CPC	HepG2	HepG2 nuclear fraction	cell line	polyA plus RNA-seq	ENCFF994PCU	ENCFF261ZFC	0.981247	1	Low	6	0.0546801	0.0187267	0.063571	0.0432292	0.0939355	0.0542162	0.0444122
ENCSR000CPC	HepG2	HepG2 nuclear fraction	cell line	polyA plus RNA-seq	ENCFF994PCU	ENCFF261ZFC	0.981247	1	Low	7	0.0499093	0.0163601	0.0525863	0.0516237	0.0833671	0.0601504	0.0335602
ENCSR000CPC	HepG2	HepG2 nuclear fraction	cell line	polyA plus RNA-seq	ENCFF994PCU	ENCFF261ZFC	0.981247	1	Low	8	0.0451679	0.0135794	0.0312715	0.0305895	0.0843038	0.0329357	0.0369082
ENCSR000CPC	HepG2	HepG2 nuclear fraction	cell line	polyA plus RNA-seq	ENCFF994PCU	ENCFF261ZFC	0.981247	1	Low	9	0.0338891	0.0147543	0.0540931	0.0245086	0.0752113	0.0487801	0.0288559
ENCSR000CPC	HepG2	HepG2 nuclear fraction	cell line	polyA plus RNA-seq	ENCFF994PCU	ENCFF261ZFC	0.981247	1	Low	10	0.0324004	0.0104749	0.0307898	0.0236905	0.0822037	0.0516451	0.0422509
ENCSR000COR	GM12878	GM12878 cytosolic fraction	cell line	polyA plus RNA-seq	ENCFF491RXC	ENCFF252FQI	0.97579	1	High	1	1.03696	0.246144	1.14801	0.959928	24.5085	19.2599	7.52173
ENCSR000COR	GM12878	GM12878 cytosolic fraction	cell line	polyA plus RNA-seq	ENCFF491RXC	ENCFF252FQI	0.97579	1	High	2	6.29225	0.254965	7.58486	3.76477	23.7533	9.41751	12.07
ENCSR000COR	GM12878	GM12878 cytosolic fraction	cell line	polyA plus RNA-seq	ENCFF491RXC	ENCFF252FQI	0.97579	1	High	3	1.59237	0.216827	9.07356	6.04006	22.9936	25.1815	7.77859
ENCSR000COR	GM12878	GM12878 cytosolic fraction	cell line	polyA plus RNA-seq	ENCFF491RXC	ENCFF252FQI	0.97579	1	High	4	5.1285	0.227072	17.5727	11.8469	21.4412	10.1252	6.99051
ENCSR000COR	GM12878	GM12878 cytosolic fraction	cell line	polyA plus RNA-seq	ENCFF491RXC	ENCFF252FQI	0.97579	1	High	5	2.92945	0.25869	8.98298	8.07744	20.7789	16.9042	5.94622
ENCSR000COR	GM12878	GM12878 cytosolic fraction	cell line	polyA plus RNA-seq	ENCFF491RXC	ENCFF252FQI	0.97579	1	High	6	4.01146	0.114453	21.5478	7.17869	19.8214	30.2145	6.48701
ENCSR000COR	GM12878	GM12878 cytosolic fraction	cell line	polyA plus RNA-seq	ENCFF491RXC	ENCFF252FQI	0.97579	1	High	7	3.75818	1.03258	18.438	7.43393	20.9796	29.7945	3.27638
ENCSR000COR	GM12878	GM12878 cytosolic fraction	cell line	polyA plus RNA-seq	ENCFF491RXC	ENCFF252FQI	0.97579	1	High	8	4.16543	1.3692	23.5242	11.356	15.2651	12.7485	6.04112
ENCSR000COR	GM12878	GM12878 cytosolic fraction	cell line	polyA plus RNA-seq	ENCFF491RXC	ENCFF252FQI	0.97579	1	High	9	4.94899	0.0836759	16.2608	3.17288	12.7923	10.4263	4.24138
ENCSR000COR	GM12878	GM12878 cytosolic fraction	cell line	polyA plus RNA-seq	ENCFF491RXC	ENCFF252FQI	0.97579	1	High	10	2.11568	0.37197	4.78676	4.36622	13.2233	16.3978	4.83557
ENCSR000COR	GM12878	GM12878 cytosolic fraction	cell line	polyA plus RNA-seq	ENCFF491RXC	ENCFF252FQI	0.97579	1	Medium-high	1	0.670253	0.219762	0.469131	0.617395	3.45989	2.87912	1.92261
ENCSR000COR	GM12878	GM12878 cytosolic fraction	cell line	polyA plus RNA-seq	ENCFF491RXC	ENCFF252FQI	0.97579	1	Medium-high	2	1.32035	0.306631	1.47545	1.31101	3.53548	2.06881	1.51986
ENCSR000COR	GM12878	GM12878 cytosolic fraction	cell line	polyA plus RNA-seq	ENCFF491RXC	ENCFF252FQI	0.97579	1	Medium-high	3	1.9291	0.278505	2.24561	0.744818	3.40876	2.10205	1.74577
ENCSR000COR	GM12878	GM12878 cytosolic fraction	cell line	polyA plus RNA-seq	ENCFF491RXC	ENCFF252FQI	0.97579	1	Medium-high	4	1.46915	0.176185	1.78882	0.569278	3.26293	1.61622	1.87237
ENCSR000COR	GM12878	GM12878 cytosolic fraction	cell line	polyA plus RNA-seq	ENCFF491RXC	ENCFF252FQI	0.97579	1	Medium-high	5	1.86449	0.205004	1.77516	0.867713	3.05915	1.56639	1.61494
ENCSR000COR	GM12878	GM12878 cytosolic fraction	cell line	polyA plus RNA-seq	ENCFF491RXC	ENCFF252FQI	0.97579	1	Medium-high	6	1.70682	0.22543	1.7278	0.869614	2.86955	1.82512	1.72051
ENCSR000COR	GM12878	GM12878 cytosolic fraction	cell line	polyA plus RNA-seq	ENCFF491RXC	ENCFF252FQI	0.97579	1	Medium-high	7	1.3963	0.334386	2.13224	1.16769	2.76983	1.95613	1.75376
ENCSR000COR	GM12878	GM12878 cytosolic fraction	cell line	polyA plus RNA-seq	ENCFF491RXC	ENCFF252FQI	0.97579	1	Medium-high	8	1.42707	0.264298	1.76427	0.894248	2.65377	1.95108	1.37095
ENCSR000COR	GM12878	GM12878 cytosolic fraction	cell line	polyA plus RNA-seq	ENCFF491RXC	ENCFF252FQI	0.97579	1	Medium-high	9	1.31713	0.201512	2.04143	0.830173	2.31042	2.05314	1.54585
ENCSR000COR	GM12878	GM12878 cytosolic fraction	cell line	polyA plus RNA-seq	ENCFF491RXC	ENCFF252FQI	0.97579	1	Medium-high	10	1.35558	0.240569	1.93135	0.954533	2.06504	1.8383	1.6
ENCSR000COR	GM12878	GM12878 cytosolic fraction	cell line	polyA plus RNA-seq	ENCFF491RXC	ENCFF252FQI	0.97579	1	Medium	1	0.475272	0.193493	0.220635	0.272026	1.35579	1.0657	0.703661
ENCSR000COR	GM12878	GM12878 cytosolic fraction	cell line	polyA plus RNA-seq	ENCFF491RXC	ENCFF252FQI	0.97579	1	Medium	2	0.714929	0.181021	0.630345	0.30966	1.40659	0.872698	0.689743
ENCSR000COR	GM12878	GM12878 cytosolic fraction	cell line	polyA plus RNA-seq	ENCFF491RXC	ENCFF252FQI	0.97579	1	Medium	3	0.89031	0.0968584	0.770408	0.346318	1.34689	0.740662	0.706958
ENCSR000COR	GM12878	GM12878 cytosolic fraction	cell line	polyA plus RNA-seq	ENCFF491RXC	ENCFF252FQI	0.97579	1	Medium	4	0.820612	0.131824	0.818614	0.493697	1.26654	0.779041	0.597165
ENCSR000COR	GM12878	GM12878 cytosolic fraction	cell line	polyA plus RNA-seq	ENCFF491RXC	ENCFF252FQI	0.97579	1	Medium	5	0.634448	0.0723275	0.814883	0.331014	1.16602	0.641046	0.675115
ENCSR000COR	GM12878	GM12878 cytosolic fraction	cell line	polyA plus RNA-seq	ENCFF491RXC	ENCFF252FQI	0.97579	1	Medium	6	0.605058	0.0857245	0.724739	0.349483	1.15399	0.715624	0.788315
ENCSR000COR	GM12878	GM12878 cytosolic fraction	cell line	polyA plus RNA-seq	ENCFF491RXC	ENCFF252FQI	0.97579	1	Medium	7	0.674217	0.09842	0.650187	0.391976	1.03441	0.697531	0.603113
ENCSR000COR	GM12878	GM12878 cytosolic fraction	cell line	polyA plus RNA-seq	ENCFF491RXC	ENCFF252FQI	0.97579	1	Medium	8	0.755313	0.0871299	0.620085	0.34638	0.919005	0.703972	0.591292
ENCSR000COR	GM12878	GM12878 cytosolic fraction	cell line	polyA plus RNA-seq	ENCFF491RXC	ENCFF252FQI	0.97579	1	Medium	9	0.532917	0.0987932	0.658323	0.41691	0.864598	0.704782	0.657049
ENCSR000COR	GM12878	GM12878 cytosolic fraction	cell line	polyA plus RNA-seq	ENCFF491RXC	ENCFF252FQI	0.97579	1	Medium	10	0.660115	0.110443	0.641972	0.330016	0.834079	0.84968	0.593269
ENCSR000COR	GM12878	GM12878 cytosolic fraction	cell line	polyA plus RNA-seq	ENCFF491RXC	ENCFF252FQI	0.97579	1	Medium-low	1	0.539174	0.102811	0.14455	0.195675	0.67191	0.513851	0.451854
ENCSR000COR	GM12878	GM12878 cytosolic fraction	cell line	polyA plus RNA-seq	ENCFF491RXC	ENCFF252FQI	0.97579	1	Medium-low	2	0.459608	0.0771295	0.373171	0.241292	0.63475	0.39976	0.257943
ENCSR000COR	GM12878	GM12878 cytosolic fraction	cell line	polyA plus RNA-seq	ENCFF491RXC	ENCFF252FQI	0.97579	1	Medium-low	3	0.428264	0.049378	0.424907	0.156926	0.575813	0.350972	0.289015
ENCSR000COR	GM12878	GM12878 cytosolic fraction	cell line	polyA plus RNA-seq	ENCFF491RXC	ENCFF252FQI	0.97579	1	Medium-low	4	0.395193	0.0308599	0.285363	0.197046	0.507563	0.284935	0.302311
ENCSR000COR	GM12878	GM12878 cytosolic fraction	cell line	polyA plus RNA-seq	ENCFF491RXC	ENCFF252FQI	0.97579	1	Medium-low	5	0.303601	0.0487959	0.327586	0.122658	0.474677	0.29981	0.251172
ENCSR000COR	GM12878	GM12878 cytosolic fraction	cell line	polyA plus RNA-seq	ENCFF491RXC	ENCFF252FQI	0.97579	1	Medium-low	6	0.275978	0.047828	0.322793	0.12361	0.44336	0.304969	0.250588
ENCSR000COR	GM12878	GM12878 cytosolic fraction	cell line	polyA plus RNA-seq	ENCFF491RXC	ENCFF252FQI	0.97579	1	Medium-low	7	0.265031	0.0410907	0.227071	0.126261	0.38922	0.273739	0.264397
ENCSR000COR	GM12878	GM12878 cytosolic fraction	cell line	polyA plus RNA-seq	ENCFF491RXC	ENCFF252FQI	0.97579	1	Medium-low	8	0.269273	0.0434907	0.246491	0.192029	0.361895	0.241544	0.250057
ENCSR000COR	GM12878	GM12878 cytosolic fraction	cell line	polyA plus RNA-seq	ENCFF491RXC	ENCFF252FQI	0.97579	1	Medium-low	9	0.182317	0.0382214	0.286021	0.173371	0.319718	0.290397	0.205986
ENCSR000COR	GM12878	GM12878 cytosolic fraction	cell line	polyA plus RNA-seq	ENCFF491RXC	ENCFF252FQI	0.97579	1	Medium-low	10	0.215115	0.0344169	0.244394	0.147657	0.290853	0.225798	0.236627
ENCSR000COR	GM12878	GM12878 cytosolic fraction	cell line	polyA plus RNA-seq	ENCFF491RXC	ENCFF252FQI	0.97579	1	Low	1	0.282791	0.0385844	0.0692947	0.0299712	0.14673	0.0948304	0.056752
ENCSR000COR	GM12878	GM12878 cytosolic fraction	cell line	polyA plus RNA-seq	ENCFF491RXC	ENCFF252FQI	0.97579	1	Low	2	0.0543077	0.0109831	0.0458745	0.0219992	0.101778	0.0614321	0.0420088
ENCSR000COR	GM12878	GM12878 cytosolic fraction	cell line	polyA plus RNA-seq	ENCFF491RXC	ENCFF252FQI	0.97579	1	Low	3	0.0527281	0.00902375	0.0489501	0.0256002	0.086998	0.0478037	0.0376081
ENCSR000COR	GM12878	GM12878 cytosolic fraction	cell line	polyA plus RNA-seq	ENCFF491RXC	ENCFF252FQI	0.97579	1	Low	4	0.0464055	0.0102944	0.0303959	0.0133613	0.0731959	0.0375027	0.0335145
ENCSR000COR	GM12878	GM12878 cytosolic fraction	cell line	polyA plus RNA-seq	ENCFF491RXC	ENCFF252FQI	0.97579	1	Low	5	0.0374453	0.00790488	0.0398668	0.0181859	0.0673981	0.0416326	0.0367642
ENCSR000COR	GM12878	GM12878 cytosolic fraction	cell line	polyA plus RNA-seq	ENCFF491RXC	ENCFF252FQI	0.97579	1	Low	6	0.0450274	0.00749881	0.0371739	0.0225961	0.055967	0.0367268	0.0314412
ENCSR000COR	GM12878	GM12878 cytosolic fraction	cell line	polyA plus RNA-seq	ENCFF491RXC	ENCFF252FQI	0.97579	1	Low	7	0.0341843	0.00505754	0.0222901	0.0382221	0.0519069	0.0307712	0.0368386
ENCSR000COR	GM12878	GM12878 cytosolic fraction	cell line	polyA plus RNA-seq	ENCFF491RXC	ENCFF252FQI	0.97579	1	Low	8	0.0271469	0.00563025	0.039159	0.0231865	0.0419184	0.0350012	0.026139
ENCSR000COR	GM12878	GM12878 cytosolic fraction	cell line	polyA plus RNA-seq	ENCFF491RXC	ENCFF252FQI	0.97579	1	Low	9	0.0293909	0.0089064	0.0301834	0.0124989	0.0358825	0.0317226	0.0257924
ENCSR000COR	GM12878	GM12878 cytosolic fraction	cell line	polyA plus RNA-seq	ENCFF491RXC	ENCFF252FQI	0.97579	1	Low	10	0.0221066	0.0053764	0.0182415	0.0138511	0.0336608	0.0338386	0.022332
ENCSR000AFO	camera-type eye	camera-type eye tissue female embryo (20 weeks) and female embryo (24 weeks)	tissue	total RNA-seq	ENCFF141MTC	ENCFF946CFO	0.930514	1	High	1	1.90655	18.4043	1.77129	1.47546	10.3348	5.71499	9.04642
ENCSR000AFO	camera-type eye	camera-type eye tissue female embryo (20 weeks) and female embryo (24 weeks)	tissue	total RNA-seq	ENCFF141MTC	ENCFF946CFO	0.930514	1	High	2	2.97982	0.611946	8.58775	14.9508	10.068	10.0314	6.7466
ENCSR000AFO	camera-type eye	camera-type eye tissue female embryo (20 weeks) and female embryo (24 weeks)	tissue	total RNA-seq	ENCFF141MTC	ENCFF946CFO	0.930514	1	High	3	15.2963	0.792119	3.41002	2.02868	8.8302	5.29248	6.5235
ENCSR000AFO	camera-type eye	camera-type eye tissue female embryo (20 weeks) and female embryo (24 weeks)	tissue	total RNA-seq	ENCFF141MTC	ENCFF946CFO	0.930514	1	High	4	6.99154	1.20594	10.9766	9.40671	8.10471	18.9245	5.58848
ENCSR000AFO	camera-type eye	camera-type eye tissue female embryo (20 weeks) and female embryo (24 weeks)	tissue	total RNA-seq	ENCFF141MTC	ENCFF946CFO	0.930514	1	High	5	4.56631	0.718349	4.3604	22.3894	7.83926	4.99716	8.34395
ENCSR000AFO	camera-type eye	camera-type eye tissue female embryo (20 weeks) and female embryo (24 weeks)	tissue	total RNA-seq	ENCFF141MTC	ENCFF946CFO	0.930514	1	High	6	3.60616	0.761569	9.51194	1.72741	7.75795	17.8211	3.57689
ENCSR000AFO	camera-type eye	camera-type eye tissue female embryo (20 weeks) and female embryo (24 weeks)	tissue	total RNA-seq	ENCFF141MTC	ENCFF946CFO	0.930514	1	High	7	4.37815	1.06148	5.887	4.39267	8.90992	7.22722	4.85631
ENCSR000AFO	camera-type eye	camera-type eye tissue female embryo (20 weeks) and female embryo (24 weeks)	tissue	total RNA-seq	ENCFF141MTC	ENCFF946CFO	0.930514	1	High	8	3.28456	0.738559	8.16298	13.4522	7.33986	5.90567	3.28358
ENCSR000AFO	camera-type eye	camera-type eye tissue female embryo (20 weeks) and female embryo (24 weeks)	tissue	total RNA-seq	ENCFF141MTC	ENCFF946CFO	0.930514	1	High	9	3.40438	0.989173	6.24342	19.1069	6.50712	3.90369	3.24219
ENCSR000AFO	camera-type eye	camera-type eye tissue female embryo (20 weeks) and female embryo (24 weeks)	tissue	total RNA-seq	ENCFF141MTC	ENCFF946CFO	0.930514	1	High	10	3.67863	0.540054	7.26064	2.95282	6.60225	5.59446	5.13241
ENCSR000AFO	camera-type eye	camera-type eye tissue female embryo (20 weeks) and female embryo (24 weeks)	tissue	total RNA-seq	ENCFF141MTC	ENCFF946CFO	0.930514	1	Medium-high	1	1.23786	0.559151	0.513592	0.433342	2.34924	2.07205	1.53114
ENCSR000AFO	camera-type eye	camera-type eye tissue female embryo (20 weeks) and female embryo (24 weeks)	tissue	total RNA-seq	ENCFF141MTC	ENCFF946CFO	0.930514	1	Medium-high	2	1.78309	0.458087	1.24613	0.666209	2.45103	1.79258	1.60902
ENCSR000AFO	camera-type eye	camera-type eye tissue female embryo (20 weeks) and female embryo (24 weeks)	tissue	total RNA-seq	ENCFF141MTC	ENCFF946CFO	0.930514	1	Medium-high	3	1.81489	0.374022	1.48085	0.623602	2.41654	1.61895	1.71747
ENCSR000AFO	camera-type eye	camera-type eye tissue female embryo (20 weeks) and female embryo (24 weeks)	tissue	total RNA-seq	ENCFF141MTC	ENCFF946CFO	0.930514	1	Medium-high	4	1.75222	0.351534	1.39914	0.902938	2.37223	1.2986	1.54083
ENCSR000AFO	camera-type eye	camera-type eye tissue female embryo (20 weeks) and female embryo (24 weeks)	tissue	total RNA-seq	ENCFF141MTC	ENCFF946CFO	0.930514	1	Medium-high	5	1.63583	0.364952	1.47609	0.826355	2.23064	1.32608	1.42956
ENCSR000AFO	camera-type eye	camera-type eye tissue female embryo (20 weeks) and female embryo (24 weeks)	tissue	total RNA-seq	ENCFF141MTC	ENCFF946CFO	0.930514	1	Medium-high	6	1.45333	0.319175	1.40534	0.51964	2.07935	1.26955	1.38861
ENCSR000AFO	camera-type eye	camera-type eye tissue female embryo (20 weeks) and female embryo (24 weeks)	tissue	total RNA-seq	ENCFF141MTC	ENCFF946CFO	0.930514	1	Medium-high	7	1.47437	0.33081	1.20631	0.608852	1.94429	1.26923	1.39395
ENCSR000AFO	camera-type eye	camera-type eye tissue female embryo (20 weeks) and female embryo (24 weeks)	tissue	total RNA-seq	ENCFF141MTC	ENCFF946CFO	0.930514	1	Medium-high	8	1.54839	0.448457	1.19085	0.662574	1.78577	1.19947	1.38997
ENCSR000AFO	camera-type eye	camera-type eye tissue female embryo (20 weeks) and female embryo (24 weeks)	tissue	total RNA-seq	ENCFF141MTC	ENCFF946CFO	0.930514	1	Medium-high	9	1.59274	0.448061	1.30294	0.579682	1.6547	1.11923	1.46098
ENCSR000AFO	camera-type eye	camera-type eye tissue female embryo (20 weeks) and female embryo (24 weeks)	tissue	total RNA-seq	ENCFF141MTC	ENCFF946CFO	0.930514	1	Medium-high	10	1.36075	0.389558	1.07729	0.585017	1.57391	1.18898	1.17362
ENCSR000AFO	camera-type eye	camera-type eye tissue female embryo (20 weeks) and female embryo (24 weeks)	tissue	total RNA-seq	ENCFF141MTC	ENCFF946CFO	0.930514	1	Medium	1	0.706186	0.252552	0.235158	0.281815	1.04922	0.881824	0.724685
ENCSR000AFO	camera-type eye	camera-type eye tissue female embryo (20 weeks) and female embryo (24 weeks)	tissue	total RNA-seq	ENCFF141MTC	ENCFF946CFO	0.930514	1	Medium	2	0.891609	0.221829	0.551574	0.254321	1.05649	0.773435	0.666485
ENCSR000AFO	camera-type eye	camera-type eye tissue female embryo (20 weeks) and female embryo (24 weeks)	tissue	total RNA-seq	ENCFF141MTC	ENCFF946CFO	0.930514	1	Medium	3	0.866758	0.195686	0.60417	0.260831	1.0026	0.597431	0.685367
ENCSR000AFO	camera-type eye	camera-type eye tissue female embryo (20 weeks) and female embryo (24 weeks)	tissue	total RNA-seq	ENCFF141MTC	ENCFF946CFO	0.930514	1	Medium	4	0.78488	0.195721	0.54248	0.41406	0.94563	0.604454	0.581534
ENCSR000AFO	camera-type eye	camera-type eye tissue female embryo (20 weeks) and female embryo (24 weeks)	tissue	total RNA-seq	ENCFF141MTC	ENCFF946CFO	0.930514	1	Medium	5	0.63477	0.173256	0.567204	0.254098	0.898133	0.54165	0.599192
ENCSR000AFO	camera-type eye	camera-type eye tissue female embryo (20 weeks) and female embryo (24 weeks)	tissue	total RNA-seq	ENCFF141MTC	ENCFF946CFO	0.930514	1	Medium	6	0.708167	0.166342	0.494614	0.254633	0.845246	0.539549	0.612728
ENCSR000AFO	camera-type eye	camera-type eye tissue female embryo (20 weeks) and female embryo (24 weeks)	tissue	total RNA-seq	ENCFF141MTC	ENCFF946CFO	0.930514	1	Medium	7	0.643822	0.176003	0.560506	0.3183	0.762827	0.61351	0.518824
ENCSR000AFO	camera-type eye	camera-type eye tissue female embryo (20 weeks) and female embryo (24 weeks)	tissue	total RNA-seq	ENCFF141MTC	ENCFF946CFO	0.930514	1	Medium	8	0.606954	0.157411	0.467709	0.305494	0.710791	0.483617	0.479082
ENCSR000AFO	camera-type eye	camera-type eye tissue female embryo (20 weeks) and female embryo (24 weeks)	tissue	total RNA-seq	ENCFF141MTC	ENCFF946CFO	0.930514	1	Medium	9	0.496863	0.165911	0.439409	0.265829	0.700951	0.488883	0.472483
ENCSR000AFO	camera-type eye	camera-type eye tissue female embryo (20 weeks) and female embryo (24 weeks)	tissue	total RNA-seq	ENCFF141MTC	ENCFF946CFO	0.930514	1	Medium	10	0.508828	0.173518	0.482497	0.319713	0.629478	0.476868	0.459694
ENCSR000AFO	camera-type eye	camera-type eye tissue female embryo (20 weeks) and female embryo (24 weeks)	tissue	total RNA-seq	ENCFF141MTC	ENCFF946CFO	0.930514	1	Medium-low	1	0.322438	0.182683	0.128617	0.161918	0.437311	0.355892	0.308283
ENCSR000AFO	camera-type eye	camera-type eye tissue female embryo (20 weeks) and female embryo (24 weeks)	tissue	total RNA-seq	ENCFF141MTC	ENCFF946CFO	0.930514	1	Medium-low	2	0.381805	0.132158	0.213122	0.147745	0.40161	0.320626	0.308422
ENCSR000AFO	camera-type eye	camera-type eye tissue female embryo (20 weeks) and female embryo (24 weeks)	tissue	total RNA-seq	ENCFF141MTC	ENCFF946CFO	0.930514	1	Medium-low	3	0.311694	0.0963606	0.292439	0.143387	0.398694	0.25329	0.245276
ENCSR000AFO	camera-type eye	camera-type eye tissue female embryo (20 weeks) and female embryo (24 weeks)	tissue	total RNA-seq	ENCFF141MTC	ENCFF946CFO	0.930514	1	Medium-low	4	0.302217	0.0851233	0.251523	0.0858026	0.350845	0.259549	0.235877
ENCSR000AFO	camera-type eye	camera-type eye tissue female embryo (20 weeks) and female embryo (24 weeks)	tissue	total RNA-seq	ENCFF141MTC	ENCFF946CFO	0.930514	1	Medium-low	5	0.278794	0.07759	0.212259	0.103336	0.338262	0.221855	0.227126
ENCSR000AFO	camera-type eye	camera-type eye tissue female embryo (20 weeks) and female embryo (24 weeks)	tissue	total RNA-seq	ENCFF141MTC	ENCFF946CFO	0.930514	1	Medium-low	6	0.259796	0.0917488	0.250553	0.120049	0.318727	0.225581	0.218024
ENCSR000AFO	camera-type eye	camera-type eye tissue female embryo (20 weeks) and female embryo (24 weeks)	tissue	total RNA-seq	ENCFF141MTC	ENCFF946CFO	0.930514	1	Medium-low	7	0.211349	0.0694618	0.164193	0.174783	0.299138	0.228486	0.23524
ENCSR000AFO	camera-type eye	camera-type eye tissue female embryo (20 weeks) and female embryo (24 weeks)	tissue	total RNA-seq	ENCFF141MTC	ENCFF946CFO	0.930514	1	Medium-low	8	0.297008	0.0670097	0.222466	0.124155	0.273774	0.192875	0.180783
ENCSR000AFO	camera-type eye	camera-type eye tissue female embryo (20 weeks) and female embryo (24 weeks)	tissue	total RNA-seq	ENCFF141MTC	ENCFF946CFO	0.930514	1	Medium-low	9	0.174228	0.0776346	0.184365	0.129515	0.234786	0.20396	0.18183
ENCSR000AFO	camera-type eye	camera-type eye tissue female embryo (20 weeks) and female embryo (24 weeks)	tissue	total RNA-seq	ENCFF141MTC	ENCFF946CFO	0.930514	1	Medium-low	10	0.158925	0.0756023	0.173038	0.110143	0.256828	0.212258	0.14455
ENCSR000AFO	camera-type eye	camera-type eye tissue female embryo (20 weeks) and female embryo (24 weeks)	tissue	total RNA-seq	ENCFF141MTC	ENCFF946CFO	0.930514	1	Low	1	0.151114	0.0595742	0.0417064	0.0402942	0.113568	0.0852589	0.0923813
ENCSR000AFO	camera-type eye	camera-type eye tissue female embryo (20 weeks) and female embryo (24 weeks)	tissue	total RNA-seq	ENCFF141MTC	ENCFF946CFO	0.930514	1	Low	2	0.091057	0.0296912	0.0637704	0.0368239	0.1048	0.0773584	0.0604242
ENCSR000AFO	camera-type eye	camera-type eye tissue female embryo (20 weeks) and female embryo (24 weeks)	tissue	total RNA-seq	ENCFF141MTC	ENCFF946CFO	0.930514	1	Low	3	0.0842007	0.0310127	0.0526161	0.0333313	0.0910474	0.0596266	0.0535431
ENCSR000AFO	camera-type eye	camera-type eye tissue female embryo (20 weeks) and female embryo (24 weeks)	tissue	total RNA-seq	ENCFF141MTC	ENCFF946CFO	0.930514	1	Low	4	0.0783694	0.0241907	0.0595889	0.0336205	0.0779672	0.0596902	0.0507696
ENCSR000AFO	camera-type eye	camera-type eye tissue female embryo (20 weeks) and female embryo (24 weeks)	tissue	total RNA-seq	ENCFF141MTC	ENCFF946CFO	0.930514	1	Low	5	0.0612651	0.0232124	0.0471519	0.0316472	0.0820445	0.0478064	0.0546371
ENCSR000AFO	camera-type eye	camera-type eye tissue female embryo (20 weeks) and female embryo (24 weeks)	tissue	total RNA-seq	ENCFF141MTC	ENCFF946CFO	0.930514	1	Low	6	0.0534746	0.0269746	0.0495647	0.0416847	0.0780543	0.0485721	0.0360217
ENCSR000AFO	camera-type eye	camera-type eye tissue female embryo (20 weeks) and female embryo (24 weeks)	tissue	total RNA-seq	ENCFF141MTC	ENCFF946CFO	0.930514	1	Low	7	0.0582921	0.0170399	0.0512989	0.0264828	0.0658914	0.0627634	0.0467453
ENCSR000AFO	camera-type eye	camera-type eye tissue female embryo (20 weeks) and female embryo (24 weeks)	tissue	total RNA-seq	ENCFF141MTC	ENCFF946CFO	0.930514	1	Low	8	0.0655106	0.0220495	0.0453084	0.0179692	0.0602052	0.03883	0.0357462
ENCSR000AFO	camera-type eye	camera-type eye tissue female embryo (20 weeks) and female embryo (24 weeks)	tissue	total RNA-seq	ENCFF141MTC	ENCFF946CFO	0.930514	1	Low	9	0.0474243	0.0154241	0.0561608	0.0570585	0.042607	0.0790502	0.04862
ENCSR000AFO	camera-type eye	camera-type eye tissue female embryo (20 weeks) and female embryo (24 weeks)	tissue	total RNA-seq	ENCFF141MTC	ENCFF946CFO	0.930514	1	Low	10	0.0526208	0.022819	0.0438614	0.0241813	0.0468755	0.0830777	0.0497793
ENCSR000CTO	MCF-7	MCF-7 nuclear fraction	cell line	polyA plus RNA-seq	ENCFF124MQV	ENCFF100JNQ	0.993431	1	High	1	2.52979	0.942157	2.08333	3.31462	8.95967	8.17426	6.61458
ENCSR000CTO	MCF-7	MCF-7 nuclear fraction	cell line	polyA plus RNA-seq	ENCFF124MQV	ENCFF100JNQ	0.993431	1	High	2	2.17006	0.420654	7.35991	4.56142	10.0456	7.9989	6.97192
ENCSR000CTO	MCF-7	MCF-7 nuclear fraction	cell line	polyA plus RNA-seq	ENCFF124MQV	ENCFF100JNQ	0.993431	1	High	3	3.77119	0.553965	7.90105	7.92883	10.7475	11.062	5.29863
ENCSR000CTO	MCF-7	MCF-7 nuclear fraction	cell line	polyA plus RNA-seq	ENCFF124MQV	ENCFF100JNQ	0.993431	1	High	4	5.39736	1.25593	13.9928	9.41214	10.575	11.2434	5.84118
ENCSR000CTO	MCF-7	MCF-7 nuclear fraction	cell line	polyA plus RNA-seq	ENCFF124MQV	ENCFF100JNQ	0.993431	1	High	5	4.24208	1.35826	10.8318	8.65847	10.9629	12.0741	6.70275
ENCSR000CTO	MCF-7	MCF-7 nuclear fraction	cell line	polyA plus RNA-seq	ENCFF124MQV	ENCFF100JNQ	0.993431	1	High	6	5.33678	0.683546	12.2604	6.82463	11.2552	14.7201	7.18171
ENCSR000CTO	MCF-7	MCF-7 nuclear fraction	cell line	polyA plus RNA-seq	ENCFF124MQV	ENCFF100JNQ	0.993431	1	High	7	4.24024	1.24241	11.6245	6.97201	10.6904	14.5911	6.11247
ENCSR000CTO	MCF-7	MCF-7 nuclear fraction	cell line	polyA plus RNA-seq	ENCFF124MQV	ENCFF100JNQ	0.993431	1	High	8	5.95895	1.29585	9.86466	11.3516	11.1564	14.024	4.36228
ENCSR000CTO	MCF-7	MCF-7 nuclear fraction	cell line	polyA plus RNA-seq	ENCFF124MQV	ENCFF100JNQ	0.993431	1	High	9	3.76575	0.971349	13.2664	6.55723	12.0895	12.4628	3.92032
ENCSR000CTO	MCF-7	MCF-7 nuclear fraction	cell line	polyA plus RNA-seq	ENCFF124MQV	ENCFF100JNQ	0.993431	1	High	10	3.81268	1.29734	11.999	7.6743	13.1313	14.6621	6.1471
ENCSR000CTO	MCF-7	MCF-7 nuclear fraction	cell line	polyA plus RNA-seq	ENCFF124MQV	ENCFF100JNQ	0.993431	1	Medium-high	1	1.09201	0.506233	0.779647	0.866018	2.44725	2.38941	1.62495
ENCSR000CTO	MCF-7	MCF-7 nuclear fraction	cell line	polyA plus RNA-seq	ENCFF124MQV	ENCFF100JNQ	0.993431	1	Medium-high	2	1.33048	0.476893	1.50899	1.52858	2.67793	2.09292	2.02587
ENCSR000CTO	MCF-7	MCF-7 nuclear fraction	cell line	polyA plus RNA-seq	ENCFF124MQV	ENCFF100JNQ	0.993431	1	Medium-high	3	1.63476	0.422957	2.15819	1.23562	2.69015	2.16691	1.91215
ENCSR000CTO	MCF-7	MCF-7 nuclear fraction	cell line	polyA plus RNA-seq	ENCFF124MQV	ENCFF100JNQ	0.993431	1	Medium-high	4	1.35759	0.520291	2.4451	1.61602	2.59396	2.42464	1.93252
ENCSR000CTO	MCF-7	MCF-7 nuclear fraction	cell line	polyA plus RNA-seq	ENCFF124MQV	ENCFF100JNQ	0.993431	1	Medium-high	5	1.49987	0.368424	2.39934	1.72114	2.53743	2.59841	2.55404
ENCSR000CTO	MCF-7	MCF-7 nuclear fraction	cell line	polyA plus RNA-seq	ENCFF124MQV	ENCFF100JNQ	0.993431	1	Medium-high	6	1.42902	0.425424	2.27251	1.79203	2.51173	2.62017	1.98383
ENCSR000CTO	MCF-7	MCF-7 nuclear fraction	cell line	polyA plus RNA-seq	ENCFF124MQV	ENCFF100JNQ	0.993431	1	Medium-high	7	1.60124	0.503989	2.24646	1.75584	2.37708	2.48628	2.03823
ENCSR000CTO	MCF-7	MCF-7 nuclear fraction	cell line	polyA plus RNA-seq	ENCFF124MQV	ENCFF100JNQ	0.993431	1	Medium-high	8	1.57017	0.480667	2.51467	1.77337	2.30882	2.84218	1.98066
ENCSR000CTO	MCF-7	MCF-7 nuclear fraction	cell line	polyA plus RNA-seq	ENCFF124MQV	ENCFF100JNQ	0.993431	1	Medium-high	9	1.26846	0.404116	3.10645	1.83742	2.32972	3.25973	1.94081
ENCSR000CTO	MCF-7	MCF-7 nuclear fraction	cell line	polyA plus RNA-seq	ENCFF124MQV	ENCFF100JNQ	0.993431	1	Medium-high	10	1.47702	0.537265	2.67999	1.90036	2.26071	2.70771	2.50713
ENCSR000CTO	MCF-7	MCF-7 nuclear fraction	cell line	polyA plus RNA-seq	ENCFF124MQV	ENCFF100JNQ	0.993431	1	Medium	1	0.704162	0.365388	0.336525	0.392895	1.05741	0.949515	0.83811
ENCSR000CTO	MCF-7	MCF-7 nuclear fraction	cell line	polyA plus RNA-seq	ENCFF124MQV	ENCFF100JNQ	0.993431	1	Medium	2	0.766572	0.296399	0.667597	0.562202	1.11907	0.89107	0.821778
ENCSR000CTO	MCF-7	MCF-7 nuclear fraction	cell line	polyA plus RNA-seq	ENCFF124MQV	ENCFF100JNQ	0.993431	1	Medium	3	0.821128	0.264443	0.848413	0.629572	1.10056	0.889276	0.918277
ENCSR000CTO	MCF-7	MCF-7 nuclear fraction	cell line	polyA plus RNA-seq	ENCFF124MQV	ENCFF100JNQ	0.993431	1	Medium	4	0.770324	0.228795	0.831775	0.644748	1.0792	0.877092	0.914555
ENCSR000CTO	MCF-7	MCF-7 nuclear fraction	cell line	polyA plus RNA-seq	ENCFF124MQV	ENCFF100JNQ	0.993431	1	Medium	5	0.685346	0.195722	0.877697	0.618021	1.05448	0.921829	0.803282
ENCSR000CTO	MCF-7	MCF-7 nuclear fraction	cell line	polyA plus RNA-seq	ENCFF124MQV	ENCFF100JNQ	0.993431	1	Medium	6	0.702841	0.256473	0.86195	0.627029	1.01692	0.898916	0.914181
ENCSR000CTO	MCF-7	MCF-7 nuclear fraction	cell line	polyA plus RNA-seq	ENCFF124MQV	ENCFF100JNQ	0.993431	1	Medium	7	0.637028	0.206545	0.840741	0.596092	0.988972	1.00094	0.865457
ENCSR000CTO	MCF-7	MCF-7 nuclear fraction	cell line	polyA plus RNA-seq	ENCFF124MQV	ENCFF100JNQ	0.993431	1	Medium	8	0.682162	0.227153	0.917367	0.618594	0.940869	0.994266	0.794297
ENCSR000CTO	MCF-7	MCF-7 nuclear fraction	cell line	polyA plus RNA-seq	ENCFF124MQV	ENCFF100JNQ	0.993431	1	Medium	9	0.659358	0.227876	0.860499	0.663035	0.938778	1.07974	0.810997
ENCSR000CTO	MCF-7	MCF-7 nuclear fraction	cell line	polyA plus RNA-seq	ENCFF124MQV	ENCFF100JNQ	0.993431	1	Medium	10	0.589235	0.234433	0.885759	0.460136	0.905144	1.0002	0.737134
ENCSR000CTO	MCF-7	MCF-7 nuclear fraction	cell line	polyA plus RNA-seq	ENCFF124MQV	ENCFF100JNQ	0.993431	1	Medium-low	1	0.347647	0.206746	0.194071	0.196146	0.486465	0.440958	0.332453
ENCSR000CTO	MCF-7	MCF-7 nuclear fraction	cell line	polyA plus RNA-seq	ENCFF124MQV	ENCFF100JNQ	0.993431	1	Medium-low	2	0.371071	0.137397	0.341963	0.261279	0.484701	0.402221	0.300622
ENCSR000CTO	MCF-7	MCF-7 nuclear fraction	cell line	polyA plus RNA-seq	ENCFF124MQV	ENCFF100JNQ	0.993431	1	Medium-low	3	0.369788	0.141406	0.37553	0.269926	0.456356	0.372455	0.337999
ENCSR000CTO	MCF-7	MCF-7 nuclear fraction	cell line	polyA plus RNA-seq	ENCFF124MQV	ENCFF100JNQ	0.993431	1	Medium-low	4	0.30999	0.105082	0.341077	0.256585	0.438849	0.387161	0.353712
ENCSR000CTO	MCF-7	MCF-7 nuclear fraction	cell line	polyA plus RNA-seq	ENCFF124MQV	ENCFF100JNQ	0.993431	1	Medium-low	5	0.281629	0.104337	0.336109	0.246375	0.420671	0.345386	0.324178
ENCSR000CTO	MCF-7	MCF-7 nuclear fraction	cell line	polyA plus RNA-seq	ENCFF124MQV	ENCFF100JNQ	0.993431	1	Medium-low	6	0.279001	0.110809	0.345433	0.166022	0.40363	0.344675	0.328118
ENCSR000CTO	MCF-7	MCF-7 nuclear fraction	cell line	polyA plus RNA-seq	ENCFF124MQV	ENCFF100JNQ	0.993431	1	Medium-low	7	0.245504	0.074086	0.273436	0.288008	0.394443	0.327842	0.301085
ENCSR000CTO	MCF-7	MCF-7 nuclear fraction	cell line	polyA plus RNA-seq	ENCFF124MQV	ENCFF100JNQ	0.993431	1	Medium-low	8	0.316157	0.124902	0.290059	0.219903	0.313659	0.341874	0.301845
ENCSR000CTO	MCF-7	MCF-7 nuclear fraction	cell line	polyA plus RNA-seq	ENCFF124MQV	ENCFF100JNQ	0.993431	1	Medium-low	9	0.250069	0.0981336	0.305193	0.147401	0.294086	0.325155	0.320069
ENCSR000CTO	MCF-7	MCF-7 nuclear fraction	cell line	polyA plus RNA-seq	ENCFF124MQV	ENCFF100JNQ	0.993431	1	Medium-low	10	0.256984	0.0980161	0.33357	0.161506	0.259877	0.342005	0.329234
ENCSR000CTO	MCF-7	MCF-7 nuclear fraction	cell line	polyA plus RNA-seq	ENCFF124MQV	ENCFF100JNQ	0.993431	1	Low	1	0.151951	0.0625443	0.0486256	0.0558312	0.118733	0.104056	0.0765357
ENCSR000CTO	MCF-7	MCF-7 nuclear fraction	cell line	polyA plus RNA-seq	ENCFF124MQV	ENCFF100JNQ	0.993431	1	Low	2	0.0757984	0.0327366	0.0846217	0.0495576	0.0975968	0.0886584	0.0479683
ENCSR000CTO	MCF-7	MCF-7 nuclear fraction	cell line	polyA plus RNA-seq	ENCFF124MQV	ENCFF100JNQ	0.993431	1	Low	3	0.0749482	0.0387418	0.0612244	0.035395	0.0876468	0.0651792	0.0909623
ENCSR000CTO	MCF-7	MCF-7 nuclear fraction	cell line	polyA plus RNA-seq	ENCFF124MQV	ENCFF100JNQ	0.993431	1	Low	4	0.0909209	0.0405566	0.0492673	0.0321728	0.0748264	0.0451292	0.0412446
ENCSR000CTO	MCF-7	MCF-7 nuclear fraction	cell line	polyA plus RNA-seq	ENCFF124MQV	ENCFF100JNQ	0.993431	1	Low	5	0.0416168	0.019079	0.0461553	0.0278708	0.0574795	0.0560572	0.0416662
ENCSR000CTO	MCF-7	MCF-7 nuclear fraction	cell line	polyA plus RNA-seq	ENCFF124MQV	ENCFF100JNQ	0.993431	1	Low	6	0.048841	0.0240232	0.0371313	0.0500925	0.0461461	0.0497884	0.047214
ENCSR000CTO	MCF-7	MCF-7 nuclear fraction	cell line	polyA plus RNA-seq	ENCFF124MQV	ENCFF100JNQ	0.993431	1	Low	7	0.03631	0.0139404	0.0403865	0.0382339	0.0562019	0.0437346	0.0448778
ENCSR000CTO	MCF-7	MCF-7 nuclear fraction	cell line	polyA plus RNA-seq	ENCFF124MQV	ENCFF100JNQ	0.993431	1	Low	8	0.0376102	0.0127475	0.0789063	0.0204412	0.0419239	0.0554484	0.041568
ENCSR000CTO	MCF-7	MCF-7 nuclear fraction	cell line	polyA plus RNA-seq	ENCFF124MQV	ENCFF100JNQ	0.993431	1	Low	9	0.0404686	0.0169711	0.0253927	0.0240668	0.0371862	0.038366	0.0366827
ENCSR000CTO	MCF-7	MCF-7 nuclear fraction	cell line	polyA plus RNA-seq	ENCFF124MQV	ENCFF100JNQ	0.993431	1	Low	10	0.0366578	0.0182778	0.0276596	0.0254414	0.0479758	0.0498757	0.0500933
ENCSR000AAE	bronchial smooth muscle cell	bronchial smooth muscle cell male adult (52 years) and male adult (59 years)	primary cell	total RNA-seq	ENCFF761OCH	ENCFF212QKT	0.923535	1	High	1	2.42721	7.60329	1.39942	1.63277	19.3348	12.151	8.68824
ENCSR000AAE	bronchial smooth muscle cell	bronchial smooth muscle cell male adult (52 years) and male adult (59 years)	primary cell	total RNA-seq	ENCFF761OCH	ENCFF212QKT	0.923535	1	High	2	7.03528	1.15905	8.19391	5.42218	20.0512	12.3493	6.64296
ENCSR000AAE	bronchial smooth muscle cell	bronchial smooth muscle cell male adult (52 years) and male adult (59 years)	primary cell	total RNA-seq	ENCFF761OCH	ENCFF212QKT	0.923535	1	High	3	16.0435	1.76702	6.73598	5.37244	19.5501	23.1831	9.91777
ENCSR000AAE	bronchial smooth muscle cell	bronchial smooth muscle cell male adult (52 years) and male adult (59 years)	primary cell	total RNA-seq	ENCFF761OCH	ENCFF212QKT	0.923535	1	High	4	19.3328	3.23403	11.4014	5.26303	20.8417	10.6716	11.3521
ENCSR000AAE	bronchial smooth muscle cell	bronchial smooth muscle cell male adult (52 years) and male adult (59 years)	primary cell	total RNA-seq	ENCFF761OCH	ENCFF212QKT	0.923535	1	High	5	7.63567	2.91847	21.6529	16.5864	17.7664	19.0325	10.8779
ENCSR000AAE	bronchial smooth muscle cell	bronchial smooth muscle cell male adult (52 years) and male adult (59 years)	primary cell	total RNA-seq	ENCFF761OCH	ENCFF212QKT	0.923535	1	High	6	12.7018	2.18697	21.9523	5.90615	18.7975	38.7337	8.86399
ENCSR000AAE	bronchial smooth muscle cell	bronchial smooth muscle cell male adult (52 years) and male adult (59 years)	primary cell	total RNA-seq	ENCFF761OCH	ENCFF212QKT	0.923535	1	High	7	15.3388	1.6047	11.2397	7.21005	19.4185	22.8079	9.79565
ENCSR000AAE	bronchial smooth muscle cell	bronchial smooth muscle cell male adult (52 years) and male adult (59 years)	primary cell	total RNA-seq	ENCFF761OCH	ENCFF212QKT	0.923535	1	High	8	7.31926	1.27752	20.164	12.4839	17.0396	12.558	8.93746
ENCSR000AAE	bronchial smooth muscle cell	bronchial smooth muscle cell male adult (52 years) and male adult (59 years)	primary cell	total RNA-seq	ENCFF761OCH	ENCFF212QKT	0.923535	1	High	9	6.46134	0.665038	18.4296	8.22136	15.6405	12.2539	6.49149
ENCSR000AAE	bronchial smooth muscle cell	bronchial smooth muscle cell male adult (52 years) and male adult (59 years)	primary cell	total RNA-seq	ENCFF761OCH	ENCFF212QKT	0.923535	1	High	10	8.0408	1.08952	7.03819	6.87734	16.0209	12.4621	8.71704
ENCSR000AAE	bronchial smooth muscle cell	bronchial smooth muscle cell male adult (52 years) and male adult (59 years)	primary cell	total RNA-seq	ENCFF761OCH	ENCFF212QKT	0.923535	1	Medium-high	1	2.22407	0.564952	0.707631	0.98712	4.36847	3.51528	2.34716
ENCSR000AAE	bronchial smooth muscle cell	bronchial smooth muscle cell male adult (52 years) and male adult (59 years)	primary cell	total RNA-seq	ENCFF761OCH	ENCFF212QKT	0.923535	1	Medium-high	2	3.17221	0.617674	2.46083	0.700351	4.56114	3.07774	2.44328
ENCSR000AAE	bronchial smooth muscle cell	bronchial smooth muscle cell male adult (52 years) and male adult (59 years)	primary cell	total RNA-seq	ENCFF761OCH	ENCFF212QKT	0.923535	1	Medium-high	3	3.21748	0.336659	2.35202	0.725792	4.58403	2.46523	2.16435
ENCSR000AAE	bronchial smooth muscle cell	bronchial smooth muscle cell male adult (52 years) and male adult (59 years)	primary cell	total RNA-seq	ENCFF761OCH	ENCFF212QKT	0.923535	1	Medium-high	4	2.88249	0.386021	2.57941	1.20529	4.33728	2.46569	2.33956
ENCSR000AAE	bronchial smooth muscle cell	bronchial smooth muscle cell male adult (52 years) and male adult (59 years)	primary cell	total RNA-seq	ENCFF761OCH	ENCFF212QKT	0.923535	1	Medium-high	5	2.84427	0.368655	2.76111	1.04167	4.16653	2.11167	2.20539
ENCSR000AAE	bronchial smooth muscle cell	bronchial smooth muscle cell male adult (52 years) and male adult (59 years)	primary cell	total RNA-seq	ENCFF761OCH	ENCFF212QKT	0.923535	1	Medium-high	6	2.20815	0.343142	2.30331	0.768022	3.78938	2.31736	2.08521
ENCSR000AAE	bronchial smooth muscle cell	bronchial smooth muscle cell male adult (52 years) and male adult (59 years)	primary cell	total RNA-seq	ENCFF761OCH	ENCFF212QKT	0.923535	1	Medium-high	7	2.27418	0.435516	2.46071	1.03518	3.39104	2.10244	2.32363
ENCSR000AAE	bronchial smooth muscle cell	bronchial smooth muscle cell male adult (52 years) and male adult (59 years)	primary cell	total RNA-seq	ENCFF761OCH	ENCFF212QKT	0.923535	1	Medium-high	8	2.30111	0.492609	1.91101	1.10554	3.2593	1.95053	1.91141
ENCSR000AAE	bronchial smooth muscle cell	bronchial smooth muscle cell male adult (52 years) and male adult (59 years)	primary cell	total RNA-seq	ENCFF761OCH	ENCFF212QKT	0.923535	1	Medium-high	9	2.40907	0.433631	2.37117	0.93912	2.9248	2.1834	1.81361
ENCSR000AAE	bronchial smooth muscle cell	bronchial smooth muscle cell male adult (52 years) and male adult (59 years)	primary cell	total RNA-seq	ENCFF761OCH	ENCFF212QKT	0.923535	1	Medium-high	10	1.79987	0.316333	1.78282	0.910936	2.88573	1.69033	1.54133
ENCSR000AAE	bronchial smooth muscle cell	bronchial smooth muscle cell male adult (52 years) and male adult (59 years)	primary cell	total RNA-seq	ENCFF761OCH	ENCFF212QKT	0.923535	1	Medium	1	1.10743	0.403841	0.46656	0.373916	1.78584	1.52038	1.11
ENCSR000AAE	bronchial smooth muscle cell	bronchial smooth muscle cell male adult (52 years) and male adult (59 years)	primary cell	total RNA-seq	ENCFF761OCH	ENCFF212QKT	0.923535	1	Medium	2	1.49022	0.346496	1.04897	0.613451	1.88471	1.21603	1.05401
ENCSR000AAE	bronchial smooth muscle cell	bronchial smooth muscle cell male adult (52 years) and male adult (59 years)	primary cell	total RNA-seq	ENCFF761OCH	ENCFF212QKT	0.923535	1	Medium	3	1.50403	0.330206	1.19813	0.594734	1.84053	1.04232	1.18838
ENCSR000AAE	bronchial smooth muscle cell	bronchial smooth muscle cell male adult (52 years) and male adult (59 years)	primary cell	total RNA-seq	ENCFF761OCH	ENCFF212QKT	0.923535	1	Medium	4	1.4606	0.240413	1.03896	0.60569	1.77839	1.02544	0.907151
ENCSR000AAE	bronchial smooth muscle cell	bronchial smooth muscle cell male adult (52 years) and male adult (59 years)	primary cell	total RNA-seq	ENCFF761OCH	ENCFF212QKT	0.923535	1	Medium	5	1.11842	0.232961	1.0828	0.449339	1.67374	0.938674	0.960708
ENCSR000AAE	bronchial smooth muscle cell	bronchial smooth muscle cell male adult (52 years) and male adult (59 years)	primary cell	total RNA-seq	ENCFF761OCH	ENCFF212QKT	0.923535	1	Medium	6	1.14648	0.199965	0.988205	0.427719	1.56657	0.994873	0.909641
ENCSR000AAE	bronchial smooth muscle cell	bronchial smooth muscle cell male adult (52 years) and male adult (59 years)	primary cell	total RNA-seq	ENCFF761OCH	ENCFF212QKT	0.923535	1	Medium	7	1.1037	0.215249	1.05073	0.432442	1.42548	0.935365	0.805307
ENCSR000AAE	bronchial smooth muscle cell	bronchial smooth muscle cell male adult (52 years) and male adult (59 years)	primary cell	total RNA-seq	ENCFF761OCH	ENCFF212QKT	0.923535	1	Medium	8	1.07005	0.218039	0.878374	0.462043	1.27212	0.87218	0.771769
ENCSR000AAE	bronchial smooth muscle cell	bronchial smooth muscle cell male adult (52 years) and male adult (59 years)	primary cell	total RNA-seq	ENCFF761OCH	ENCFF212QKT	0.923535	1	Medium	9	0.992227	0.228101	0.777507	0.414723	1.19869	0.810332	0.824336
ENCSR000AAE	bronchial smooth muscle cell	bronchial smooth muscle cell male adult (52 years) and male adult (59 years)	primary cell	total RNA-seq	ENCFF761OCH	ENCFF212QKT	0.923535	1	Medium	10	0.795079	0.255271	0.828818	0.42081	1.12685	0.889147	0.828913
ENCSR000AAE	bronchial smooth muscle cell	bronchial smooth muscle cell male adult (52 years) and male adult (59 years)	primary cell	total RNA-seq	ENCFF761OCH	ENCFF212QKT	0.923535	1	Medium-low	1	0.463975	0.206334	0.18768	0.251186	0.784805	0.537774	0.480586
ENCSR000AAE	bronchial smooth muscle cell	bronchial smooth muscle cell male adult (52 years) and male adult (59 years)	primary cell	total RNA-seq	ENCFF761OCH	ENCFF212QKT	0.923535	1	Medium-low	2	0.634878	0.152471	0.428788	0.229205	0.771059	0.473795	0.404533
ENCSR000AAE	bronchial smooth muscle cell	bronchial smooth muscle cell male adult (52 years) and male adult (59 years)	primary cell	total RNA-seq	ENCFF761OCH	ENCFF212QKT	0.923535	1	Medium-low	3	0.597706	0.142123	0.568052	0.244472	0.727097	0.405925	0.41905
ENCSR000AAE	bronchial smooth muscle cell	bronchial smooth muscle cell male adult (52 years) and male adult (59 years)	primary cell	total RNA-seq	ENCFF761OCH	ENCFF212QKT	0.923535	1	Medium-low	4	0.531734	0.127389	0.444189	0.181702	0.699072	0.43107	0.370467
ENCSR000AAE	bronchial smooth muscle cell	bronchial smooth muscle cell male adult (52 years) and male adult (59 years)	primary cell	total RNA-seq	ENCFF761OCH	ENCFF212QKT	0.923535	1	Medium-low	5	0.448966	0.124597	0.349442	0.177069	0.669303	0.391457	0.383892
ENCSR000AAE	bronchial smooth muscle cell	bronchial smooth muscle cell male adult (52 years) and male adult (59 years)	primary cell	total RNA-seq	ENCFF761OCH	ENCFF212QKT	0.923535	1	Medium-low	6	0.472997	0.113592	0.422779	0.186667	0.623731	0.385352	0.35232
ENCSR000AAE	bronchial smooth muscle cell	bronchial smooth muscle cell male adult (52 years) and male adult (59 years)	primary cell	total RNA-seq	ENCFF761OCH	ENCFF212QKT	0.923535	1	Medium-low	7	0.385758	0.0879806	0.295392	0.21757	0.583997	0.400044	0.35224
ENCSR000AAE	bronchial smooth muscle cell	bronchial smooth muscle cell male adult (52 years) and male adult (59 years)	primary cell	total RNA-seq	ENCFF761OCH	ENCFF212QKT	0.923535	1	Medium-low	8	0.422307	0.11208	0.416553	0.199507	0.525363	0.343517	0.295244
ENCSR000AAE	bronchial smooth muscle cell	bronchial smooth muscle cell male adult (52 years) and male adult (59 years)	primary cell	total RNA-seq	ENCFF761OCH	ENCFF212QKT	0.923535	1	Medium-low	9	0.279197	0.104689	0.340478	0.143882	0.49168	0.38766	0.306071
ENCSR000AAE	bronchial smooth muscle cell	bronchial smooth muscle cell male adult (52 years) and male adult (59 years)	primary cell	total RNA-seq	ENCFF761OCH	ENCFF212QKT	0.923535	1	Medium-low	10	0.277135	0.0778908	0.321437	0.173144	0.500209	0.291813	0.239862
ENCSR000AAE	bronchial smooth muscle cell	bronchial smooth muscle cell male adult (52 years) and male adult (59 years)	primary cell	total RNA-seq	ENCFF761OCH	ENCFF212QKT	0.923535	1	Low	1	0.379007	0.0938175	0.0864914	0.0533464	0.160117	0.133884	0.128936
ENCSR000AAE	bronchial smooth muscle cell	bronchial smooth muscle cell male adult (52 years) and male adult (59 years)	primary cell	total RNA-seq	ENCFF761OCH	ENCFF212QKT	0.923535	1	Low	2	0.125721	0.038033	0.075776	0.0440061	0.140685	0.0948127	0.0763681
ENCSR000AAE	bronchial smooth muscle cell	bronchial smooth muscle cell male adult (52 years) and male adult (59 years)	primary cell	total RNA-seq	ENCFF761OCH	ENCFF212QKT	0.923535	1	Low	3	0.0957464	0.0275733	0.070265	0.0304546	0.125711	0.0716392	0.0656826
ENCSR000AAE	bronchial smooth muscle cell	bronchial smooth muscle cell male adult (52 years) and male adult (59 years)	primary cell	total RNA-seq	ENCFF761OCH	ENCFF212QKT	0.923535	1	Low	4	0.0919795	0.0270633	0.0679781	0.044828	0.101343	0.0669469	0.0484144
ENCSR000AAE	bronchial smooth muscle cell	bronchial smooth muscle cell male adult (52 years) and male adult (59 years)	primary cell	total RNA-seq	ENCFF761OCH	ENCFF212QKT	0.923535	1	Low	5	0.0652292	0.018836	0.0582496	0.0293196	0.0979173	0.0636773	0.0503428
ENCSR000AAE	bronchial smooth muscle cell	bronchial smooth muscle cell male adult (52 years) and male adult (59 years)	primary cell	total RNA-seq	ENCFF761OCH	ENCFF212QKT	0.923535	1	Low	6	0.0646134	0.0206091	0.0608976	0.0297971	0.0858249	0.0550619	0.0558032
ENCSR000AAE	bronchial smooth muscle cell	bronchial smooth muscle cell male adult (52 years) and male adult (59 years)	primary cell	total RNA-seq	ENCFF761OCH	ENCFF212QKT	0.923535	1	Low	7	0.064263	0.0211537	0.0547236	0.0497613	0.0749741	0.0581193	0.0432017
ENCSR000AAE	bronchial smooth muscle cell	bronchial smooth muscle cell male adult (52 years) and male adult (59 years)	primary cell	total RNA-seq	ENCFF761OCH	ENCFF212QKT	0.923535	1	Low	8	0.0513392	0.017442	0.0540185	0.033155	0.0650338	0.0555472	0.0484045
ENCSR000AAE	bronchial smooth muscle cell	bronchial smooth muscle cell male adult (52 years) and male adult (59 years)	primary cell	total RNA-seq	ENCFF761OCH	ENCFF212QKT	0.923535	1	Low	9	0.0502167	0.0179582	0.0510733	0.0416642	0.0624701	0.057845	0.0376415
ENCSR000AAE	bronchial smooth muscle cell	bronchial smooth muscle cell male adult (52 years) and male adult (59 years)	primary cell	total RNA-seq	ENCFF761OCH	ENCFF212QKT	0.923535	1	Low	10	0.0551257	0.0212949	0.0499785	0.0118937	0.0536339	0.0609045	0.040421
ENCSR000AAF	endothelial cell of coronary artery	endothelial cell of coronary artery female adult (41 years) and male adult (77 years)	primary cell	total RNA-seq	ENCFF430HGI	ENCFF565GTY	0.92871	1	High	1	8.58073	3.33313	1.67776	0.682967	26.2916	16.2248	14.1783
ENCSR000AAF	endothelial cell of coronary artery	endothelial cell of coronary artery female adult (41 years) and male adult (77 years)	primary cell	total RNA-seq	ENCFF430HGI	ENCFF565GTY	0.92871	1	High	2	7.42319	0.706271	9.62697	7.91121	23.1595	12.5773	6.9225
ENCSR000AAF	endothelial cell of coronary artery	endothelial cell of coronary artery female adult (41 years) and male adult (77 years)	primary cell	total RNA-seq	ENCFF430HGI	ENCFF565GTY	0.92871	1	High	3	7.64255	1.22402	7.46371	4.54478	24.3627	28.3325	6.92832
ENCSR000AAF	endothelial cell of coronary artery	endothelial cell of coronary artery female adult (41 years) and male adult (77 years)	primary cell	total RNA-seq	ENCFF430HGI	ENCFF565GTY	0.92871	1	High	4	11.8156	2.93358	16.8282	6.981	25.3292	10.1574	9.55328
ENCSR000AAF	endothelial cell of coronary artery	endothelial cell of coronary artery female adult (41 years) and male adult (77 years)	primary cell	total RNA-seq	ENCFF430HGI	ENCFF565GTY	0.92871	1	High	5	8.05183	3.71559	20.8863	18.4336	23.7836	26.989	12.5195
ENCSR000AAF	endothelial cell of coronary artery	endothelial cell of coronary artery female adult (41 years) and male adult (77 years)	primary cell	total RNA-seq	ENCFF430HGI	ENCFF565GTY	0.92871	1	High	6	12.9302	1.7704	26.8274	6.42005	25.6247	40.465	8.92852
ENCSR000AAF	endothelial cell of coronary artery	endothelial cell of coronary artery female adult (41 years) and male adult (77 years)	primary cell	total RNA-seq	ENCFF430HGI	ENCFF565GTY	0.92871	1	High	7	15.5037	1.94932	17.7398	10.0992	26.2261	24.9058	9.72956
ENCSR000AAF	endothelial cell of coronary artery	endothelial cell of coronary artery female adult (41 years) and male adult (77 years)	primary cell	total RNA-seq	ENCFF430HGI	ENCFF565GTY	0.92871	1	High	8	6.85348	1.62684	31.8314	26.9185	22.1997	16.1703	10.0471
ENCSR000AAF	endothelial cell of coronary artery	endothelial cell of coronary artery female adult (41 years) and male adult (77 years)	primary cell	total RNA-seq	ENCFF430HGI	ENCFF565GTY	0.92871	1	High	9	5.36758	1.6555	19.0677	8.06591	22.3396	16.2953	11.0494
ENCSR000AAF	endothelial cell of coronary artery	endothelial cell of coronary artery female adult (41 years) and male adult (77 years)	primary cell	total RNA-seq	ENCFF430HGI	ENCFF565GTY	0.92871	1	High	10	14.0826	1.26213	8.53388	8.41423	22.6205	16.0032	12.481
ENCSR000AAF	endothelial cell of coronary artery	endothelial cell of coronary artery female adult (41 years) and male adult (77 years)	primary cell	total RNA-seq	ENCFF430HGI	ENCFF565GTY	0.92871	1	Medium-high	1	1.89471	0.731814	0.895864	0.938161	5.53146	4.41614	2.93347
ENCSR000AAF	endothelial cell of coronary artery	endothelial cell of coronary artery female adult (41 years) and male adult (77 years)	primary cell	total RNA-seq	ENCFF430HGI	ENCFF565GTY	0.92871	1	Medium-high	2	3.53109	0.877717	2.72485	0.994405	5.98693	3.87829	3.3843
ENCSR000AAF	endothelial cell of coronary artery	endothelial cell of coronary artery female adult (41 years) and male adult (77 years)	primary cell	total RNA-seq	ENCFF430HGI	ENCFF565GTY	0.92871	1	Medium-high	3	4.23274	0.546045	2.87133	1.13633	5.86832	2.40801	2.846
ENCSR000AAF	endothelial cell of coronary artery	endothelial cell of coronary artery female adult (41 years) and male adult (77 years)	primary cell	total RNA-seq	ENCFF430HGI	ENCFF565GTY	0.92871	1	Medium-high	4	3.55605	0.375668	3.00531	1.28848	5.58303	2.72794	2.80969
ENCSR000AAF	endothelial cell of coronary artery	endothelial cell of coronary artery female adult (41 years) and male adult (77 years)	primary cell	total RNA-seq	ENCFF430HGI	ENCFF565GTY	0.92871	1	Medium-high	5	3.46316	0.379782	3.56894	1.41049	5.1705	2.76219	2.61559
ENCSR000AAF	endothelial cell of coronary artery	endothelial cell of coronary artery female adult (41 years) and male adult (77 years)	primary cell	total RNA-seq	ENCFF430HGI	ENCFF565GTY	0.92871	1	Medium-high	6	3.17118	0.462516	2.93432	0.692099	4.75858	2.64035	2.76246
ENCSR000AAF	endothelial cell of coronary artery	endothelial cell of coronary artery female adult (41 years) and male adult (77 years)	primary cell	total RNA-seq	ENCFF430HGI	ENCFF565GTY	0.92871	1	Medium-high	7	2.75896	0.576959	2.76496	1.32628	4.40398	2.69276	2.75873
ENCSR000AAF	endothelial cell of coronary artery	endothelial cell of coronary artery female adult (41 years) and male adult (77 years)	primary cell	total RNA-seq	ENCFF430HGI	ENCFF565GTY	0.92871	1	Medium-high	8	3.04687	0.447762	2.56028	1.34744	4.12308	2.69284	2.05042
ENCSR000AAF	endothelial cell of coronary artery	endothelial cell of coronary artery female adult (41 years) and male adult (77 years)	primary cell	total RNA-seq	ENCFF430HGI	ENCFF565GTY	0.92871	1	Medium-high	9	2.98444	0.566546	2.81869	1.29047	3.69451	3.11358	2.59746
ENCSR000AAF	endothelial cell of coronary artery	endothelial cell of coronary artery female adult (41 years) and male adult (77 years)	primary cell	total RNA-seq	ENCFF430HGI	ENCFF565GTY	0.92871	1	Medium-high	10	2.14947	0.384656	2.30986	1.10842	3.69614	2.39199	2.2666
ENCSR000AAF	endothelial cell of coronary artery	endothelial cell of coronary artery female adult (41 years) and male adult (77 years)	primary cell	total RNA-seq	ENCFF430HGI	ENCFF565GTY	0.92871	1	Medium	1	1.43471	0.527266	0.490883	0.473275	2.24708	1.67246	1.45338
ENCSR000AAF	endothelial cell of coronary artery	endothelial cell of coronary artery female adult (41 years) and male adult (77 years)	primary cell	total RNA-seq	ENCFF430HGI	ENCFF565GTY	0.92871	1	Medium	2	1.89356	0.345385	1.18282	0.837223	2.3215	1.41893	1.21803
ENCSR000AAF	endothelial cell of coronary artery	endothelial cell of coronary artery female adult (41 years) and male adult (77 years)	primary cell	total RNA-seq	ENCFF430HGI	ENCFF565GTY	0.92871	1	Medium	3	1.71764	0.274895	1.43986	0.626936	2.26354	1.37951	1.40775
ENCSR000AAF	endothelial cell of coronary artery	endothelial cell of coronary artery female adult (41 years) and male adult (77 years)	primary cell	total RNA-seq	ENCFF430HGI	ENCFF565GTY	0.92871	1	Medium	4	1.76819	0.246117	1.28395	0.741878	2.18553	1.10352	1.12361
ENCSR000AAF	endothelial cell of coronary artery	endothelial cell of coronary artery female adult (41 years) and male adult (77 years)	primary cell	total RNA-seq	ENCFF430HGI	ENCFF565GTY	0.92871	1	Medium	5	1.34906	0.255036	1.29441	0.502224	2.08138	1.11843	1.28254
ENCSR000AAF	endothelial cell of coronary artery	endothelial cell of coronary artery female adult (41 years) and male adult (77 years)	primary cell	total RNA-seq	ENCFF430HGI	ENCFF565GTY	0.92871	1	Medium	6	1.33807	0.209244	1.27648	0.524594	1.93337	1.18855	1.17548
ENCSR000AAF	endothelial cell of coronary artery	endothelial cell of coronary artery female adult (41 years) and male adult (77 years)	primary cell	total RNA-seq	ENCFF430HGI	ENCFF565GTY	0.92871	1	Medium	7	1.46066	0.22962	1.15052	0.473544	1.77456	1.05139	1.08182
ENCSR000AAF	endothelial cell of coronary artery	endothelial cell of coronary artery female adult (41 years) and male adult (77 years)	primary cell	total RNA-seq	ENCFF430HGI	ENCFF565GTY	0.92871	1	Medium	8	1.27101	0.292109	1.01268	0.616108	1.50593	0.963283	1.02634
ENCSR000AAF	endothelial cell of coronary artery	endothelial cell of coronary artery female adult (41 years) and male adult (77 years)	primary cell	total RNA-seq	ENCFF430HGI	ENCFF565GTY	0.92871	1	Medium	9	1.0848	0.196152	1.02075	0.468772	1.43344	1.01263	0.860501
ENCSR000AAF	endothelial cell of coronary artery	endothelial cell of coronary artery female adult (41 years) and male adult (77 years)	primary cell	total RNA-seq	ENCFF430HGI	ENCFF565GTY	0.92871	1	Medium	10	0.928166	0.256911	0.965953	0.544151	1.32658	1.04416	0.940485
ENCSR000AAF	endothelial cell of coronary artery	endothelial cell of coronary artery female adult (41 years) and male adult (77 years)	primary cell	total RNA-seq	ENCFF430HGI	ENCFF565GTY	0.92871	1	Medium-low	1	0.788007	0.213289	0.231859	0.236024	0.905103	0.706894	0.59192
ENCSR000AAF	endothelial cell of coronary artery	endothelial cell of coronary artery female adult (41 years) and male adult (77 years)	primary cell	total RNA-seq	ENCFF430HGI	ENCFF565GTY	0.92871	1	Medium-low	2	0.782761	0.142237	0.520383	0.220608	0.895055	0.552356	0.541976
ENCSR000AAF	endothelial cell of coronary artery	endothelial cell of coronary artery female adult (41 years) and male adult (77 years)	primary cell	total RNA-seq	ENCFF430HGI	ENCFF565GTY	0.92871	1	Medium-low	3	0.691429	0.132762	0.664765	0.261433	0.850991	0.460412	0.497853
ENCSR000AAF	endothelial cell of coronary artery	endothelial cell of coronary artery female adult (41 years) and male adult (77 years)	primary cell	total RNA-seq	ENCFF430HGI	ENCFF565GTY	0.92871	1	Medium-low	4	0.676631	0.136208	0.50796	0.268086	0.797215	0.581503	0.482858
ENCSR000AAF	endothelial cell of coronary artery	endothelial cell of coronary artery female adult (41 years) and male adult (77 years)	primary cell	total RNA-seq	ENCFF430HGI	ENCFF565GTY	0.92871	1	Medium-low	5	0.561261	0.132575	0.489871	0.238399	0.754711	0.450135	0.414438
ENCSR000AAF	endothelial cell of coronary artery	endothelial cell of coronary artery female adult (41 years) and male adult (77 years)	primary cell	total RNA-seq	ENCFF430HGI	ENCFF565GTY	0.92871	1	Medium-low	6	0.522646	0.121602	0.41567	0.213744	0.697384	0.428218	0.410188
ENCSR000AAF	endothelial cell of coronary artery	endothelial cell of coronary artery female adult (41 years) and male adult (77 years)	primary cell	total RNA-seq	ENCFF430HGI	ENCFF565GTY	0.92871	1	Medium-low	7	0.480531	0.100817	0.430284	0.249053	0.613451	0.46844	0.396173
ENCSR000AAF	endothelial cell of coronary artery	endothelial cell of coronary artery female adult (41 years) and male adult (77 years)	primary cell	total RNA-seq	ENCFF430HGI	ENCFF565GTY	0.92871	1	Medium-low	8	0.475976	0.0912778	0.369216	0.202211	0.614396	0.419485	0.321698
ENCSR000AAF	endothelial cell of coronary artery	endothelial cell of coronary artery female adult (41 years) and male adult (77 years)	primary cell	total RNA-seq	ENCFF430HGI	ENCFF565GTY	0.92871	1	Medium-low	9	0.354732	0.139884	0.460811	0.190136	0.554873	0.397119	0.421817
ENCSR000AAF	endothelial cell of coronary artery	endothelial cell of coronary artery female adult (41 years) and male adult (77 years)	primary cell	total RNA-seq	ENCFF430HGI	ENCFF565GTY	0.92871	1	Medium-low	10	0.425414	0.0894843	0.324378	0.166996	0.572762	0.354835	0.295245
ENCSR000AAF	endothelial cell of coronary artery	endothelial cell of coronary artery female adult (41 years) and male adult (77 years)	primary cell	total RNA-seq	ENCFF430HGI	ENCFF565GTY	0.92871	1	Low	1	0.358667	0.080775	0.0723472	0.0538148	0.173839	0.141284	0.111403
ENCSR000AAF	endothelial cell of coronary artery	endothelial cell of coronary artery female adult (41 years) and male adult (77 years)	primary cell	total RNA-seq	ENCFF430HGI	ENCFF565GTY	0.92871	1	Low	2	0.11052	0.0284139	0.10031	0.0431483	0.158539	0.0995334	0.0723499
ENCSR000AAF	endothelial cell of coronary artery	endothelial cell of coronary artery female adult (41 years) and male adult (77 years)	primary cell	total RNA-seq	ENCFF430HGI	ENCFF565GTY	0.92871	1	Low	3	0.105039	0.0276424	0.0784702	0.0361335	0.140529	0.0758848	0.0742384
ENCSR000AAF	endothelial cell of coronary artery	endothelial cell of coronary artery female adult (41 years) and male adult (77 years)	primary cell	total RNA-seq	ENCFF430HGI	ENCFF565GTY	0.92871	1	Low	4	0.0863655	0.0201711	0.0854366	0.0314935	0.123191	0.0799451	0.0523979
ENCSR000AAF	endothelial cell of coronary artery	endothelial cell of coronary artery female adult (41 years) and male adult (77 years)	primary cell	total RNA-seq	ENCFF430HGI	ENCFF565GTY	0.92871	1	Low	5	0.076038	0.0200864	0.050707	0.029596	0.125836	0.0583823	0.0639747
ENCSR000AAF	endothelial cell of coronary artery	endothelial cell of coronary artery female adult (41 years) and male adult (77 years)	primary cell	total RNA-seq	ENCFF430HGI	ENCFF565GTY	0.92871	1	Low	6	0.0853446	0.0256198	0.0857234	0.0317567	0.106279	0.067695	0.0602294
ENCSR000AAF	endothelial cell of coronary artery	endothelial cell of coronary artery female adult (41 years) and male adult (77 years)	primary cell	total RNA-seq	ENCFF430HGI	ENCFF565GTY	0.92871	1	Low	7	0.0604204	0.0119775	0.0655324	0.0495862	0.0945553	0.0682362	0.0440534
ENCSR000AAF	endothelial cell of coronary artery	endothelial cell of coronary artery female adult (41 years) and male adult (77 years)	primary cell	total RNA-seq	ENCFF430HGI	ENCFF565GTY	0.92871	1	Low	8	0.0645864	0.0161156	0.0686022	0.0333587	0.0763535	0.062884	0.0503623
ENCSR000AAF	endothelial cell of coronary artery	endothelial cell of coronary artery female adult (41 years) and male adult (77 years)	primary cell	total RNA-seq	ENCFF430HGI	ENCFF565GTY	0.92871	1	Low	9	0.0470697	0.0160032	0.0444691	0.0346333	0.0639397	0.0693032	0.03654
ENCSR000AAF	endothelial cell of coronary artery	endothelial cell of coronary artery female adult (41 years) and male adult (77 years)	primary cell	total RNA-seq	ENCFF430HGI	ENCFF565GTY	0.92871	1	Low	10	0.0525206	0.0127765	0.0464993	0.0221661	0.0632658	0.0765272	0.0531056
ENCSR000AAV	uterine smooth muscle cell	uterine smooth muscle cell female adult (48 years) and female adult (50 years)	primary cell	total RNA-seq	ENCFF867CWR	ENCFF333SKS	0.932949	1	High	1	4.96129	6.68138	3.15314	3.27998	19.853	13.6874	11.4383
ENCSR000AAV	uterine smooth muscle cell	uterine smooth muscle cell female adult (48 years) and female adult (50 years)	primary cell	total RNA-seq	ENCFF867CWR	ENCFF333SKS	0.932949	1	High	2	9.07564	1.41189	10.4728	6.34371	20.3728	13.8568	8.6618
ENCSR000AAV	uterine smooth muscle cell	uterine smooth muscle cell female adult (48 years) and female adult (50 years)	primary cell	total RNA-seq	ENCFF867CWR	ENCFF333SKS	0.932949	1	High	3	15.022	1.93022	8.60113	8.84581	20.4408	19.7889	10.944
ENCSR000AAV	uterine smooth muscle cell	uterine smooth muscle cell female adult (48 years) and female adult (50 years)	primary cell	total RNA-seq	ENCFF867CWR	ENCFF333SKS	0.932949	1	High	4	16.9965	2.70734	14.2339	9.36729	20.6311	12.5399	11.6922
ENCSR000AAV	uterine smooth muscle cell	uterine smooth muscle cell female adult (48 years) and female adult (50 years)	primary cell	total RNA-seq	ENCFF867CWR	ENCFF333SKS	0.932949	1	High	5	7.3545	2.80764	16.175	14.4632	19.3228	17.7489	11.252
ENCSR000AAV	uterine smooth muscle cell	uterine smooth muscle cell female adult (48 years) and female adult (50 years)	primary cell	total RNA-seq	ENCFF867CWR	ENCFF333SKS	0.932949	1	High	6	12.4667	2.48491	24.0273	5.51291	18.5429	34.8526	9.23197
ENCSR000AAV	uterine smooth muscle cell	uterine smooth muscle cell female adult (48 years) and female adult (50 years)	primary cell	total RNA-seq	ENCFF867CWR	ENCFF333SKS	0.932949	1	High	7	12.6079	1.70845	13.8918	9.39244	20.0582	15.9228	11.15
ENCSR000AAV	uterine smooth muscle cell	uterine smooth muscle cell female adult (48 years) and female adult (50 years)	primary cell	total RNA-seq	ENCFF867CWR	ENCFF333SKS	0.932949	1	High	8	6.95953	1.59869	18.101	10.4762	18.6829	11.8263	9.55288
ENCSR000AAV	uterine smooth muscle cell	uterine smooth muscle cell female adult (48 years) and female adult (50 years)	primary cell	total RNA-seq	ENCFF867CWR	ENCFF333SKS	0.932949	1	High	9	9.07289	1.65548	15.8875	8.67078	17.1031	11.458	8.60034
ENCSR000AAV	uterine smooth muscle cell	uterine smooth muscle cell female adult (48 years) and female adult (50 years)	primary cell	total RNA-seq	ENCFF867CWR	ENCFF333SKS	0.932949	1	High	10	10.246	0.934538	9.3215	7.59406	16.7834	13.5724	10.9376
ENCSR000AAV	uterine smooth muscle cell	uterine smooth muscle cell female adult (48 years) and female adult (50 years)	primary cell	total RNA-seq	ENCFF867CWR	ENCFF333SKS	0.932949	1	Medium-high	1	2.59949	0.873781	0.997799	1.82305	4.58556	3.84049	2.69349
ENCSR000AAV	uterine smooth muscle cell	uterine smooth muscle cell female adult (48 years) and female adult (50 years)	primary cell	total RNA-seq	ENCFF867CWR	ENCFF333SKS	0.932949	1	Medium-high	2	3.9155	0.769939	2.7864	1.43123	4.74008	3.61397	2.89592
ENCSR000AAV	uterine smooth muscle cell	uterine smooth muscle cell female adult (48 years) and female adult (50 years)	primary cell	total RNA-seq	ENCFF867CWR	ENCFF333SKS	0.932949	1	Medium-high	3	3.62	0.4467	2.90096	1.39972	4.69805	2.55102	2.69091
ENCSR000AAV	uterine smooth muscle cell	uterine smooth muscle cell female adult (48 years) and female adult (50 years)	primary cell	total RNA-seq	ENCFF867CWR	ENCFF333SKS	0.932949	1	Medium-high	4	3.27541	0.59627	3.03603	1.15263	4.40089	2.64468	2.39758
ENCSR000AAV	uterine smooth muscle cell	uterine smooth muscle cell female adult (48 years) and female adult (50 years)	primary cell	total RNA-seq	ENCFF867CWR	ENCFF333SKS	0.932949	1	Medium-high	5	2.93086	0.461659	2.76731	1.15495	4.08188	2.37524	2.49986
ENCSR000AAV	uterine smooth muscle cell	uterine smooth muscle cell female adult (48 years) and female adult (50 years)	primary cell	total RNA-seq	ENCFF867CWR	ENCFF333SKS	0.932949	1	Medium-high	6	2.26043	0.470321	2.42391	0.977819	3.92911	2.52558	2.54585
ENCSR000AAV	uterine smooth muscle cell	uterine smooth muscle cell female adult (48 years) and female adult (50 years)	primary cell	total RNA-seq	ENCFF867CWR	ENCFF333SKS	0.932949	1	Medium-high	7	2.48284	0.505531	2.51937	1.26338	3.68441	2.56903	2.35808
ENCSR000AAV	uterine smooth muscle cell	uterine smooth muscle cell female adult (48 years) and female adult (50 years)	primary cell	total RNA-seq	ENCFF867CWR	ENCFF333SKS	0.932949	1	Medium-high	8	2.52826	0.609822	2.43211	1.24599	3.39823	2.37694	2.05685
ENCSR000AAV	uterine smooth muscle cell	uterine smooth muscle cell female adult (48 years) and female adult (50 years)	primary cell	total RNA-seq	ENCFF867CWR	ENCFF333SKS	0.932949	1	Medium-high	9	2.56637	0.569954	2.43275	1.15549	3.10198	2.0562	2.44368
ENCSR000AAV	uterine smooth muscle cell	uterine smooth muscle cell female adult (48 years) and female adult (50 years)	primary cell	total RNA-seq	ENCFF867CWR	ENCFF333SKS	0.932949	1	Medium-high	10	2.23684	0.550978	2.38842	1.01741	2.84644	2.41851	1.82955
ENCSR000AAV	uterine smooth muscle cell	uterine smooth muscle cell female adult (48 years) and female adult (50 years)	primary cell	total RNA-seq	ENCFF867CWR	ENCFF333SKS	0.932949	1	Medium	1	1.339	0.520987	0.54598	0.489043	1.8769	1.67996	1.19221
ENCSR000AAV	uterine smooth muscle cell	uterine smooth muscle cell female adult (48 years) and female adult (50 years)	primary cell	total RNA-seq	ENCFF867CWR	ENCFF333SKS	0.932949	1	Medium	2	1.78821	0.401093	1.16083	0.694414	1.88674	1.37138	1.08857
ENCSR000AAV	uterine smooth muscle cell	uterine smooth muscle cell female adult (48 years) and female adult (50 years)	primary cell	total RNA-seq	ENCFF867CWR	ENCFF333SKS	0.932949	1	Medium	3	1.50174	0.310445	1.28285	0.597792	1.80967	1.23306	1.17462
ENCSR000AAV	uterine smooth muscle cell	uterine smooth muscle cell female adult (48 years) and female adult (50 years)	primary cell	total RNA-seq	ENCFF867CWR	ENCFF333SKS	0.932949	1	Medium	4	1.51814	0.307666	1.166	0.781275	1.69972	1.19713	1.03571
ENCSR000AAV	uterine smooth muscle cell	uterine smooth muscle cell female adult (48 years) and female adult (50 years)	primary cell	total RNA-seq	ENCFF867CWR	ENCFF333SKS	0.932949	1	Medium	5	1.2238	0.308242	1.15997	0.600629	1.58423	1.02677	0.976295
ENCSR000AAV	uterine smooth muscle cell	uterine smooth muscle cell female adult (48 years) and female adult (50 years)	primary cell	total RNA-seq	ENCFF867CWR	ENCFF333SKS	0.932949	1	Medium	6	1.14383	0.263587	1.1775	0.478179	1.50561	1.12641	0.959464
ENCSR000AAV	uterine smooth muscle cell	uterine smooth muscle cell female adult (48 years) and female adult (50 years)	primary cell	total RNA-seq	ENCFF867CWR	ENCFF333SKS	0.932949	1	Medium	7	1.11823	0.266481	0.991331	0.492861	1.35988	0.993377	0.907448
ENCSR000AAV	uterine smooth muscle cell	uterine smooth muscle cell female adult (48 years) and female adult (50 years)	primary cell	total RNA-seq	ENCFF867CWR	ENCFF333SKS	0.932949	1	Medium	8	1.13687	0.261732	0.843428	0.529736	1.24678	0.881673	0.849185
ENCSR000AAV	uterine smooth muscle cell	uterine smooth muscle cell female adult (48 years) and female adult (50 years)	primary cell	total RNA-seq	ENCFF867CWR	ENCFF333SKS	0.932949	1	Medium	9	0.991416	0.242722	0.858326	0.495282	1.2209	0.921043	0.813653
ENCSR000AAV	uterine smooth muscle cell	uterine smooth muscle cell female adult (48 years) and female adult (50 years)	primary cell	total RNA-seq	ENCFF867CWR	ENCFF333SKS	0.932949	1	Medium	10	0.734664	0.258916	0.704975	0.522566	1.18657	0.86811	0.837983
ENCSR000AAV	uterine smooth muscle cell	uterine smooth muscle cell female adult (48 years) and female adult (50 years)	primary cell	total RNA-seq	ENCFF867CWR	ENCFF333SKS	0.932949	1	Medium-low	1	0.765448	0.227739	0.258097	0.304653	0.8095	0.658144	0.526044
ENCSR000AAV	uterine smooth muscle cell	uterine smooth muscle cell female adult (48 years) and female adult (50 years)	primary cell	total RNA-seq	ENCFF867CWR	ENCFF333SKS	0.932949	1	Medium-low	2	0.754825	0.202026	0.506497	0.270109	0.774422	0.555184	0.441523
ENCSR000AAV	uterine smooth muscle cell	uterine smooth muscle cell female adult (48 years) and female adult (50 years)	primary cell	total RNA-seq	ENCFF867CWR	ENCFF333SKS	0.932949	1	Medium-low	3	0.650072	0.186739	0.511323	0.255718	0.739007	0.45838	0.434063
ENCSR000AAV	uterine smooth muscle cell	uterine smooth muscle cell female adult (48 years) and female adult (50 years)	primary cell	total RNA-seq	ENCFF867CWR	ENCFF333SKS	0.932949	1	Medium-low	4	0.558366	0.145648	0.471318	0.229431	0.675635	0.466977	0.395175
ENCSR000AAV	uterine smooth muscle cell	uterine smooth muscle cell female adult (48 years) and female adult (50 years)	primary cell	total RNA-seq	ENCFF867CWR	ENCFF333SKS	0.932949	1	Medium-low	5	0.452957	0.122962	0.468129	0.217006	0.6357	0.427403	0.377814
ENCSR000AAV	uterine smooth muscle cell	uterine smooth muscle cell female adult (48 years) and female adult (50 years)	primary cell	total RNA-seq	ENCFF867CWR	ENCFF333SKS	0.932949	1	Medium-low	6	0.452252	0.121994	0.428138	0.210091	0.612199	0.385083	0.338243
ENCSR000AAV	uterine smooth muscle cell	uterine smooth muscle cell female adult (48 years) and female adult (50 years)	primary cell	total RNA-seq	ENCFF867CWR	ENCFF333SKS	0.932949	1	Medium-low	7	0.392421	0.0980783	0.394131	0.279925	0.557554	0.442652	0.355209
ENCSR000AAV	uterine smooth muscle cell	uterine smooth muscle cell female adult (48 years) and female adult (50 years)	primary cell	total RNA-seq	ENCFF867CWR	ENCFF333SKS	0.932949	1	Medium-low	8	0.46103	0.110514	0.400158	0.225888	0.566204	0.364835	0.328401
ENCSR000AAV	uterine smooth muscle cell	uterine smooth muscle cell female adult (48 years) and female adult (50 years)	primary cell	total RNA-seq	ENCFF867CWR	ENCFF333SKS	0.932949	1	Medium-low	9	0.282812	0.12067	0.442728	0.218995	0.494105	0.415755	0.272636
ENCSR000AAV	uterine smooth muscle cell	uterine smooth muscle cell female adult (48 years) and female adult (50 years)	primary cell	total RNA-seq	ENCFF867CWR	ENCFF333SKS	0.932949	1	Medium-low	10	0.324145	0.102732	0.338419	0.193791	0.441782	0.323143	0.30422
ENCSR000AAV	uterine smooth muscle cell	uterine smooth muscle cell female adult (48 years) and female adult (50 years)	primary cell	total RNA-seq	ENCFF867CWR	ENCFF333SKS	0.932949	1	Low	1	0.243933	0.114586	0.0668139	0.0694235	0.172317	0.130309	0.108213
ENCSR000AAV	uterine smooth muscle cell	uterine smooth muscle cell female adult (48 years) and female adult (50 years)	primary cell	total RNA-seq	ENCFF867CWR	ENCFF333SKS	0.932949	1	Low	2	0.114152	0.0404827	0.0870975	0.0599579	0.148607	0.101234	0.0664611
ENCSR000AAV	uterine smooth muscle cell	uterine smooth muscle cell female adult (48 years) and female adult (50 years)	primary cell	total RNA-seq	ENCFF867CWR	ENCFF333SKS	0.932949	1	Low	3	0.103062	0.0351011	0.0899196	0.0493547	0.119753	0.0841491	0.062531
ENCSR000AAV	uterine smooth muscle cell	uterine smooth muscle cell female adult (48 years) and female adult (50 years)	primary cell	total RNA-seq	ENCFF867CWR	ENCFF333SKS	0.932949	1	Low	4	0.0798807	0.0280891	0.0788541	0.0462065	0.111233	0.0702602	0.0413104
ENCSR000AAV	uterine smooth muscle cell	uterine smooth muscle cell female adult (48 years) and female adult (50 years)	primary cell	total RNA-seq	ENCFF867CWR	ENCFF333SKS	0.932949	1	Low	5	0.0686258	0.0209602	0.0580149	0.0435421	0.10859	0.0708907	0.0500695
ENCSR000AAV	uterine smooth muscle cell	uterine smooth muscle cell female adult (48 years) and female adult (50 years)	primary cell	total RNA-seq	ENCFF867CWR	ENCFF333SKS	0.932949	1	Low	6	0.0687064	0.0241986	0.061055	0.032859	0.0969114	0.0609395	0.0454515
ENCSR000AAV	uterine smooth muscle cell	uterine smooth muscle cell female adult (48 years) and female adult (50 years)	primary cell	total RNA-seq	ENCFF867CWR	ENCFF333SKS	0.932949	1	Low	7	0.0625861	0.022913	0.0483579	0.0386771	0.0816752	0.06067	0.0450832
ENCSR000AAV	uterine smooth muscle cell	uterine smooth muscle cell female adult (48 years) and female adult (50 years)	primary cell	total RNA-seq	ENCFF867CWR	ENCFF333SKS	0.932949	1	Low	8	0.0519328	0.0173139	0.0700461	0.0393251	0.0719379	0.0572323	0.0486842
ENCSR000AAV	uterine smooth muscle cell	uterine smooth muscle cell female adult (48 years) and female adult (50 years)	primary cell	total RNA-seq	ENCFF867CWR	ENCFF333SKS	0.932949	1	Low	9	0.0572881	0.0235702	0.0493021	0.0237496	0.0639209	0.0556533	0.0403313
ENCSR000AAV	uterine smooth muscle cell	uterine smooth muscle cell female adult (48 years) and female adult (50 years)	primary cell	total RNA-seq	ENCFF867CWR	ENCFF333SKS	0.932949	1	Low	10	0.0475183	0.0187276	0.0316714	0.0235884	0.0616546	0.0524312	0.0402809
ENCSR000AAN	smooth muscle cell of the pulmonary artery	smooth muscle cell of the pulmonary artery male adult (26 years) and male adult (28 years)	primary cell	total RNA-seq	ENCFF571CBP	ENCFF849BYS	0.927032	1	High	1	10.1696	16.6574	3.57074	5.49015	23.2768	16.9816	13.4242
ENCSR000AAN	smooth muscle cell of the pulmonary artery	smooth muscle cell of the pulmonary artery male adult (26 years) and male adult (28 years)	primary cell	total RNA-seq	ENCFF571CBP	ENCFF849BYS	0.927032	1	High	2	15.1207	2.11836	12.8055	10.5776	27.0109	13.8403	15.6824
ENCSR000AAN	smooth muscle cell of the pulmonary artery	smooth muscle cell of the pulmonary artery male adult (26 years) and male adult (28 years)	primary cell	total RNA-seq	ENCFF571CBP	ENCFF849BYS	0.927032	1	High	3	27.5419	2.59346	7.95746	5.09381	26.1876	21.6014	18.2485
ENCSR000AAN	smooth muscle cell of the pulmonary artery	smooth muscle cell of the pulmonary artery male adult (26 years) and male adult (28 years)	primary cell	total RNA-seq	ENCFF571CBP	ENCFF849BYS	0.927032	1	High	4	36.9639	4.87825	15.1196	15.8841	24.4641	18.1223	17.4196
ENCSR000AAN	smooth muscle cell of the pulmonary artery	smooth muscle cell of the pulmonary artery male adult (26 years) and male adult (28 years)	primary cell	total RNA-seq	ENCFF571CBP	ENCFF849BYS	0.927032	1	High	5	11.0692	9.51474	25.8439	32.1097	20.8994	16.4655	18.421
ENCSR000AAN	smooth muscle cell of the pulmonary artery	smooth muscle cell of the pulmonary artery male adult (26 years) and male adult (28 years)	primary cell	total RNA-seq	ENCFF571CBP	ENCFF849BYS	0.927032	1	High	6	20.2043	7.03126	18.4469	7.12562	20.3134	34.5445	12.2859
ENCSR000AAN	smooth muscle cell of the pulmonary artery	smooth muscle cell of the pulmonary artery male adult (26 years) and male adult (28 years)	primary cell	total RNA-seq	ENCFF571CBP	ENCFF849BYS	0.927032	1	High	7	17.4048	2.58923	14.2651	10.2754	24.3037	19.3802	13.084
ENCSR000AAN	smooth muscle cell of the pulmonary artery	smooth muscle cell of the pulmonary artery male adult (26 years) and male adult (28 years)	primary cell	total RNA-seq	ENCFF571CBP	ENCFF849BYS	0.927032	1	High	8	9.98134	1.19519	26.6809	26.8573	19.6124	13.2623	21.7188
ENCSR000AAN	smooth muscle cell of the pulmonary artery	smooth muscle cell of the pulmonary artery male adult (26 years) and male adult (28 years)	primary cell	total RNA-seq	ENCFF571CBP	ENCFF849BYS	0.927032	1	High	9	8.45338	1.02229	26.1229	18.8948	18.372	25.6085	9.36764
ENCSR000AAN	smooth muscle cell of the pulmonary artery	smooth muscle cell of the pulmonary artery male adult (26 years) and male adult (28 years)	primary cell	total RNA-seq	ENCFF571CBP	ENCFF849BYS	0.927032	1	High	10	16.0257	0.960719	11.0064	6.27585	17.9214	15.5674	13.0732
ENCSR000AAN	smooth muscle cell of the pulmonary artery	smooth muscle cell of the pulmonary artery male adult (26 years) and male adult (28 years)	primary cell	total RNA-seq	ENCFF571CBP	ENCFF849BYS	0.927032	1	Medium-high	1	2.1416	0.793981	0.895426	1.0586	4.28203	4.01114	2.48193
ENCSR000AAN	smooth muscle cell of the pulmonary artery	smooth muscle cell of the pulmonary artery male adult (26 years) and male adult (28 years)	primary cell	total RNA-seq	ENCFF571CBP	ENCFF849BYS	0.927032	1	Medium-high	2	3.51508	0.77438	2.68782	1.29527	4.64907	3.28078	2.8259
ENCSR000AAN	smooth muscle cell of the pulmonary artery	smooth muscle cell of the pulmonary artery male adult (26 years) and male adult (28 years)	primary cell	total RNA-seq	ENCFF571CBP	ENCFF849BYS	0.927032	1	Medium-high	3	3.66668	0.37382	2.87456	1.55652	4.62079	2.55983	2.64495
ENCSR000AAN	smooth muscle cell of the pulmonary artery	smooth muscle cell of the pulmonary artery male adult (26 years) and male adult (28 years)	primary cell	total RNA-seq	ENCFF571CBP	ENCFF849BYS	0.927032	1	Medium-high	4	3.15573	0.462055	2.90396	1.3528	4.44214	2.86892	2.71417
ENCSR000AAN	smooth muscle cell of the pulmonary artery	smooth muscle cell of the pulmonary artery male adult (26 years) and male adult (28 years)	primary cell	total RNA-seq	ENCFF571CBP	ENCFF849BYS	0.927032	1	Medium-high	5	2.95502	0.46502	2.6994	1.08206	4.28783	2.14754	2.82091
ENCSR000AAN	smooth muscle cell of the pulmonary artery	smooth muscle cell of the pulmonary artery male adult (26 years) and male adult (28 years)	primary cell	total RNA-seq	ENCFF571CBP	ENCFF849BYS	0.927032	1	Medium-high	6	2.31872	0.419552	2.55641	0.960227	3.99701	2.42028	2.68586
ENCSR000AAN	smooth muscle cell of the pulmonary artery	smooth muscle cell of the pulmonary artery male adult (26 years) and male adult (28 years)	primary cell	total RNA-seq	ENCFF571CBP	ENCFF849BYS	0.927032	1	Medium-high	7	2.51908	0.518432	2.77009	1.36615	3.82216	2.43212	2.43316
ENCSR000AAN	smooth muscle cell of the pulmonary artery	smooth muscle cell of the pulmonary artery male adult (26 years) and male adult (28 years)	primary cell	total RNA-seq	ENCFF571CBP	ENCFF849BYS	0.927032	1	Medium-high	8	2.42575	0.617439	2.38343	1.3614	3.4919	2.4419	2.21823
ENCSR000AAN	smooth muscle cell of the pulmonary artery	smooth muscle cell of the pulmonary artery male adult (26 years) and male adult (28 years)	primary cell	total RNA-seq	ENCFF571CBP	ENCFF849BYS	0.927032	1	Medium-high	9	2.79452	0.576888	2.31862	0.992569	3.20262	2.62675	2.65864
ENCSR000AAN	smooth muscle cell of the pulmonary artery	smooth muscle cell of the pulmonary artery male adult (26 years) and male adult (28 years)	primary cell	total RNA-seq	ENCFF571CBP	ENCFF849BYS	0.927032	1	Medium-high	10	2.50469	0.664	1.85232	0.910678	2.94739	2.3141	2.10125
ENCSR000AAN	smooth muscle cell of the pulmonary artery	smooth muscle cell of the pulmonary artery male adult (26 years) and male adult (28 years)	primary cell	total RNA-seq	ENCFF571CBP	ENCFF849BYS	0.927032	1	Medium	1	1.03882	0.44213	0.368087	0.405322	1.80651	1.43664	1.23341
ENCSR000AAN	smooth muscle cell of the pulmonary artery	smooth muscle cell of the pulmonary artery male adult (26 years) and male adult (28 years)	primary cell	total RNA-seq	ENCFF571CBP	ENCFF849BYS	0.927032	1	Medium	2	1.7046	0.358885	1.06272	0.442726	1.86452	1.34929	1.11424
ENCSR000AAN	smooth muscle cell of the pulmonary artery	smooth muscle cell of the pulmonary artery male adult (26 years) and male adult (28 years)	primary cell	total RNA-seq	ENCFF571CBP	ENCFF849BYS	0.927032	1	Medium	3	1.46994	0.2702	1.14876	0.526724	1.83409	1.13019	1.28407
ENCSR000AAN	smooth muscle cell of the pulmonary artery	smooth muscle cell of the pulmonary artery male adult (26 years) and male adult (28 years)	primary cell	total RNA-seq	ENCFF571CBP	ENCFF849BYS	0.927032	1	Medium	4	1.50342	0.266472	0.980216	0.610626	1.78242	1.03639	1.04652
ENCSR000AAN	smooth muscle cell of the pulmonary artery	smooth muscle cell of the pulmonary artery male adult (26 years) and male adult (28 years)	primary cell	total RNA-seq	ENCFF571CBP	ENCFF849BYS	0.927032	1	Medium	5	1.15241	0.249094	1.14826	0.487935	1.69488	1.03071	1.09093
ENCSR000AAN	smooth muscle cell of the pulmonary artery	smooth muscle cell of the pulmonary artery male adult (26 years) and male adult (28 years)	primary cell	total RNA-seq	ENCFF571CBP	ENCFF849BYS	0.927032	1	Medium	6	1.19181	0.22964	1.15467	0.501707	1.57161	1.13405	0.973894
ENCSR000AAN	smooth muscle cell of the pulmonary artery	smooth muscle cell of the pulmonary artery male adult (26 years) and male adult (28 years)	primary cell	total RNA-seq	ENCFF571CBP	ENCFF849BYS	0.927032	1	Medium	7	1.17537	0.244678	1.05579	0.519559	1.41966	1.13957	1.01113
ENCSR000AAN	smooth muscle cell of the pulmonary artery	smooth muscle cell of the pulmonary artery male adult (26 years) and male adult (28 years)	primary cell	total RNA-seq	ENCFF571CBP	ENCFF849BYS	0.927032	1	Medium	8	1.18952	0.26736	1.0238	0.575191	1.28331	1.12565	0.910139
ENCSR000AAN	smooth muscle cell of the pulmonary artery	smooth muscle cell of the pulmonary artery male adult (26 years) and male adult (28 years)	primary cell	total RNA-seq	ENCFF571CBP	ENCFF849BYS	0.927032	1	Medium	9	0.929347	0.231159	0.958492	0.522663	1.27229	0.992824	0.893893
ENCSR000AAN	smooth muscle cell of the pulmonary artery	smooth muscle cell of the pulmonary artery male adult (26 years) and male adult (28 years)	primary cell	total RNA-seq	ENCFF571CBP	ENCFF849BYS	0.927032	1	Medium	10	0.829033	0.209391	0.970722	0.612241	1.22765	1.05918	0.865666
ENCSR000AAN	smooth muscle cell of the pulmonary artery	smooth muscle cell of the pulmonary artery male adult (26 years) and male adult (28 years)	primary cell	total RNA-seq	ENCFF571CBP	ENCFF849BYS	0.927032	1	Medium-low	1	0.505919	0.177935	0.209798	0.264566	0.763959	0.581323	0.498549
ENCSR000AAN	smooth muscle cell of the pulmonary artery	smooth muscle cell of the pulmonary artery male adult (26 years) and male adult (28 years)	primary cell	total RNA-seq	ENCFF571CBP	ENCFF849BYS	0.927032	1	Medium-low	2	0.633616	0.154203	0.406828	0.309393	0.756029	0.585405	0.468179
ENCSR000AAN	smooth muscle cell of the pulmonary artery	smooth muscle cell of the pulmonary artery male adult (26 years) and male adult (28 years)	primary cell	total RNA-seq	ENCFF571CBP	ENCFF849BYS	0.927032	1	Medium-low	3	0.601931	0.148473	0.560746	0.262267	0.724927	0.487155	0.480264
ENCSR000AAN	smooth muscle cell of the pulmonary artery	smooth muscle cell of the pulmonary artery male adult (26 years) and male adult (28 years)	primary cell	total RNA-seq	ENCFF571CBP	ENCFF849BYS	0.927032	1	Medium-low	4	0.520153	0.115252	0.43887	0.22806	0.695053	0.481235	0.350643
ENCSR000AAN	smooth muscle cell of the pulmonary artery	smooth muscle cell of the pulmonary artery male adult (26 years) and male adult (28 years)	primary cell	total RNA-seq	ENCFF571CBP	ENCFF849BYS	0.927032	1	Medium-low	5	0.45894	0.120772	0.420804	0.181055	0.65672	0.417422	0.364334
ENCSR000AAN	smooth muscle cell of the pulmonary artery	smooth muscle cell of the pulmonary artery male adult (26 years) and male adult (28 years)	primary cell	total RNA-seq	ENCFF571CBP	ENCFF849BYS	0.927032	1	Medium-low	6	0.448681	0.117812	0.418257	0.225779	0.600832	0.391671	0.397925
ENCSR000AAN	smooth muscle cell of the pulmonary artery	smooth muscle cell of the pulmonary artery male adult (26 years) and male adult (28 years)	primary cell	total RNA-seq	ENCFF571CBP	ENCFF849BYS	0.927032	1	Medium-low	7	0.435943	0.0864876	0.30845	0.252962	0.594021	0.438362	0.356141
ENCSR000AAN	smooth muscle cell of the pulmonary artery	smooth muscle cell of the pulmonary artery male adult (26 years) and male adult (28 years)	primary cell	total RNA-seq	ENCFF571CBP	ENCFF849BYS	0.927032	1	Medium-low	8	0.456439	0.0837856	0.406028	0.207124	0.564987	0.34942	0.331648
ENCSR000AAN	smooth muscle cell of the pulmonary artery	smooth muscle cell of the pulmonary artery male adult (26 years) and male adult (28 years)	primary cell	total RNA-seq	ENCFF571CBP	ENCFF849BYS	0.927032	1	Medium-low	9	0.3264	0.125278	0.361392	0.17099	0.487785	0.417865	0.35776
ENCSR000AAN	smooth muscle cell of the pulmonary artery	smooth muscle cell of the pulmonary artery male adult (26 years) and male adult (28 years)	primary cell	total RNA-seq	ENCFF571CBP	ENCFF849BYS	0.927032	1	Medium-low	10	0.274887	0.0985301	0.343139	0.194187	0.504974	0.318512	0.315358
ENCSR000AAN	smooth muscle cell of the pulmonary artery	smooth muscle cell of the pulmonary artery male adult (26 years) and male adult (28 years)	primary cell	total RNA-seq	ENCFF571CBP	ENCFF849BYS	0.927032	1	Low	1	0.24427	0.118482	0.0733429	0.0587164	0.16568	0.129905	0.106949
ENCSR000AAN	smooth muscle cell of the pulmonary artery	smooth muscle cell of the pulmonary artery male adult (26 years) and male adult (28 years)	primary cell	total RNA-seq	ENCFF571CBP	ENCFF849BYS	0.927032	1	Low	2	0.0986749	0.0338758	0.100282	0.0480238	0.133309	0.0966196	0.0642189
ENCSR000AAN	smooth muscle cell of the pulmonary artery	smooth muscle cell of the pulmonary artery male adult (26 years) and male adult (28 years)	primary cell	total RNA-seq	ENCFF571CBP	ENCFF849BYS	0.927032	1	Low	3	0.109849	0.0275518	0.0827213	0.035275	0.116922	0.0833325	0.0716314
ENCSR000AAN	smooth muscle cell of the pulmonary artery	smooth muscle cell of the pulmonary artery male adult (26 years) and male adult (28 years)	primary cell	total RNA-seq	ENCFF571CBP	ENCFF849BYS	0.927032	1	Low	4	0.0774976	0.0253301	0.0763558	0.0295302	0.112246	0.0712912	0.0487527
ENCSR000AAN	smooth muscle cell of the pulmonary artery	smooth muscle cell of the pulmonary artery male adult (26 years) and male adult (28 years)	primary cell	total RNA-seq	ENCFF571CBP	ENCFF849BYS	0.927032	1	Low	5	0.0678009	0.0176982	0.051342	0.0327003	0.115159	0.0605752	0.0561188
[truncated: 17,355 more rows]
