# Supplementary material for: Multi-landmark alignment of genomic signals reveals conserved expression patterns across transcription start sites
Source: Sci Rep. 2023 Jul 5;13:10835. doi: 10.1038/s41598-023-37140-x (PMC10322939; doi:10.1038/s41598-023-37140-x)
Supplement: Supplementary file 5 — Supplementary Information 5. [file 41598_2023_37140_MOESM5_ESM.xlsx]

## Sheet: Sheet1
Experiment	Biosample	Biosample summary	Biosample type	Assay	Plus strand	Minus strand	Replicate correlation	Replicate	Transcriptional activity	TSS pair	T_A	T_Af	T_B	T_Bf	T_C	T_D	T_E
ENCSR000AGU	skin of body	skin of body tissue female embryo (24 weeks) and male embryo (22 weeks)	tissue	RAMPAGE	ENCFF923MRM	ENCFF728TQW	0.82623	1	High	1	0.0200343	0.000191228	0.020067	0.000100614	0.284536	0.209861	0.295634
ENCSR000AGU	skin of body	skin of body tissue female embryo (24 weeks) and male embryo (22 weeks)	tissue	RAMPAGE	ENCFF923MRM	ENCFF728TQW	0.82623	1	High	2	0.0475753	0.000479564	0.0460352	0.0107148	0.193365	0.159151	0.0944354
ENCSR000AGU	skin of body	skin of body tissue female embryo (24 weeks) and male embryo (22 weeks)	tissue	RAMPAGE	ENCFF923MRM	ENCFF728TQW	0.82623	1	High	3	0.0209536	8.91196e-05	0.0290711	0.000772226	0.154804	0.623123	0.241333
ENCSR000AGU	skin of body	skin of body tissue female embryo (24 weeks) and male embryo (22 weeks)	tissue	RAMPAGE	ENCFF923MRM	ENCFF728TQW	0.82623	1	High	4	0.0417503	0.000474211	0.0785339	0.00335234	0.144658	0.0466093	0.00764062
ENCSR000AGU	skin of body	skin of body tissue female embryo (24 weeks) and male embryo (22 weeks)	tissue	RAMPAGE	ENCFF923MRM	ENCFF728TQW	0.82623	1	High	5	0.0166099	0.000223541	0.0456669	0.00891521	0.110495	0.0574896	0.000971148
ENCSR000AGU	skin of body	skin of body tissue female embryo (24 weeks) and male embryo (22 weeks)	tissue	RAMPAGE	ENCFF923MRM	ENCFF728TQW	0.82623	1	High	6	0.00376822	0.000295518	0.0153088	0.00058222	0.0930987	0.0152672	0.00634454
ENCSR000AGU	skin of body	skin of body tissue female embryo (24 weeks) and male embryo (22 weeks)	tissue	RAMPAGE	ENCFF923MRM	ENCFF728TQW	0.82623	1	High	7	0.00367118	0.000297336	0.0108168	0.00201756	0.0568024	0.00920232	0.00747492
ENCSR000AGU	skin of body	skin of body tissue female embryo (24 weeks) and male embryo (22 weeks)	tissue	RAMPAGE	ENCFF923MRM	ENCFF728TQW	0.82623	1	High	8	0.00279424	0.000382082	0.00922973	0.00475849	0.0486873	0.00211511	0.00227127
ENCSR000AGU	skin of body	skin of body tissue female embryo (24 weeks) and male embryo (22 weeks)	tissue	RAMPAGE	ENCFF923MRM	ENCFF728TQW	0.82623	1	High	9	0.0031116	0.000156526	0.00786881	0.00036982	0.0442312	0.00541415	0.00142039
ENCSR000AGU	skin of body	skin of body tissue female embryo (24 weeks) and male embryo (22 weeks)	tissue	RAMPAGE	ENCFF923MRM	ENCFF728TQW	0.82623	1	High	10	0.00261207	0.00019917	0.0059927	0.00124702	0.0327797	0.00339973	0.0024229
ENCSR000AGU	skin of body	skin of body tissue female embryo (24 weeks) and male embryo (22 weeks)	tissue	RAMPAGE	ENCFF923MRM	ENCFF728TQW	0.82623	1	Medium-high	1	0.018866	0.00312613	0.00576641	0.000147221	0.0436454	0.0424845	0.029068
ENCSR000AGU	skin of body	skin of body tissue female embryo (24 weeks) and male embryo (22 weeks)	tissue	RAMPAGE	ENCFF923MRM	ENCFF728TQW	0.82623	1	Medium-high	2	0.018504	0.000349847	0.0126285	0.000105836	0.0326396	0.0344634	0.00971153
ENCSR000AGU	skin of body	skin of body tissue female embryo (24 weeks) and male embryo (22 weeks)	tissue	RAMPAGE	ENCFF923MRM	ENCFF728TQW	0.82623	1	Medium-high	3	0.00911856	0.000129065	0.0124136	0.000216382	0.0234644	0.0212477	0.00648462
ENCSR000AGU	skin of body	skin of body tissue female embryo (24 weeks) and male embryo (22 weeks)	tissue	RAMPAGE	ENCFF923MRM	ENCFF728TQW	0.82623	1	Medium-high	4	0.00524645	0.000177801	0.00858202	0.000293203	0.017656	0.0162515	0.00585046
ENCSR000AGU	skin of body	skin of body tissue female embryo (24 weeks) and male embryo (22 weeks)	tissue	RAMPAGE	ENCFF923MRM	ENCFF728TQW	0.82623	1	Medium-high	5	0.00539228	0.000170045	0.00648056	0.000400125	0.0145067	0.00725293	0.00189249
ENCSR000AGU	skin of body	skin of body tissue female embryo (24 weeks) and male embryo (22 weeks)	tissue	RAMPAGE	ENCFF923MRM	ENCFF728TQW	0.82623	1	Medium-high	6	0.00341534	0.000159811	0.00482323	0.000321257	0.0109411	0.00422511	0.00341408
ENCSR000AGU	skin of body	skin of body tissue female embryo (24 weeks) and male embryo (22 weeks)	tissue	RAMPAGE	ENCFF923MRM	ENCFF728TQW	0.82623	1	Medium-high	7	0.00273613	0.000181995	0.00477412	0.000800179	0.00928621	0.00344198	0.00248419
ENCSR000AGU	skin of body	skin of body tissue female embryo (24 weeks) and male embryo (22 weeks)	tissue	RAMPAGE	ENCFF923MRM	ENCFF728TQW	0.82623	1	Medium-high	8	0.00172189	0.000325215	0.00477913	0.000839066	0.00813852	0.00266053	0.000862151
ENCSR000AGU	skin of body	skin of body tissue female embryo (24 weeks) and male embryo (22 weeks)	tissue	RAMPAGE	ENCFF923MRM	ENCFF728TQW	0.82623	1	Medium-high	9	0.00121779	0.000219244	0.00206331	0.00150242	0.00618502	0.0019559	0.000714616
ENCSR000AGU	skin of body	skin of body tissue female embryo (24 weeks) and male embryo (22 weeks)	tissue	RAMPAGE	ENCFF923MRM	ENCFF728TQW	0.82623	1	Medium-high	10	0.000736515	0.000170164	0.00242541	0.000336197	0.00539411	0.00140354	0.00149998
ENCSR000AGU	skin of body	skin of body tissue female embryo (24 weeks) and male embryo (22 weeks)	tissue	RAMPAGE	ENCFF923MRM	ENCFF728TQW	0.82623	1	Medium	1	0.0168966	0.000136884	0.00402312	0.000486442	0.0181927	0.019913	0.0149436
ENCSR000AGU	skin of body	skin of body tissue female embryo (24 weeks) and male embryo (22 weeks)	tissue	RAMPAGE	ENCFF923MRM	ENCFF728TQW	0.82623	1	Medium	2	0.0111112	0.000116241	0.00761829	0.000531987	0.0132132	0.0120103	0.00480251
ENCSR000AGU	skin of body	skin of body tissue female embryo (24 weeks) and male embryo (22 weeks)	tissue	RAMPAGE	ENCFF923MRM	ENCFF728TQW	0.82623	1	Medium	3	0.00595836	0.000153328	0.00581124	0.0003426	0.00964327	0.00665438	0.00206945
ENCSR000AGU	skin of body	skin of body tissue female embryo (24 weeks) and male embryo (22 weeks)	tissue	RAMPAGE	ENCFF923MRM	ENCFF728TQW	0.82623	1	Medium	4	0.00251561	0.000147724	0.00566292	0.00075806	0.00699524	0.00328853	0.00256996
ENCSR000AGU	skin of body	skin of body tissue female embryo (24 weeks) and male embryo (22 weeks)	tissue	RAMPAGE	ENCFF923MRM	ENCFF728TQW	0.82623	1	Medium	5	0.00279447	0.000125506	0.00288065	0.000376366	0.0050839	0.00293838	0.00186676
ENCSR000AGU	skin of body	skin of body tissue female embryo (24 weeks) and male embryo (22 weeks)	tissue	RAMPAGE	ENCFF923MRM	ENCFF728TQW	0.82623	1	Medium	6	0.00119705	0.000103192	0.00432338	0.000258541	0.00455967	0.00199655	0.00148141
ENCSR000AGU	skin of body	skin of body tissue female embryo (24 weeks) and male embryo (22 weeks)	tissue	RAMPAGE	ENCFF923MRM	ENCFF728TQW	0.82623	1	Medium	7	0.0011861	0.000149356	0.00159283	0.000436081	0.00352893	0.00145682	0.000940228
ENCSR000AGU	skin of body	skin of body tissue female embryo (24 weeks) and male embryo (22 weeks)	tissue	RAMPAGE	ENCFF923MRM	ENCFF728TQW	0.82623	1	Medium	8	0.00115662	0.000176296	0.00180814	0.000338792	0.00281451	0.00154282	0.000690908
ENCSR000AGU	skin of body	skin of body tissue female embryo (24 weeks) and male embryo (22 weeks)	tissue	RAMPAGE	ENCFF923MRM	ENCFF728TQW	0.82623	1	Medium	9	0.000776614	0.000109634	0.000866678	0.000365485	0.0031289	0.000766585	0.000787183
ENCSR000AGU	skin of body	skin of body tissue female embryo (24 weeks) and male embryo (22 weeks)	tissue	RAMPAGE	ENCFF923MRM	ENCFF728TQW	0.82623	1	Medium	10	0.00052972	8.60205e-05	0.000387934	0.000272618	0.00250769	0.000957102	0.000974332
ENCSR000AGU	skin of body	skin of body tissue female embryo (24 weeks) and male embryo (22 weeks)	tissue	RAMPAGE	ENCFF923MRM	ENCFF728TQW	0.82623	1	Medium-low	1	0.00760674	0.000137779	0.00271022	0.000283141	0.00704474	0.00708953	0.00643609
ENCSR000AGU	skin of body	skin of body tissue female embryo (24 weeks) and male embryo (22 weeks)	tissue	RAMPAGE	ENCFF923MRM	ENCFF728TQW	0.82623	1	Medium-low	2	0.00490404	0.000226483	0.00265239	0.000485817	0.0049417	0.00445263	0.00249106
ENCSR000AGU	skin of body	skin of body tissue female embryo (24 weeks) and male embryo (22 weeks)	tissue	RAMPAGE	ENCFF923MRM	ENCFF728TQW	0.82623	1	Medium-low	3	0.00198698	0.000148217	0.00230582	0.0002759	0.00396876	0.002243	0.00109801
ENCSR000AGU	skin of body	skin of body tissue female embryo (24 weeks) and male embryo (22 weeks)	tissue	RAMPAGE	ENCFF923MRM	ENCFF728TQW	0.82623	1	Medium-low	4	0.00110182	0.000141441	0.00245698	0.000339733	0.00263224	0.00165752	0.00090109
ENCSR000AGU	skin of body	skin of body tissue female embryo (24 weeks) and male embryo (22 weeks)	tissue	RAMPAGE	ENCFF923MRM	ENCFF728TQW	0.82623	1	Medium-low	5	0.000903078	0.000136906	0.00116945	0.000157502	0.00237593	0.00189492	0.000867166
ENCSR000AGU	skin of body	skin of body tissue female embryo (24 weeks) and male embryo (22 weeks)	tissue	RAMPAGE	ENCFF923MRM	ENCFF728TQW	0.82623	1	Medium-low	6	0.000818105	0.000129629	0.000791781	0.000292057	0.00221996	0.00054772	0.000546685
ENCSR000AGU	skin of body	skin of body tissue female embryo (24 weeks) and male embryo (22 weeks)	tissue	RAMPAGE	ENCFF923MRM	ENCFF728TQW	0.82623	1	Medium-low	7	0.000761588	0.000124988	0.00060328	0.000167243	0.0017299	0.00124619	0.000590908
ENCSR000AGU	skin of body	skin of body tissue female embryo (24 weeks) and male embryo (22 weeks)	tissue	RAMPAGE	ENCFF923MRM	ENCFF728TQW	0.82623	1	Medium-low	8	0.000455485	8.81709e-05	0.000543098	0.000334962	0.00153812	0.000635187	0.000663464
ENCSR000AGU	skin of body	skin of body tissue female embryo (24 weeks) and male embryo (22 weeks)	tissue	RAMPAGE	ENCFF923MRM	ENCFF728TQW	0.82623	1	Medium-low	9	0.000563756	0.000120088	0.000848147	0.000244963	0.00114484	0.000634374	0.000556284
ENCSR000AGU	skin of body	skin of body tissue female embryo (24 weeks) and male embryo (22 weeks)	tissue	RAMPAGE	ENCFF923MRM	ENCFF728TQW	0.82623	1	Medium-low	10	0.000657389	0.000164463	0.000523453	0.000234358	0.00117083	0.00102432	0.000503929
ENCSR000AGU	skin of body	skin of body tissue female embryo (24 weeks) and male embryo (22 weeks)	tissue	RAMPAGE	ENCFF923MRM	ENCFF728TQW	0.82623	1	Low	1	0.00312555	0.000357135	0.00206274	0.000597771	0.00252467	0.0020399	0.00175418
ENCSR000AGU	skin of body	skin of body tissue female embryo (24 weeks) and male embryo (22 weeks)	tissue	RAMPAGE	ENCFF923MRM	ENCFF728TQW	0.82623	1	Low	2	0.00156988	0.000197954	0.00197368	0.00081095	0.00170243	0.00170126	0.000859654
ENCSR000AGU	skin of body	skin of body tissue female embryo (24 weeks) and male embryo (22 weeks)	tissue	RAMPAGE	ENCFF923MRM	ENCFF728TQW	0.82623	1	Low	3	0.00088761	0.000162249	0.00210372	0.000231229	0.00186804	0.00093514	0.000649457
ENCSR000AGU	skin of body	skin of body tissue female embryo (24 weeks) and male embryo (22 weeks)	tissue	RAMPAGE	ENCFF923MRM	ENCFF728TQW	0.82623	1	Low	4	0.000583964	9.00172e-05	0.000709899	0.000300935	0.000925381	0.000948015	0.000432425
ENCSR000AGU	skin of body	skin of body tissue female embryo (24 weeks) and male embryo (22 weeks)	tissue	RAMPAGE	ENCFF923MRM	ENCFF728TQW	0.82623	1	Low	5	0.000782707	8.37357e-05	0.000600778	0.000229789	0.00079112	0.00067582	0.000645702
ENCSR000AGU	skin of body	skin of body tissue female embryo (24 weeks) and male embryo (22 weeks)	tissue	RAMPAGE	ENCFF923MRM	ENCFF728TQW	0.82623	1	Low	6	0.000525381	9.64776e-05	0.000668596	0.000156063	0.000659834	0.000627029	0.000430019
ENCSR000AGU	skin of body	skin of body tissue female embryo (24 weeks) and male embryo (22 weeks)	tissue	RAMPAGE	ENCFF923MRM	ENCFF728TQW	0.82623	1	Low	7	0.000393165	9.90722e-05	0.000439561	0.00019664	0.000633106	0.000571188	0.000396729
ENCSR000AGU	skin of body	skin of body tissue female embryo (24 weeks) and male embryo (22 weeks)	tissue	RAMPAGE	ENCFF923MRM	ENCFF728TQW	0.82623	1	Low	8	0.000374948	8.90058e-05	0.000398322	0.000170107	0.000645596	0.000470709	0.000312371
ENCSR000AGU	skin of body	skin of body tissue female embryo (24 weeks) and male embryo (22 weeks)	tissue	RAMPAGE	ENCFF923MRM	ENCFF728TQW	0.82623	1	Low	9	0.000430967	9.74251e-05	0.000285027	0.000196633	0.000505666	0.000479465	0.00024063
ENCSR000AGU	skin of body	skin of body tissue female embryo (24 weeks) and male embryo (22 weeks)	tissue	RAMPAGE	ENCFF923MRM	ENCFF728TQW	0.82623	1	Low	10	0.000195644	8.87632e-05	0.000426072	0.000279553	0.000511096	0.000334047	0.000218333
ENCSR000AGL	diencephalon	diencephalon tissue female embryo (20 weeks) and male embryo (22 weeks)	tissue	RAMPAGE	ENCFF208BNZ	ENCFF201RDC	0.920688	1	High	1	0.231307	0.00114355	0.180616	0.00101243	2.21015	1.98765	0.714715
ENCSR000AGL	diencephalon	diencephalon tissue female embryo (20 weeks) and male embryo (22 weeks)	tissue	RAMPAGE	ENCFF208BNZ	ENCFF201RDC	0.920688	1	High	2	0.323455	0.000692867	0.222068	0.00213002	1.62367	1.55092	0.653506
ENCSR000AGL	diencephalon	diencephalon tissue female embryo (20 weeks) and male embryo (22 weeks)	tissue	RAMPAGE	ENCFF208BNZ	ENCFF201RDC	0.920688	1	High	3	0.169688	0.000724456	0.179509	0.00129466	1.351	1.95019	1.19379
ENCSR000AGL	diencephalon	diencephalon tissue female embryo (20 weeks) and male embryo (22 weeks)	tissue	RAMPAGE	ENCFF208BNZ	ENCFF201RDC	0.920688	1	High	4	0.152476	0.00118336	0.555502	0.0024276	1.10821	0.327014	0.150574
ENCSR000AGL	diencephalon	diencephalon tissue female embryo (20 weeks) and male embryo (22 weeks)	tissue	RAMPAGE	ENCFF208BNZ	ENCFF201RDC	0.920688	1	High	5	0.121325	0.00072493	0.311388	0.00207389	0.945777	0.192139	0.0358688
ENCSR000AGL	diencephalon	diencephalon tissue female embryo (20 weeks) and male embryo (22 weeks)	tissue	RAMPAGE	ENCFF208BNZ	ENCFF201RDC	0.920688	1	High	6	0.0499521	0.000439681	0.0894357	0.00314254	0.655557	0.0948642	0.00549106
ENCSR000AGL	diencephalon	diencephalon tissue female embryo (20 weeks) and male embryo (22 weeks)	tissue	RAMPAGE	ENCFF208BNZ	ENCFF201RDC	0.920688	1	High	7	0.0721372	0.000642937	0.0953483	0.0064015	0.382995	0.0777187	0.0372442
ENCSR000AGL	diencephalon	diencephalon tissue female embryo (20 weeks) and male embryo (22 weeks)	tissue	RAMPAGE	ENCFF208BNZ	ENCFF201RDC	0.920688	1	High	8	0.0522278	0.000893763	0.0493703	0.00818168	0.331318	0.0198628	0.00450964
ENCSR000AGL	diencephalon	diencephalon tissue female embryo (20 weeks) and male embryo (22 weeks)	tissue	RAMPAGE	ENCFF208BNZ	ENCFF201RDC	0.920688	1	High	9	0.0226177	0.000929449	0.0272809	0.00241039	0.278614	0.0859389	0.0182951
ENCSR000AGL	diencephalon	diencephalon tissue female embryo (20 weeks) and male embryo (22 weeks)	tissue	RAMPAGE	ENCFF208BNZ	ENCFF201RDC	0.920688	1	High	10	0.0204478	0.000409938	0.020275	0.00287022	0.223099	0.0108186	0.0757822
ENCSR000AGL	diencephalon	diencephalon tissue female embryo (20 weeks) and male embryo (22 weeks)	tissue	RAMPAGE	ENCFF208BNZ	ENCFF201RDC	0.920688	1	Medium-high	1	0.121082	0.00139311	0.0353244	0.00231476	0.344838	0.351806	0.247082
ENCSR000AGL	diencephalon	diencephalon tissue female embryo (20 weeks) and male embryo (22 weeks)	tissue	RAMPAGE	ENCFF208BNZ	ENCFF201RDC	0.920688	1	Medium-high	2	0.170152	0.00122839	0.124304	0.00130067	0.250654	0.200378	0.089653
ENCSR000AGL	diencephalon	diencephalon tissue female embryo (20 weeks) and male embryo (22 weeks)	tissue	RAMPAGE	ENCFF208BNZ	ENCFF201RDC	0.920688	1	Medium-high	3	0.119654	0.000684306	0.0734199	0.0041046	0.180286	0.143779	0.0299814
ENCSR000AGL	diencephalon	diencephalon tissue female embryo (20 weeks) and male embryo (22 weeks)	tissue	RAMPAGE	ENCFF208BNZ	ENCFF201RDC	0.920688	1	Medium-high	4	0.052382	0.000502368	0.0587613	0.00128565	0.131644	0.0824908	0.024511
ENCSR000AGL	diencephalon	diencephalon tissue female embryo (20 weeks) and male embryo (22 weeks)	tissue	RAMPAGE	ENCFF208BNZ	ENCFF201RDC	0.920688	1	Medium-high	5	0.0200333	0.000507174	0.0461583	0.0019097	0.105197	0.0260885	0.0113533
ENCSR000AGL	diencephalon	diencephalon tissue female embryo (20 weeks) and male embryo (22 weeks)	tissue	RAMPAGE	ENCFF208BNZ	ENCFF201RDC	0.920688	1	Medium-high	6	0.0170513	0.000463029	0.0385827	0.00192511	0.080014	0.0168153	0.0128299
ENCSR000AGL	diencephalon	diencephalon tissue female embryo (20 weeks) and male embryo (22 weeks)	tissue	RAMPAGE	ENCFF208BNZ	ENCFF201RDC	0.920688	1	Medium-high	7	0.00797766	0.000524861	0.0146719	0.00111	0.067801	0.0179244	0.00921945
ENCSR000AGL	diencephalon	diencephalon tissue female embryo (20 weeks) and male embryo (22 weeks)	tissue	RAMPAGE	ENCFF208BNZ	ENCFF201RDC	0.920688	1	Medium-high	8	0.00783843	0.000530845	0.0263381	0.00104663	0.0556365	0.00900262	0.00613845
ENCSR000AGL	diencephalon	diencephalon tissue female embryo (20 weeks) and male embryo (22 weeks)	tissue	RAMPAGE	ENCFF208BNZ	ENCFF201RDC	0.920688	1	Medium-high	9	0.00625456	0.000334213	0.0111883	0.00120201	0.0477243	0.0110441	0.00429669
ENCSR000AGL	diencephalon	diencephalon tissue female embryo (20 weeks) and male embryo (22 weeks)	tissue	RAMPAGE	ENCFF208BNZ	ENCFF201RDC	0.920688	1	Medium-high	10	0.00393716	0.00036769	0.00921377	0.00116218	0.0411761	0.0104304	0.00925153
ENCSR000AGL	diencephalon	diencephalon tissue female embryo (20 weeks) and male embryo (22 weeks)	tissue	RAMPAGE	ENCFF208BNZ	ENCFF201RDC	0.920688	1	Medium	1	0.101312	0.000907273	0.0271887	0.00238296	0.121267	0.134272	0.0823773
ENCSR000AGL	diencephalon	diencephalon tissue female embryo (20 weeks) and male embryo (22 weeks)	tissue	RAMPAGE	ENCFF208BNZ	ENCFF201RDC	0.920688	1	Medium	2	0.0632824	0.0008785	0.0524531	0.0013281	0.0917115	0.098022	0.0359829
ENCSR000AGL	diencephalon	diencephalon tissue female embryo (20 weeks) and male embryo (22 weeks)	tissue	RAMPAGE	ENCFF208BNZ	ENCFF201RDC	0.920688	1	Medium	3	0.0388382	0.000482957	0.0502121	0.00180364	0.0703016	0.0473067	0.0282561
ENCSR000AGL	diencephalon	diencephalon tissue female embryo (20 weeks) and male embryo (22 weeks)	tissue	RAMPAGE	ENCFF208BNZ	ENCFF201RDC	0.920688	1	Medium	4	0.0256437	0.000396621	0.025664	0.00173416	0.0497678	0.0330659	0.0116963
ENCSR000AGL	diencephalon	diencephalon tissue female embryo (20 weeks) and male embryo (22 weeks)	tissue	RAMPAGE	ENCFF208BNZ	ENCFF201RDC	0.920688	1	Medium	5	0.0149639	0.000370463	0.0216523	0.000968638	0.0415059	0.0314291	0.0043379
ENCSR000AGL	diencephalon	diencephalon tissue female embryo (20 weeks) and male embryo (22 weeks)	tissue	RAMPAGE	ENCFF208BNZ	ENCFF201RDC	0.920688	1	Medium	6	0.00912125	0.000889836	0.0176504	0.00114836	0.036673	0.013908	0.00841576
ENCSR000AGL	diencephalon	diencephalon tissue female embryo (20 weeks) and male embryo (22 weeks)	tissue	RAMPAGE	ENCFF208BNZ	ENCFF201RDC	0.920688	1	Medium	7	0.00342902	0.000400732	0.0100903	0.000923506	0.0289865	0.00809866	0.0138131
ENCSR000AGL	diencephalon	diencephalon tissue female embryo (20 weeks) and male embryo (22 weeks)	tissue	RAMPAGE	ENCFF208BNZ	ENCFF201RDC	0.920688	1	Medium	8	0.0133646	0.00090654	0.0160521	0.00105123	0.0246136	0.00346049	0.00351225
ENCSR000AGL	diencephalon	diencephalon tissue female embryo (20 weeks) and male embryo (22 weeks)	tissue	RAMPAGE	ENCFF208BNZ	ENCFF201RDC	0.920688	1	Medium	9	0.00708585	0.000408013	0.00461693	0.000925159	0.0170848	0.00574992	0.00355101
ENCSR000AGL	diencephalon	diencephalon tissue female embryo (20 weeks) and male embryo (22 weeks)	tissue	RAMPAGE	ENCFF208BNZ	ENCFF201RDC	0.920688	1	Medium	10	0.00283898	0.000316768	0.00603134	0.00199803	0.0162528	0.00525576	0.00546292
ENCSR000AGL	diencephalon	diencephalon tissue female embryo (20 weeks) and male embryo (22 weeks)	tissue	RAMPAGE	ENCFF208BNZ	ENCFF201RDC	0.920688	1	Medium-low	1	0.0391608	0.000552677	0.0470661	0.00155089	0.0534698	0.0518835	0.0265721
ENCSR000AGL	diencephalon	diencephalon tissue female embryo (20 weeks) and male embryo (22 weeks)	tissue	RAMPAGE	ENCFF208BNZ	ENCFF201RDC	0.920688	1	Medium-low	2	0.0316841	0.000611267	0.0236774	0.00497813	0.0403073	0.0295721	0.0129689
ENCSR000AGL	diencephalon	diencephalon tissue female embryo (20 weeks) and male embryo (22 weeks)	tissue	RAMPAGE	ENCFF208BNZ	ENCFF201RDC	0.920688	1	Medium-low	3	0.0200641	0.000642879	0.0911483	0.000689152	0.0242889	0.0194952	0.00510062
ENCSR000AGL	diencephalon	diencephalon tissue female embryo (20 weeks) and male embryo (22 weeks)	tissue	RAMPAGE	ENCFF208BNZ	ENCFF201RDC	0.920688	1	Medium-low	4	0.00761005	0.000515004	0.0108882	0.00166066	0.0176694	0.0113358	0.00612529
ENCSR000AGL	diencephalon	diencephalon tissue female embryo (20 weeks) and male embryo (22 weeks)	tissue	RAMPAGE	ENCFF208BNZ	ENCFF201RDC	0.920688	1	Medium-low	5	0.0071038	0.0003399	0.00839305	0.000922381	0.0138946	0.012754	0.00364278
ENCSR000AGL	diencephalon	diencephalon tissue female embryo (20 weeks) and male embryo (22 weeks)	tissue	RAMPAGE	ENCFF208BNZ	ENCFF201RDC	0.920688	1	Medium-low	6	0.00387817	0.000313158	0.00549039	0.000531319	0.0119428	0.00382527	0.0034438
ENCSR000AGL	diencephalon	diencephalon tissue female embryo (20 weeks) and male embryo (22 weeks)	tissue	RAMPAGE	ENCFF208BNZ	ENCFF201RDC	0.920688	1	Medium-low	7	0.00429392	0.00063314	0.0049966	0.000411892	0.0108718	0.011122	0.0056547
ENCSR000AGL	diencephalon	diencephalon tissue female embryo (20 weeks) and male embryo (22 weeks)	tissue	RAMPAGE	ENCFF208BNZ	ENCFF201RDC	0.920688	1	Medium-low	8	0.0117707	0.000370355	0.0033331	0.000687943	0.00948723	0.0054113	0.00411078
ENCSR000AGL	diencephalon	diencephalon tissue female embryo (20 weeks) and male embryo (22 weeks)	tissue	RAMPAGE	ENCFF208BNZ	ENCFF201RDC	0.920688	1	Medium-low	9	0.0049442	0.000250451	0.00202889	0.000671752	0.00967413	0.00243133	0.00285685
ENCSR000AGL	diencephalon	diencephalon tissue female embryo (20 weeks) and male embryo (22 weeks)	tissue	RAMPAGE	ENCFF208BNZ	ENCFF201RDC	0.920688	1	Medium-low	10	0.00365158	0.000427286	0.00447585	0.000583829	0.00732621	0.00230437	0.00406694
ENCSR000AGL	diencephalon	diencephalon tissue female embryo (20 weeks) and male embryo (22 weeks)	tissue	RAMPAGE	ENCFF208BNZ	ENCFF201RDC	0.920688	1	Low	1	0.0133293	0.00175096	0.0133847	0.00239784	0.0109122	0.0107965	0.00779936
ENCSR000AGL	diencephalon	diencephalon tissue female embryo (20 weeks) and male embryo (22 weeks)	tissue	RAMPAGE	ENCFF208BNZ	ENCFF201RDC	0.920688	1	Low	2	0.00895292	0.00073201	0.00842215	0.00149349	0.00852771	0.00636851	0.00466308
ENCSR000AGL	diencephalon	diencephalon tissue female embryo (20 weeks) and male embryo (22 weeks)	tissue	RAMPAGE	ENCFF208BNZ	ENCFF201RDC	0.920688	1	Low	3	0.00489389	0.000415127	0.00407451	0.000798419	0.00783305	0.00460938	0.00238432
ENCSR000AGL	diencephalon	diencephalon tissue female embryo (20 weeks) and male embryo (22 weeks)	tissue	RAMPAGE	ENCFF208BNZ	ENCFF201RDC	0.920688	1	Low	4	0.0029198	0.000321415	0.00637389	0.00128431	0.00609603	0.00359556	0.00206561
ENCSR000AGL	diencephalon	diencephalon tissue female embryo (20 weeks) and male embryo (22 weeks)	tissue	RAMPAGE	ENCFF208BNZ	ENCFF201RDC	0.920688	1	Low	5	0.00293955	0.000245186	0.00430673	0.000967807	0.00437739	0.00237549	0.00148448
ENCSR000AGL	diencephalon	diencephalon tissue female embryo (20 weeks) and male embryo (22 weeks)	tissue	RAMPAGE	ENCFF208BNZ	ENCFF201RDC	0.920688	1	Low	6	0.00195253	0.000231095	0.00225981	0.000499677	0.00351204	0.00209749	0.00187318
ENCSR000AGL	diencephalon	diencephalon tissue female embryo (20 weeks) and male embryo (22 weeks)	tissue	RAMPAGE	ENCFF208BNZ	ENCFF201RDC	0.920688	1	Low	7	0.00220171	0.000275217	0.00251062	0.000405812	0.00273465	0.00229705	0.00142912
ENCSR000AGL	diencephalon	diencephalon tissue female embryo (20 weeks) and male embryo (22 weeks)	tissue	RAMPAGE	ENCFF208BNZ	ENCFF201RDC	0.920688	1	Low	8	0.00146277	0.000286199	0.00133427	0.000437598	0.00302855	0.00183424	0.00120344
ENCSR000AGL	diencephalon	diencephalon tissue female embryo (20 weeks) and male embryo (22 weeks)	tissue	RAMPAGE	ENCFF208BNZ	ENCFF201RDC	0.920688	1	Low	9	0.00128333	0.00024514	0.00131485	0.000597854	0.00281499	0.00157959	0.0013335
ENCSR000AGL	diencephalon	diencephalon tissue female embryo (20 weeks) and male embryo (22 weeks)	tissue	RAMPAGE	ENCFF208BNZ	ENCFF201RDC	0.920688	1	Low	10	0.000992955	0.000262597	0.00196907	0.000875957	0.00273739	0.00156194	0.00153823
ENCSR000AGQ	lung	lung tissue female embryo (20 weeks) and female embryo (24 weeks)	tissue	RAMPAGE	ENCFF773QVL	ENCFF899CME	0.831134	1	High	1	0.0355906	0.000407204	0.0708847	0.00040129	0.440828	0.597496	0.280332
ENCSR000AGQ	lung	lung tissue female embryo (20 weeks) and female embryo (24 weeks)	tissue	RAMPAGE	ENCFF773QVL	ENCFF899CME	0.831134	1	High	2	0.102173	0.000504887	0.0857444	0.00193496	0.323132	0.284215	0.122957
ENCSR000AGQ	lung	lung tissue female embryo (20 weeks) and female embryo (24 weeks)	tissue	RAMPAGE	ENCFF773QVL	ENCFF899CME	0.831134	1	High	3	0.0330499	0.0002992	0.203836	0.00190491	0.251488	0.935307	0.237652
ENCSR000AGQ	lung	lung tissue female embryo (20 weeks) and female embryo (24 weeks)	tissue	RAMPAGE	ENCFF773QVL	ENCFF899CME	0.831134	1	High	4	0.0926486	0.000622941	0.121503	0.00438626	0.240106	0.0926938	0.0241605
ENCSR000AGQ	lung	lung tissue female embryo (20 weeks) and female embryo (24 weeks)	tissue	RAMPAGE	ENCFF773QVL	ENCFF899CME	0.831134	1	High	5	0.0445937	0.000704793	0.0493671	0.00346999	0.18335	0.101029	0.00389547
ENCSR000AGQ	lung	lung tissue female embryo (20 weeks) and female embryo (24 weeks)	tissue	RAMPAGE	ENCFF773QVL	ENCFF899CME	0.831134	1	High	6	0.00829169	0.000613694	0.0439278	0.0012992	0.155548	0.0307622	0.0285168
ENCSR000AGQ	lung	lung tissue female embryo (20 weeks) and female embryo (24 weeks)	tissue	RAMPAGE	ENCFF773QVL	ENCFF899CME	0.831134	1	High	7	0.0156482	0.000617805	0.0147719	0.00248099	0.109835	0.0139341	0.0199559
ENCSR000AGQ	lung	lung tissue female embryo (20 weeks) and female embryo (24 weeks)	tissue	RAMPAGE	ENCFF773QVL	ENCFF899CME	0.831134	1	High	8	0.00797127	0.000737784	0.0317309	0.00463519	0.093166	0.00635012	0.0050311
ENCSR000AGQ	lung	lung tissue female embryo (20 weeks) and female embryo (24 weeks)	tissue	RAMPAGE	ENCFF773QVL	ENCFF899CME	0.831134	1	High	9	0.0104132	0.000419625	0.0141992	0.000743577	0.0810009	0.00968142	0.00532411
ENCSR000AGQ	lung	lung tissue female embryo (20 weeks) and female embryo (24 weeks)	tissue	RAMPAGE	ENCFF773QVL	ENCFF899CME	0.831134	1	High	10	0.00630732	0.000356289	0.00471621	0.00189545	0.0600401	0.00455912	0.00651082
ENCSR000AGQ	lung	lung tissue female embryo (20 weeks) and female embryo (24 weeks)	tissue	RAMPAGE	ENCFF773QVL	ENCFF899CME	0.831134	1	Medium-high	1	0.0538414	0.000381674	0.00755791	0.000523459	0.0841626	0.0825234	0.0452526
ENCSR000AGQ	lung	lung tissue female embryo (20 weeks) and female embryo (24 weeks)	tissue	RAMPAGE	ENCFF773QVL	ENCFF899CME	0.831134	1	Medium-high	2	0.0389358	0.000343936	0.0214034	0.000470451	0.0636658	0.0588223	0.0252854
ENCSR000AGQ	lung	lung tissue female embryo (20 weeks) and female embryo (24 weeks)	tissue	RAMPAGE	ENCFF773QVL	ENCFF899CME	0.831134	1	Medium-high	3	0.0210259	0.000268655	0.0182734	0.000418401	0.0511937	0.0511609	0.0128642
ENCSR000AGQ	lung	lung tissue female embryo (20 weeks) and female embryo (24 weeks)	tissue	RAMPAGE	ENCFF773QVL	ENCFF899CME	0.831134	1	Medium-high	4	0.00857557	0.000264779	0.0187504	0.000766467	0.0364653	0.0200326	0.0108897
ENCSR000AGQ	lung	lung tissue female embryo (20 weeks) and female embryo (24 weeks)	tissue	RAMPAGE	ENCFF773QVL	ENCFF899CME	0.831134	1	Medium-high	5	0.0107808	0.00030022	0.0162867	0.00138228	0.0271115	0.0170626	0.00550298
ENCSR000AGQ	lung	lung tissue female embryo (20 weeks) and female embryo (24 weeks)	tissue	RAMPAGE	ENCFF773QVL	ENCFF899CME	0.831134	1	Medium-high	6	0.00713319	0.000298599	0.0109093	0.00128962	0.0212609	0.0104187	0.00434914
ENCSR000AGQ	lung	lung tissue female embryo (20 weeks) and female embryo (24 weeks)	tissue	RAMPAGE	ENCFF773QVL	ENCFF899CME	0.831134	1	Medium-high	7	0.0035255	0.000293227	0.00639998	0.00186772	0.01718	0.00813757	0.0027691
ENCSR000AGQ	lung	lung tissue female embryo (20 weeks) and female embryo (24 weeks)	tissue	RAMPAGE	ENCFF773QVL	ENCFF899CME	0.831134	1	Medium-high	8	0.00407503	0.000594956	0.00902714	0.000852831	0.0145572	0.00366123	0.00205351
ENCSR000AGQ	lung	lung tissue female embryo (20 weeks) and female embryo (24 weeks)	tissue	RAMPAGE	ENCFF773QVL	ENCFF899CME	0.831134	1	Medium-high	9	0.00164188	0.000340086	0.0023101	0.000885558	0.0123859	0.00432221	0.00184356
ENCSR000AGQ	lung	lung tissue female embryo (20 weeks) and female embryo (24 weeks)	tissue	RAMPAGE	ENCFF773QVL	ENCFF899CME	0.831134	1	Medium-high	10	0.00292564	0.000475596	0.0022412	0.000675965	0.0116512	0.00221733	0.00427487
ENCSR000AGQ	lung	lung tissue female embryo (20 weeks) and female embryo (24 weeks)	tissue	RAMPAGE	ENCFF773QVL	ENCFF899CME	0.831134	1	Medium	1	0.0243835	0.000555425	0.0121078	0.000627126	0.0334448	0.0334831	0.030659
ENCSR000AGQ	lung	lung tissue female embryo (20 weeks) and female embryo (24 weeks)	tissue	RAMPAGE	ENCFF773QVL	ENCFF899CME	0.831134	1	Medium	2	0.0233127	0.000390025	0.013674	0.00109922	0.024015	0.0244343	0.0103388
ENCSR000AGQ	lung	lung tissue female embryo (20 weeks) and female embryo (24 weeks)	tissue	RAMPAGE	ENCFF773QVL	ENCFF899CME	0.831134	1	Medium	3	0.0101242	0.000226774	0.0108312	0.000539816	0.0177879	0.0154294	0.00624819
ENCSR000AGQ	lung	lung tissue female embryo (20 weeks) and female embryo (24 weeks)	tissue	RAMPAGE	ENCFF773QVL	ENCFF899CME	0.831134	1	Medium	4	0.00575753	0.000319806	0.00848628	0.0016953	0.0126492	0.00696308	0.00381236
ENCSR000AGQ	lung	lung tissue female embryo (20 weeks) and female embryo (24 weeks)	tissue	RAMPAGE	ENCFF773QVL	ENCFF899CME	0.831134	1	Medium	5	0.00349014	0.000283119	0.00385514	0.000584963	0.0101811	0.00424876	0.00296858
ENCSR000AGQ	lung	lung tissue female embryo (20 weeks) and female embryo (24 weeks)	tissue	RAMPAGE	ENCFF773QVL	ENCFF899CME	0.831134	1	Medium	6	0.00199515	0.000249624	0.00506727	0.000289436	0.00796529	0.00203332	0.00268875
ENCSR000AGQ	lung	lung tissue female embryo (20 weeks) and female embryo (24 weeks)	tissue	RAMPAGE	ENCFF773QVL	ENCFF899CME	0.831134	1	Medium	7	0.00209472	0.000398452	0.00257809	0.00193848	0.0060625	0.00272355	0.0018156
ENCSR000AGQ	lung	lung tissue female embryo (20 weeks) and female embryo (24 weeks)	tissue	RAMPAGE	ENCFF773QVL	ENCFF899CME	0.831134	1	Medium	8	0.00218361	0.000316333	0.00275762	0.000416356	0.00536184	0.00299939	0.00251658
ENCSR000AGQ	lung	lung tissue female embryo (20 weeks) and female embryo (24 weeks)	tissue	RAMPAGE	ENCFF773QVL	ENCFF899CME	0.831134	1	Medium	9	0.00189399	0.00034919	0.00274189	0.000801749	0.00501896	0.00101732	0.00120351
ENCSR000AGQ	lung	lung tissue female embryo (20 weeks) and female embryo (24 weeks)	tissue	RAMPAGE	ENCFF773QVL	ENCFF899CME	0.831134	1	Medium	10	0.00114836	0.000343262	0.00203294	0.000390686	0.00411837	0.00130619	0.00170961
ENCSR000AGQ	lung	lung tissue female embryo (20 weeks) and female embryo (24 weeks)	tissue	RAMPAGE	ENCFF773QVL	ENCFF899CME	0.831134	1	Medium-low	1	0.0158721	0.00104271	0.00431315	0.000458934	0.0148494	0.0141803	0.0102184
ENCSR000AGQ	lung	lung tissue female embryo (20 weeks) and female embryo (24 weeks)	tissue	RAMPAGE	ENCFF773QVL	ENCFF899CME	0.831134	1	Medium-low	2	0.00862519	0.000329958	0.0106761	0.000502645	0.0105039	0.010699	0.00425015
ENCSR000AGQ	lung	lung tissue female embryo (20 weeks) and female embryo (24 weeks)	tissue	RAMPAGE	ENCFF773QVL	ENCFF899CME	0.831134	1	Medium-low	3	0.00451375	0.000265605	0.0112644	0.000616708	0.00963663	0.00499052	0.00224865
ENCSR000AGQ	lung	lung tissue female embryo (20 weeks) and female embryo (24 weeks)	tissue	RAMPAGE	ENCFF773QVL	ENCFF899CME	0.831134	1	Medium-low	4	0.00231686	0.000284793	0.01824	0.000330555	0.00548765	0.00328039	0.00191205
ENCSR000AGQ	lung	lung tissue female embryo (20 weeks) and female embryo (24 weeks)	tissue	RAMPAGE	ENCFF773QVL	ENCFF899CME	0.831134	1	Medium-low	5	0.00253781	0.000254997	0.00301729	0.00024099	0.00431229	0.00401168	0.00147465
ENCSR000AGQ	lung	lung tissue female embryo (20 weeks) and female embryo (24 weeks)	tissue	RAMPAGE	ENCFF773QVL	ENCFF899CME	0.831134	1	Medium-low	6	0.0016794	0.000283715	0.00190031	0.000418687	0.00403628	0.00184292	0.00171819
ENCSR000AGQ	lung	lung tissue female embryo (20 weeks) and female embryo (24 weeks)	tissue	RAMPAGE	ENCFF773QVL	ENCFF899CME	0.831134	1	Medium-low	7	0.00149804	0.000262138	0.00188151	0.000525388	0.00300978	0.00218797	0.00163993
ENCSR000AGQ	lung	lung tissue female embryo (20 weeks) and female embryo (24 weeks)	tissue	RAMPAGE	ENCFF773QVL	ENCFF899CME	0.831134	1	Medium-low	8	0.00124552	0.000249734	0.00101523	0.000426496	0.00271934	0.00126845	0.000860731
ENCSR000AGQ	lung	lung tissue female embryo (20 weeks) and female embryo (24 weeks)	tissue	RAMPAGE	ENCFF773QVL	ENCFF899CME	0.831134	1	Medium-low	9	0.00123778	0.000257578	0.00131958	0.000418472	0.00276846	0.000996243	0.00174076
ENCSR000AGQ	lung	lung tissue female embryo (20 weeks) and female embryo (24 weeks)	tissue	RAMPAGE	ENCFF773QVL	ENCFF899CME	0.831134	1	Medium-low	10	0.0014667	0.000212601	0.00172987	0.000575688	0.00227233	0.00281666	0.00142103
ENCSR000AGQ	lung	lung tissue female embryo (20 weeks) and female embryo (24 weeks)	tissue	RAMPAGE	ENCFF773QVL	ENCFF899CME	0.831134	1	Low	1	0.0062522	0.000870244	0.00309218	0.00149823	0.00465725	0.00421717	0.00294853
ENCSR000AGQ	lung	lung tissue female embryo (20 weeks) and female embryo (24 weeks)	tissue	RAMPAGE	ENCFF773QVL	ENCFF899CME	0.831134	1	Low	2	0.00332342	0.00032132	0.00287948	0.00160014	0.00258999	0.00212826	0.00149395
ENCSR000AGQ	lung	lung tissue female embryo (20 weeks) and female embryo (24 weeks)	tissue	RAMPAGE	ENCFF773QVL	ENCFF899CME	0.831134	1	Low	3	0.00166346	0.00026123	0.00162497	0.000296726	0.00208743	0.00158234	0.000919024
ENCSR000AGQ	lung	lung tissue female embryo (20 weeks) and female embryo (24 weeks)	tissue	RAMPAGE	ENCFF773QVL	ENCFF899CME	0.831134	1	Low	4	0.00114826	0.000238454	0.0015613	0.000442859	0.00163562	0.0011809	0.00100023
ENCSR000AGQ	lung	lung tissue female embryo (20 weeks) and female embryo (24 weeks)	tissue	RAMPAGE	ENCFF773QVL	ENCFF899CME	0.831134	1	Low	5	0.00105117	0.00020404	0.000842103	0.000932451	0.00158805	0.0017611	0.000662605
ENCSR000AGQ	lung	lung tissue female embryo (20 weeks) and female embryo (24 weeks)	tissue	RAMPAGE	ENCFF773QVL	ENCFF899CME	0.831134	1	Low	6	0.000740739	0.000217255	0.000875626	0.000374353	0.00131566	0.000981451	0.000988289
ENCSR000AGQ	lung	lung tissue female embryo (20 weeks) and female embryo (24 weeks)	tissue	RAMPAGE	ENCFF773QVL	ENCFF899CME	0.831134	1	Low	7	0.000854857	0.000171608	0.00153857	0.000350818	0.00105869	0.00080246	0.000777553
ENCSR000AGQ	lung	lung tissue female embryo (20 weeks) and female embryo (24 weeks)	tissue	RAMPAGE	ENCFF773QVL	ENCFF899CME	0.831134	1	Low	8	0.000799257	0.00020142	0.000753019	0.00035023	0.000939622	0.000621657	0.00037664
ENCSR000AGQ	lung	lung tissue female embryo (20 weeks) and female embryo (24 weeks)	tissue	RAMPAGE	ENCFF773QVL	ENCFF899CME	0.831134	1	Low	9	0.000577252	0.000189566	0.000633049	0.0002918	0.000809101	0.000717304	0.000465995
ENCSR000AGQ	lung	lung tissue female embryo (20 weeks) and female embryo (24 weeks)	tissue	RAMPAGE	ENCFF773QVL	ENCFF899CME	0.831134	1	Low	10	0.000658923	0.000188585	0.000636453	0.000706882	0.000824878	0.000824082	0.000515452
ENCSR108KHH	SJSA1	SJSA1	cell line	RAMPAGE	ENCFF486HCY	ENCFF533MIR	0.917037	1	High	1	0.0282448	7.15882e-05	0.0175771	9.57875e-05	0.450068	0.323277	0.223979
ENCSR108KHH	SJSA1	SJSA1	cell line	RAMPAGE	ENCFF486HCY	ENCFF533MIR	0.917037	1	High	2	0.0444354	8.26702e-05	0.0569816	0.000181613	0.335015	0.388398	0.0587423
ENCSR108KHH	SJSA1	SJSA1	cell line	RAMPAGE	ENCFF486HCY	ENCFF533MIR	0.917037	1	High	3	0.0421822	1.20914e-05	0.0401953	0.000206211	0.277208	0.299299	0.533708
ENCSR108KHH	SJSA1	SJSA1	cell line	RAMPAGE	ENCFF486HCY	ENCFF533MIR	0.917037	1	High	4	0.0310287	2.95391e-05	0.100674	0.000752532	0.234989	0.0807924	0.0225871
ENCSR108KHH	SJSA1	SJSA1	cell line	RAMPAGE	ENCFF486HCY	ENCFF533MIR	0.917037	1	High	5	0.0190409	5.23126e-05	0.0713122	0.00121123	0.221998	0.0613211	0.00831221
ENCSR108KHH	SJSA1	SJSA1	cell line	RAMPAGE	ENCFF486HCY	ENCFF533MIR	0.917037	1	High	6	0.0107572	6.94989e-05	0.0143364	0.000206416	0.199722	0.0130224	0.000274845
ENCSR108KHH	SJSA1	SJSA1	cell line	RAMPAGE	ENCFF486HCY	ENCFF533MIR	0.917037	1	High	7	0.00529647	3.86855e-05	0.0185165	0.000918173	0.111871	0.00774911	0.011106
ENCSR108KHH	SJSA1	SJSA1	cell line	RAMPAGE	ENCFF486HCY	ENCFF533MIR	0.917037	1	High	8	0.00352979	0.000119775	0.0195427	0.00124856	0.0865809	0.00135621	0.000657772
ENCSR108KHH	SJSA1	SJSA1	cell line	RAMPAGE	ENCFF486HCY	ENCFF533MIR	0.917037	1	High	9	0.00392144	6.10902e-05	0.00537378	0.000186004	0.0797678	0.00118193	0.000643241
ENCSR108KHH	SJSA1	SJSA1	cell line	RAMPAGE	ENCFF486HCY	ENCFF533MIR	0.917037	1	High	10	0.00131549	4.85546e-05	0.00679609	0.000337508	0.0495661	0.00239653	0.0153024
ENCSR108KHH	SJSA1	SJSA1	cell line	RAMPAGE	ENCFF486HCY	ENCFF533MIR	0.917037	1	Medium-high	1	0.0509944	0.000106158	0.00789958	3.16059e-05	0.057898	0.0506753	0.0475448
ENCSR108KHH	SJSA1	SJSA1	cell line	RAMPAGE	ENCFF486HCY	ENCFF533MIR	0.917037	1	Medium-high	2	0.0289534	2.17218e-05	0.0238391	0.000102041	0.0420538	0.0342325	0.013151
ENCSR108KHH	SJSA1	SJSA1	cell line	RAMPAGE	ENCFF486HCY	ENCFF533MIR	0.917037	1	Medium-high	3	0.0138153	2.81796e-05	0.0162956	0.000150472	0.0315243	0.0213652	0.0299362
ENCSR108KHH	SJSA1	SJSA1	cell line	RAMPAGE	ENCFF486HCY	ENCFF533MIR	0.917037	1	Medium-high	4	0.00634695	7.73606e-06	0.00899335	3.76055e-05	0.0254054	0.00992719	0.00376139
ENCSR108KHH	SJSA1	SJSA1	cell line	RAMPAGE	ENCFF486HCY	ENCFF533MIR	0.917037	1	Medium-high	5	0.00424428	2.04046e-05	0.00751289	0.000162741	0.020968	0.00647757	0.000372192
ENCSR108KHH	SJSA1	SJSA1	cell line	RAMPAGE	ENCFF486HCY	ENCFF533MIR	0.917037	1	Medium-high	6	0.00455943	3.09875e-05	0.00409648	3.15785e-05	0.014022	0.00488039	0.00365288
ENCSR108KHH	SJSA1	SJSA1	cell line	RAMPAGE	ENCFF486HCY	ENCFF533MIR	0.917037	1	Medium-high	7	0.00183871	2.2585e-05	0.00775441	0.000124278	0.011615	0.00401762	0.00102707
ENCSR108KHH	SJSA1	SJSA1	cell line	RAMPAGE	ENCFF486HCY	ENCFF533MIR	0.917037	1	Medium-high	8	0.00196666	6.17947e-05	0.00238518	0.00016739	0.0102228	0.000699742	0.000254395
ENCSR108KHH	SJSA1	SJSA1	cell line	RAMPAGE	ENCFF486HCY	ENCFF533MIR	0.917037	1	Medium-high	9	0.000943521	2.54146e-05	0.00154645	0.00010459	0.00803338	0.00429577	0.00048812
ENCSR108KHH	SJSA1	SJSA1	cell line	RAMPAGE	ENCFF486HCY	ENCFF533MIR	0.917037	1	Medium-high	10	0.000694794	1.58843e-05	0.0010594	9.84971e-05	0.00677934	0.00267177	0.000389603
ENCSR108KHH	SJSA1	SJSA1	cell line	RAMPAGE	ENCFF486HCY	ENCFF533MIR	0.917037	1	Medium	1	0.0132817	5.08097e-05	0.00380433	0.000174927	0.0214585	0.0266706	0.0152963
ENCSR108KHH	SJSA1	SJSA1	cell line	RAMPAGE	ENCFF486HCY	ENCFF533MIR	0.917037	1	Medium	2	0.0132632	6.22274e-05	0.00770763	4.94595e-05	0.015888	0.0139836	0.00883698
ENCSR108KHH	SJSA1	SJSA1	cell line	RAMPAGE	ENCFF486HCY	ENCFF533MIR	0.917037	1	Medium	3	0.00526708	3.1236e-05	0.00541314	0.000723177	0.0114665	0.00653935	0.00188757
ENCSR108KHH	SJSA1	SJSA1	cell line	RAMPAGE	ENCFF486HCY	ENCFF533MIR	0.917037	1	Medium	4	0.00266847	2.35783e-05	0.00337591	6.57323e-05	0.00780515	0.00417116	0.001953
ENCSR108KHH	SJSA1	SJSA1	cell line	RAMPAGE	ENCFF486HCY	ENCFF533MIR	0.917037	1	Medium	5	0.00188288	7.02278e-05	0.00353593	8.1196e-05	0.00565927	0.00245123	0.000787031
ENCSR108KHH	SJSA1	SJSA1	cell line	RAMPAGE	ENCFF486HCY	ENCFF533MIR	0.917037	1	Medium	6	0.000631478	3.01689e-05	0.00320868	0.000116289	0.00463618	0.00163688	0.00202455
ENCSR108KHH	SJSA1	SJSA1	cell line	RAMPAGE	ENCFF486HCY	ENCFF533MIR	0.917037	1	Medium	7	0.000502756	2.33317e-05	0.00106884	6.9276e-05	0.00378722	0.000791803	0.00073293
ENCSR108KHH	SJSA1	SJSA1	cell line	RAMPAGE	ENCFF486HCY	ENCFF533MIR	0.917037	1	Medium	8	0.000462126	2.51783e-05	0.0013564	6.41707e-05	0.00303957	0.000453739	0.000337728
ENCSR108KHH	SJSA1	SJSA1	cell line	RAMPAGE	ENCFF486HCY	ENCFF533MIR	0.917037	1	Medium	9	0.000348675	1.15762e-05	0.000594404	6.28929e-05	0.00275071	0.000599593	0.000139473
ENCSR108KHH	SJSA1	SJSA1	cell line	RAMPAGE	ENCFF486HCY	ENCFF533MIR	0.917037	1	Medium	10	0.000151512	1.07389e-05	0.000161854	9.94254e-05	0.0028887	0.000342395	0.000360256
ENCSR108KHH	SJSA1	SJSA1	cell line	RAMPAGE	ENCFF486HCY	ENCFF533MIR	0.917037	1	Medium-low	1	0.0107404	0.000123999	0.010002	0.00025278	0.00737495	0.00941125	0.00488219
ENCSR108KHH	SJSA1	SJSA1	cell line	RAMPAGE	ENCFF486HCY	ENCFF533MIR	0.917037	1	Medium-low	2	0.00475536	2.82183e-05	0.00437759	0.00010777	0.00636066	0.00558481	0.00169729
ENCSR108KHH	SJSA1	SJSA1	cell line	RAMPAGE	ENCFF486HCY	ENCFF533MIR	0.917037	1	Medium-low	3	0.00292645	2.05732e-05	0.0025237	6.60883e-05	0.00480165	0.00324876	0.0016002
ENCSR108KHH	SJSA1	SJSA1	cell line	RAMPAGE	ENCFF486HCY	ENCFF533MIR	0.917037	1	Medium-low	4	0.00138398	2.07199e-05	0.00317336	6.87051e-05	0.00319735	0.00196742	0.000370712
ENCSR108KHH	SJSA1	SJSA1	cell line	RAMPAGE	ENCFF486HCY	ENCFF533MIR	0.917037	1	Medium-low	5	0.000759119	1.18572e-05	0.00122569	0.000599534	0.00259185	0.00134818	0.000277398
ENCSR108KHH	SJSA1	SJSA1	cell line	RAMPAGE	ENCFF486HCY	ENCFF533MIR	0.917037	1	Medium-low	6	0.00115583	1.23118e-05	0.00088809	4.45048e-05	0.00207508	0.000388025	0.000254261
ENCSR108KHH	SJSA1	SJSA1	cell line	RAMPAGE	ENCFF486HCY	ENCFF533MIR	0.917037	1	Medium-low	7	0.000663194	1.87104e-05	0.000510741	7.11701e-05	0.00151101	0.000670815	0.000414557
ENCSR108KHH	SJSA1	SJSA1	cell line	RAMPAGE	ENCFF486HCY	ENCFF533MIR	0.917037	1	Medium-low	8	0.000176865	1.10654e-05	0.000742886	5.27295e-05	0.00124341	0.000349109	0.000390412
ENCSR108KHH	SJSA1	SJSA1	cell line	RAMPAGE	ENCFF486HCY	ENCFF533MIR	0.917037	1	Medium-low	9	0.000140341	1.01291e-05	0.000518858	5.17137e-05	0.00107035	8.93424e-05	0.000515744
ENCSR108KHH	SJSA1	SJSA1	cell line	RAMPAGE	ENCFF486HCY	ENCFF533MIR	0.917037	1	Medium-low	10	0.000163356	1.95096e-05	0.000221331	3.31717e-05	0.0010648	0.000585054	0.000120877
ENCSR108KHH	SJSA1	SJSA1	cell line	RAMPAGE	ENCFF486HCY	ENCFF533MIR	0.917037	1	Low	1	0.00314659	0.000212241	0.00222949	0.000298081	0.00211925	0.00172798	0.000707018
ENCSR108KHH	SJSA1	SJSA1	cell line	RAMPAGE	ENCFF486HCY	ENCFF533MIR	0.917037	1	Low	2	0.00129934	0.000114299	0.00135925	0.000455109	0.00144118	0.0012252	0.000859786
ENCSR108KHH	SJSA1	SJSA1	cell line	RAMPAGE	ENCFF486HCY	ENCFF533MIR	0.917037	1	Low	3	0.00055389	1.70935e-05	0.00222972	6.41079e-05	0.00113416	0.000549533	0.000194736
ENCSR108KHH	SJSA1	SJSA1	cell line	RAMPAGE	ENCFF486HCY	ENCFF533MIR	0.917037	1	Low	4	0.000295279	1.7109e-05	0.000561238	0.000106866	0.000902898	0.000678758	0.000177072
ENCSR108KHH	SJSA1	SJSA1	cell line	RAMPAGE	ENCFF486HCY	ENCFF533MIR	0.917037	1	Low	5	0.000340442	1.44897e-05	0.000714618	0.00010915	0.000644004	0.000482101	0.000154848
ENCSR108KHH	SJSA1	SJSA1	cell line	RAMPAGE	ENCFF486HCY	ENCFF533MIR	0.917037	1	Low	6	0.000152344	7.04852e-06	0.000354423	2.56587e-05	0.000647668	0.000244372	0.000132241
ENCSR108KHH	SJSA1	SJSA1	cell line	RAMPAGE	ENCFF486HCY	ENCFF533MIR	0.917037	1	Low	7	0.00027396	2.2841e-05	0.000221586	3.52221e-05	0.000425061	0.000189197	0.00018701
ENCSR108KHH	SJSA1	SJSA1	cell line	RAMPAGE	ENCFF486HCY	ENCFF533MIR	0.917037	1	Low	8	0.000145015	1.58233e-05	0.000228395	3.42804e-05	0.000348266	0.000144656	0.000111428
ENCSR108KHH	SJSA1	SJSA1	cell line	RAMPAGE	ENCFF486HCY	ENCFF533MIR	0.917037	1	Low	9	9.48251e-05	1.51851e-05	8.27421e-05	7.37072e-05	0.00032338	0.00012203	8.24507e-05
ENCSR108KHH	SJSA1	SJSA1	cell line	RAMPAGE	ENCFF486HCY	ENCFF533MIR	0.917037	1	Low	10	0.000109574	4.77025e-06	0.0001575	6.10475e-05	0.000241892	9.15033e-05	0.000167946
ENCSR208AWA	A172	A172	cell line	RAMPAGE	ENCFF733LTT	ENCFF699MEA	0.920533	1	High	1	0.0314419	0.000145462	0.041797	0.00018582	0.630718	0.47327	0.455242
ENCSR208AWA	A172	A172	cell line	RAMPAGE	ENCFF733LTT	ENCFF699MEA	0.920533	1	High	2	0.0494864	0.000113615	0.0893032	0.000126067	0.454052	0.659307	0.123931
ENCSR208AWA	A172	A172	cell line	RAMPAGE	ENCFF733LTT	ENCFF699MEA	0.920533	1	High	3	0.0312087	5.05727e-05	0.0652081	0.000371948	0.386061	0.656028	0.910785
ENCSR208AWA	A172	A172	cell line	RAMPAGE	ENCFF733LTT	ENCFF699MEA	0.920533	1	High	4	0.0310299	2.84908e-05	0.142587	0.0018443	0.351095	0.109593	0.0343817
ENCSR208AWA	A172	A172	cell line	RAMPAGE	ENCFF733LTT	ENCFF699MEA	0.920533	1	High	5	0.0356464	7.60696e-05	0.129957	0.000987297	0.31141	0.146684	0.000907538
ENCSR208AWA	A172	A172	cell line	RAMPAGE	ENCFF733LTT	ENCFF699MEA	0.920533	1	High	6	0.01739	8.01392e-05	0.025068	0.000294145	0.259545	0.0230724	0.0128899
ENCSR208AWA	A172	A172	cell line	RAMPAGE	ENCFF733LTT	ENCFF699MEA	0.920533	1	High	7	0.00864265	2.99209e-05	0.0370119	0.00109528	0.15877	0.00971507	0.0165749
ENCSR208AWA	A172	A172	cell line	RAMPAGE	ENCFF733LTT	ENCFF699MEA	0.920533	1	High	8	0.00369353	0.000121757	0.023971	0.00147183	0.120758	0.00182916	0.000920587
ENCSR208AWA	A172	A172	cell line	RAMPAGE	ENCFF733LTT	ENCFF699MEA	0.920533	1	High	9	0.00332571	2.6612e-05	0.0100017	0.000292903	0.114353	0.00924891	0.000612279
ENCSR208AWA	A172	A172	cell line	RAMPAGE	ENCFF733LTT	ENCFF699MEA	0.920533	1	High	10	0.00248093	3.24001e-05	0.00997547	0.000460715	0.0843079	0.00425017	0.00790681
ENCSR208AWA	A172	A172	cell line	RAMPAGE	ENCFF733LTT	ENCFF699MEA	0.920533	1	Medium-high	1	0.0753414	7.60191e-05	0.0104722	0.000612413	0.0884807	0.0912529	0.070342
ENCSR208AWA	A172	A172	cell line	RAMPAGE	ENCFF733LTT	ENCFF699MEA	0.920533	1	Medium-high	2	0.0459378	0.000762938	0.031959	0.000155279	0.0652607	0.0611922	0.0146301
ENCSR208AWA	A172	A172	cell line	RAMPAGE	ENCFF733LTT	ENCFF699MEA	0.920533	1	Medium-high	3	0.0277086	6.60104e-05	0.0138518	0.00065427	0.0471886	0.0346795	0.00790536
ENCSR208AWA	A172	A172	cell line	RAMPAGE	ENCFF733LTT	ENCFF699MEA	0.920533	1	Medium-high	4	0.012034	5.6116e-05	0.0215274	8.08702e-05	0.0344052	0.0197404	0.00440421
ENCSR208AWA	A172	A172	cell line	RAMPAGE	ENCFF733LTT	ENCFF699MEA	0.920533	1	Medium-high	5	0.00542388	6.124e-05	0.00915977	0.00229329	0.028563	0.0159547	0.00297824
ENCSR208AWA	A172	A172	cell line	RAMPAGE	ENCFF733LTT	ENCFF699MEA	0.920533	1	Medium-high	6	0.00545281	2.93854e-05	0.00664586	0.000112056	0.0238475	0.00694331	0.00259111
ENCSR208AWA	A172	A172	cell line	RAMPAGE	ENCFF733LTT	ENCFF699MEA	0.920533	1	Medium-high	7	0.00298885	3.52663e-05	0.00590851	0.000134623	0.0188398	0.0114089	0.0012973
ENCSR208AWA	A172	A172	cell line	RAMPAGE	ENCFF733LTT	ENCFF699MEA	0.920533	1	Medium-high	8	0.00274781	4.16649e-05	0.0046106	9.30313e-05	0.0160011	0.00132501	0.00018423
ENCSR208AWA	A172	A172	cell line	RAMPAGE	ENCFF733LTT	ENCFF699MEA	0.920533	1	Medium-high	9	0.00334424	3.48368e-05	0.00183292	0.000167603	0.0121049	0.000674141	0.000527998
ENCSR208AWA	A172	A172	cell line	RAMPAGE	ENCFF733LTT	ENCFF699MEA	0.920533	1	Medium-high	10	0.000728091	3.51208e-05	0.000943538	0.000185634	0.0105328	0.0025641	0.00023026
ENCSR208AWA	A172	A172	cell line	RAMPAGE	ENCFF733LTT	ENCFF699MEA	0.920533	1	Medium	1	0.017652	8.26968e-05	0.00792775	6.18417e-05	0.0330811	0.0359626	0.0249216
ENCSR208AWA	A172	A172	cell line	RAMPAGE	ENCFF733LTT	ENCFF699MEA	0.920533	1	Medium	2	0.0185132	3.72795e-05	0.0110288	0.000248277	0.0243937	0.0266089	0.0140788
ENCSR208AWA	A172	A172	cell line	RAMPAGE	ENCFF733LTT	ENCFF699MEA	0.920533	1	Medium	3	0.00789287	3.15869e-05	0.0131165	0.000725032	0.0165436	0.0135039	0.00620157
ENCSR208AWA	A172	A172	cell line	RAMPAGE	ENCFF733LTT	ENCFF699MEA	0.920533	1	Medium	4	0.00438438	4.81373e-05	0.00585297	0.000904488	0.0124229	0.00823576	0.00204319
ENCSR208AWA	A172	A172	cell line	RAMPAGE	ENCFF733LTT	ENCFF699MEA	0.920533	1	Medium	5	0.00196337	3.02046e-05	0.00423314	0.000142883	0.0093081	0.00340945	0.00176067
ENCSR208AWA	A172	A172	cell line	RAMPAGE	ENCFF733LTT	ENCFF699MEA	0.920533	1	Medium	6	0.00193234	4.0446e-05	0.00495859	0.000292016	0.00742127	0.0026953	0.00218691
ENCSR208AWA	A172	A172	cell line	RAMPAGE	ENCFF733LTT	ENCFF699MEA	0.920533	1	Medium	7	0.00200721	3.71246e-05	0.00421421	0.00012127	0.00604821	0.00158616	0.000548467
ENCSR208AWA	A172	A172	cell line	RAMPAGE	ENCFF733LTT	ENCFF699MEA	0.920533	1	Medium	8	0.000893198	5.95197e-05	0.00186098	9.71981e-05	0.00464834	0.00123192	0.000215396
ENCSR208AWA	A172	A172	cell line	RAMPAGE	ENCFF733LTT	ENCFF699MEA	0.920533	1	Medium	9	0.000589268	1.53642e-05	0.000997057	0.000102462	0.00381598	0.00125187	0.000964609
ENCSR208AWA	A172	A172	cell line	RAMPAGE	ENCFF733LTT	ENCFF699MEA	0.920533	1	Medium	10	0.000573582	2.47076e-05	0.000769818	0.000322872	0.0034367	0.000452771	0.00175461
ENCSR208AWA	A172	A172	cell line	RAMPAGE	ENCFF733LTT	ENCFF699MEA	0.920533	1	Medium-low	1	0.0157855	6.81379e-05	0.0191657	0.000177131	0.0126713	0.0168878	0.00516162
ENCSR208AWA	A172	A172	cell line	RAMPAGE	ENCFF733LTT	ENCFF699MEA	0.920533	1	Medium-low	2	0.00644635	4.69543e-05	0.0047041	0.000408455	0.0121087	0.00649771	0.00310197
ENCSR208AWA	A172	A172	cell line	RAMPAGE	ENCFF733LTT	ENCFF699MEA	0.920533	1	Medium-low	3	0.00457874	2.56982e-05	0.00738319	8.83774e-05	0.00896409	0.00552301	0.00126306
ENCSR208AWA	A172	A172	cell line	RAMPAGE	ENCFF733LTT	ENCFF699MEA	0.920533	1	Medium-low	4	0.00213294	2.30386e-05	0.0029336	8.48227e-05	0.00508751	0.00336825	0.000873586
ENCSR208AWA	A172	A172	cell line	RAMPAGE	ENCFF733LTT	ENCFF699MEA	0.920533	1	Medium-low	5	0.00194261	2.01641e-05	0.00237247	0.000102103	0.00390977	0.00202001	0.000356201
ENCSR208AWA	A172	A172	cell line	RAMPAGE	ENCFF733LTT	ENCFF699MEA	0.920533	1	Medium-low	6	0.00159973	4.32403e-05	0.00137401	9.05609e-05	0.00289248	0.00119807	0.000545054
ENCSR208AWA	A172	A172	cell line	RAMPAGE	ENCFF733LTT	ENCFF699MEA	0.920533	1	Medium-low	7	0.000452419	1.38197e-05	0.000684993	5.8787e-05	0.00222141	0.000521662	0.000600118
ENCSR208AWA	A172	A172	cell line	RAMPAGE	ENCFF733LTT	ENCFF699MEA	0.920533	1	Medium-low	8	0.000399079	7.7556e-05	0.000386367	4.3676e-05	0.00200412	0.00067353	0.000481178
ENCSR208AWA	A172	A172	cell line	RAMPAGE	ENCFF733LTT	ENCFF699MEA	0.920533	1	Medium-low	9	0.000356706	2.52616e-05	0.000736473	5.73213e-05	0.00177946	0.000350356	0.000324642
ENCSR208AWA	A172	A172	cell line	RAMPAGE	ENCFF733LTT	ENCFF699MEA	0.920533	1	Medium-low	10	0.000552896	2.05512e-05	0.000210128	3.26971e-05	0.00158042	0.00109619	0.000284029
ENCSR208AWA	A172	A172	cell line	RAMPAGE	ENCFF733LTT	ENCFF699MEA	0.920533	1	Low	1	0.00688312	0.000287515	0.00363136	0.000846895	0.00267466	0.00282556	0.0017434
ENCSR208AWA	A172	A172	cell line	RAMPAGE	ENCFF733LTT	ENCFF699MEA	0.920533	1	Low	2	0.00201883	0.000165002	0.00267521	0.00048219	0.00208409	0.00145324	0.00199378
ENCSR208AWA	A172	A172	cell line	RAMPAGE	ENCFF733LTT	ENCFF699MEA	0.920533	1	Low	3	0.000703333	1.98525e-05	0.0014312	0.000148722	0.00211164	0.00130652	0.000235429
ENCSR208AWA	A172	A172	cell line	RAMPAGE	ENCFF733LTT	ENCFF699MEA	0.920533	1	Low	4	0.000371107	2.0373e-05	0.00141137	6.58585e-05	0.00197445	0.00128988	0.000251346
ENCSR208AWA	A172	A172	cell line	RAMPAGE	ENCFF733LTT	ENCFF699MEA	0.920533	1	Low	5	0.000455485	1.97962e-05	0.00129318	0.000123717	0.000984816	0.000694219	0.000233407
ENCSR208AWA	A172	A172	cell line	RAMPAGE	ENCFF733LTT	ENCFF699MEA	0.920533	1	Low	6	0.000196525	1.68627e-05	0.000501576	4.17654e-05	0.000911049	0.000462057	0.000191331
ENCSR208AWA	A172	A172	cell line	RAMPAGE	ENCFF733LTT	ENCFF699MEA	0.920533	1	Low	7	0.000261144	2.04136e-05	0.000292187	4.99895e-05	0.000710198	0.000334355	0.000503913
ENCSR208AWA	A172	A172	cell line	RAMPAGE	ENCFF733LTT	ENCFF699MEA	0.920533	1	Low	8	0.00030251	1.67792e-05	0.000807745	4.22064e-05	0.000612625	0.000210365	0.000155589
ENCSR208AWA	A172	A172	cell line	RAMPAGE	ENCFF733LTT	ENCFF699MEA	0.920533	1	Low	9	0.000155144	1.61115e-05	0.000135007	5.73785e-05	0.000546794	0.000226786	0.000172979
ENCSR208AWA	A172	A172	cell line	RAMPAGE	ENCFF733LTT	ENCFF699MEA	0.920533	1	Low	10	0.000109161	1.25942e-05	0.000463933	4.94991e-05	0.000393879	0.000213066	0.000218322
ENCSR352ANU	HT1080	HT1080 nuclear fraction	cell line	RAMPAGE	ENCFF168CDT	ENCFF724ZJC	0.900474	1	High	1	0.0506711	6.85548e-05	0.0171395	0.000142707	0.184445	0.166785	0.120349
ENCSR352ANU	HT1080	HT1080 nuclear fraction	cell line	RAMPAGE	ENCFF168CDT	ENCFF724ZJC	0.900474	1	High	2	0.0363428	0.00010244	0.0608209	4.04169e-05	0.139978	0.177391	0.0390701
ENCSR352ANU	HT1080	HT1080 nuclear fraction	cell line	RAMPAGE	ENCFF168CDT	ENCFF724ZJC	0.900474	1	High	3	0.0222308	2.81326e-05	0.0177846	0.000320678	0.120203	0.219478	0.077529
ENCSR352ANU	HT1080	HT1080 nuclear fraction	cell line	RAMPAGE	ENCFF168CDT	ENCFF724ZJC	0.900474	1	High	4	0.0371049	6.35431e-05	0.038973	0.000353773	0.105772	0.0547846	0.0115677
ENCSR352ANU	HT1080	HT1080 nuclear fraction	cell line	RAMPAGE	ENCFF168CDT	ENCFF724ZJC	0.900474	1	High	5	0.0150466	0.000113632	0.0349879	0.000605794	0.0835417	0.0242839	0.000415942
ENCSR352ANU	HT1080	HT1080 nuclear fraction	cell line	RAMPAGE	ENCFF168CDT	ENCFF724ZJC	0.900474	1	High	6	0.0123415	8.99068e-05	0.00672723	0.00027037	0.0661749	0.00892087	0.00266009
ENCSR352ANU	HT1080	HT1080 nuclear fraction	cell line	RAMPAGE	ENCFF168CDT	ENCFF724ZJC	0.900474	1	High	7	0.00194925	5.59674e-05	0.00660304	0.000669672	0.0496741	0.00693925	0.00219848
ENCSR352ANU	HT1080	HT1080 nuclear fraction	cell line	RAMPAGE	ENCFF168CDT	ENCFF724ZJC	0.900474	1	High	8	0.0019048	0.000115684	0.00497545	0.000440902	0.0386286	0.000481102	0.00042541
ENCSR352ANU	HT1080	HT1080 nuclear fraction	cell line	RAMPAGE	ENCFF168CDT	ENCFF724ZJC	0.900474	1	High	9	0.00161542	4.19474e-05	0.00289772	0.000142333	0.0354212	0.00129667	0.00107885
ENCSR352ANU	HT1080	HT1080 nuclear fraction	cell line	RAMPAGE	ENCFF168CDT	ENCFF724ZJC	0.900474	1	High	10	0.00145361	5.06535e-05	0.00287137	0.000338946	0.0236967	0.00121035	0.00198368
ENCSR352ANU	HT1080	HT1080 nuclear fraction	cell line	RAMPAGE	ENCFF168CDT	ENCFF724ZJC	0.900474	1	Medium-high	1	0.0209889	5.96583e-05	0.00364278	5.48626e-05	0.0332338	0.0306657	0.0187138
ENCSR352ANU	HT1080	HT1080 nuclear fraction	cell line	RAMPAGE	ENCFF168CDT	ENCFF724ZJC	0.900474	1	Medium-high	2	0.0187867	9.62523e-05	0.00943566	4.02046e-05	0.0236877	0.0210295	0.00975375
ENCSR352ANU	HT1080	HT1080 nuclear fraction	cell line	RAMPAGE	ENCFF168CDT	ENCFF724ZJC	0.900474	1	Medium-high	3	0.00681793	3.71059e-05	0.00659027	0.000188693	0.0165468	0.0161891	0.00604827
ENCSR352ANU	HT1080	HT1080 nuclear fraction	cell line	RAMPAGE	ENCFF168CDT	ENCFF724ZJC	0.900474	1	Medium-high	4	0.00418025	4.08963e-05	0.00566073	0.000116966	0.0125437	0.0053695	0.00144551
ENCSR352ANU	HT1080	HT1080 nuclear fraction	cell line	RAMPAGE	ENCFF168CDT	ENCFF724ZJC	0.900474	1	Medium-high	5	0.00310496	3.46172e-05	0.00414887	5.51064e-05	0.00940876	0.00454336	0.000574188
ENCSR352ANU	HT1080	HT1080 nuclear fraction	cell line	RAMPAGE	ENCFF168CDT	ENCFF724ZJC	0.900474	1	Medium-high	6	0.00103801	2.2484e-05	0.00458668	0.000234129	0.00700113	0.00164272	0.00193361
ENCSR352ANU	HT1080	HT1080 nuclear fraction	cell line	RAMPAGE	ENCFF168CDT	ENCFF724ZJC	0.900474	1	Medium-high	7	0.00096758	4.33792e-05	0.0055534	0.000167582	0.00542059	0.0012971	0.000712653
ENCSR352ANU	HT1080	HT1080 nuclear fraction	cell line	RAMPAGE	ENCFF168CDT	ENCFF724ZJC	0.900474	1	Medium-high	8	0.000647253	7.20882e-05	0.00287904	0.000106355	0.00435883	0.0013913	0.000323962
ENCSR352ANU	HT1080	HT1080 nuclear fraction	cell line	RAMPAGE	ENCFF168CDT	ENCFF724ZJC	0.900474	1	Medium-high	9	0.000708286	4.21005e-05	0.000710676	5.7415e-05	0.00404308	0.000200116	0.000173207
ENCSR352ANU	HT1080	HT1080 nuclear fraction	cell line	RAMPAGE	ENCFF168CDT	ENCFF724ZJC	0.900474	1	Medium-high	10	0.000228898	1.48071e-05	0.000449149	6.57461e-05	0.00364163	0.00121564	0.00141985
ENCSR352ANU	HT1080	HT1080 nuclear fraction	cell line	RAMPAGE	ENCFF168CDT	ENCFF724ZJC	0.900474	1	Medium	1	0.00923973	5.53105e-05	0.00279482	0.000252591	0.0137732	0.0136378	0.0110006
ENCSR352ANU	HT1080	HT1080 nuclear fraction	cell line	RAMPAGE	ENCFF168CDT	ENCFF724ZJC	0.900474	1	Medium	2	0.0076368	3.43817e-05	0.00533601	0.00012476	0.00971349	0.00790433	0.00286459
ENCSR352ANU	HT1080	HT1080 nuclear fraction	cell line	RAMPAGE	ENCFF168CDT	ENCFF724ZJC	0.900474	1	Medium	3	0.00440103	2.70475e-05	0.00314487	4.08739e-05	0.00659751	0.00462074	0.00142736
ENCSR352ANU	HT1080	HT1080 nuclear fraction	cell line	RAMPAGE	ENCFF168CDT	ENCFF724ZJC	0.900474	1	Medium	4	0.00180573	3.26757e-05	0.0023271	0.000215933	0.00446292	0.0024799	0.000976928
ENCSR352ANU	HT1080	HT1080 nuclear fraction	cell line	RAMPAGE	ENCFF168CDT	ENCFF724ZJC	0.900474	1	Medium	5	0.000721915	4.07769e-05	0.00136486	0.000122498	0.00346181	0.00165372	0.00114808
ENCSR352ANU	HT1080	HT1080 nuclear fraction	cell line	RAMPAGE	ENCFF168CDT	ENCFF724ZJC	0.900474	1	Medium	6	0.000546146	2.51121e-05	0.000867704	9.2769e-05	0.00286067	0.000740861	0.000709157
ENCSR352ANU	HT1080	HT1080 nuclear fraction	cell line	RAMPAGE	ENCFF168CDT	ENCFF724ZJC	0.900474	1	Medium	7	0.000433081	4.42436e-05	0.000413241	3.92431e-05	0.00241094	0.000465688	0.000424379
ENCSR352ANU	HT1080	HT1080 nuclear fraction	cell line	RAMPAGE	ENCFF168CDT	ENCFF724ZJC	0.900474	1	Medium	8	0.000392208	4.09705e-05	0.000715372	9.35981e-05	0.0020737	0.000314392	0.000405967
ENCSR352ANU	HT1080	HT1080 nuclear fraction	cell line	RAMPAGE	ENCFF168CDT	ENCFF724ZJC	0.900474	1	Medium	9	0.000211802	1.97981e-05	0.000486405	3.90615e-05	0.00184089	0.000767143	0.000319305
ENCSR352ANU	HT1080	HT1080 nuclear fraction	cell line	RAMPAGE	ENCFF168CDT	ENCFF724ZJC	0.900474	1	Medium	10	0.0002351	1.93689e-05	0.000228176	5.47515e-05	0.00154811	0.000337543	7.65129e-05
ENCSR352ANU	HT1080	HT1080 nuclear fraction	cell line	RAMPAGE	ENCFF168CDT	ENCFF724ZJC	0.900474	1	Medium-low	1	0.00375231	1.89402e-05	0.00242076	0.000139213	0.00501813	0.00602434	0.00437218
ENCSR352ANU	HT1080	HT1080 nuclear fraction	cell line	RAMPAGE	ENCFF168CDT	ENCFF724ZJC	0.900474	1	Medium-low	2	0.00432715	4.28551e-05	0.00248547	0.000222378	0.00356778	0.0029864	0.00116592
ENCSR352ANU	HT1080	HT1080 nuclear fraction	cell line	RAMPAGE	ENCFF168CDT	ENCFF724ZJC	0.900474	1	Medium-low	3	0.000933187	6.54492e-05	0.00225575	7.15133e-05	0.00360741	0.00190548	0.000345747
ENCSR352ANU	HT1080	HT1080 nuclear fraction	cell line	RAMPAGE	ENCFF168CDT	ENCFF724ZJC	0.900474	1	Medium-low	4	0.000766656	1.39177e-05	0.00114809	0.000171866	0.00181646	0.00111408	0.000887493
ENCSR352ANU	HT1080	HT1080 nuclear fraction	cell line	RAMPAGE	ENCFF168CDT	ENCFF724ZJC	0.900474	1	Medium-low	5	0.000709003	3.57733e-05	0.000610508	7.04107e-05	0.00154364	0.000722911	0.000290425
ENCSR352ANU	HT1080	HT1080 nuclear fraction	cell line	RAMPAGE	ENCFF168CDT	ENCFF724ZJC	0.900474	1	Medium-low	6	0.00104013	2.95551e-05	0.000543079	3.3861e-05	0.00115928	0.000744051	0.00031117
ENCSR352ANU	HT1080	HT1080 nuclear fraction	cell line	RAMPAGE	ENCFF168CDT	ENCFF724ZJC	0.900474	1	Medium-low	7	0.000568662	1.45485e-05	0.00038675	6.12276e-05	0.00103247	0.000405043	0.000301381
ENCSR352ANU	HT1080	HT1080 nuclear fraction	cell line	RAMPAGE	ENCFF168CDT	ENCFF724ZJC	0.900474	1	Medium-low	8	0.000130597	1.23415e-05	0.000612405	2.4866e-05	0.000768147	0.000188396	0.000159323
ENCSR352ANU	HT1080	HT1080 nuclear fraction	cell line	RAMPAGE	ENCFF168CDT	ENCFF724ZJC	0.900474	1	Medium-low	9	0.000303256	2.26399e-05	0.000299655	9.84821e-05	0.000818927	0.000531678	7.21373e-05
ENCSR352ANU	HT1080	HT1080 nuclear fraction	cell line	RAMPAGE	ENCFF168CDT	ENCFF724ZJC	0.900474	1	Medium-low	10	0.000128274	1.48763e-05	0.000259265	7.63321e-05	0.000678997	0.000151027	0.000332273
ENCSR352ANU	HT1080	HT1080 nuclear fraction	cell line	RAMPAGE	ENCFF168CDT	ENCFF724ZJC	0.900474	1	Low	1	0.00607639	8.65608e-05	0.00123897	0.00011508	0.00141005	0.00184245	0.000904611
ENCSR352ANU	HT1080	HT1080 nuclear fraction	cell line	RAMPAGE	ENCFF168CDT	ENCFF724ZJC	0.900474	1	Low	2	0.00112622	9.92838e-05	0.00068856	0.000488771	0.000933642	0.0010409	0.000704916
ENCSR352ANU	HT1080	HT1080 nuclear fraction	cell line	RAMPAGE	ENCFF168CDT	ENCFF724ZJC	0.900474	1	Low	3	0.000429666	2.70388e-05	0.000945093	6.45939e-05	0.000863439	0.000637367	0.000158441
ENCSR352ANU	HT1080	HT1080 nuclear fraction	cell line	RAMPAGE	ENCFF168CDT	ENCFF724ZJC	0.900474	1	Low	4	0.000274736	2.2001e-05	0.000441411	8.46232e-05	0.000734498	0.000527699	0.000117051
ENCSR352ANU	HT1080	HT1080 nuclear fraction	cell line	RAMPAGE	ENCFF168CDT	ENCFF724ZJC	0.900474	1	Low	5	0.000206133	9.97473e-06	0.00054282	0.000122606	0.000403884	0.000277658	0.000154901
ENCSR352ANU	HT1080	HT1080 nuclear fraction	cell line	RAMPAGE	ENCFF168CDT	ENCFF724ZJC	0.900474	1	Low	6	9.24818e-05	1.30885e-05	0.000205102	2.42686e-05	0.000351919	0.000294124	8.35959e-05
ENCSR352ANU	HT1080	HT1080 nuclear fraction	cell line	RAMPAGE	ENCFF168CDT	ENCFF724ZJC	0.900474	1	Low	7	0.000151614	1.85354e-05	0.000192779	2.51207e-05	0.000227064	0.000204011	0.00074978
ENCSR352ANU	HT1080	HT1080 nuclear fraction	cell line	RAMPAGE	ENCFF168CDT	ENCFF724ZJC	0.900474	1	Low	8	7.16682e-05	1.83666e-05	0.0015903	4.64327e-05	0.000246977	0.000171834	0.000130461
ENCSR352ANU	HT1080	HT1080 nuclear fraction	cell line	RAMPAGE	ENCFF168CDT	ENCFF724ZJC	0.900474	1	Low	9	0.000131433	5.96834e-05	0.000185269	2.29139e-05	0.000202528	9.63777e-05	0.000193443
ENCSR352ANU	HT1080	HT1080 nuclear fraction	cell line	RAMPAGE	ENCFF168CDT	ENCFF724ZJC	0.900474	1	Low	10	0.000173563	1.15698e-05	0.000208521	1.605e-05	0.000297756	0.000157894	0.000112558
ENCSR852KOV	SK-N-DZ	SK-N-DZ cytosolic fraction	cell line	RAMPAGE	ENCFF786XCT	ENCFF763DWA	0.952662	1	High	1	0.0375595	0.000247707	0.072137	0.00019406	1.48577	1.13682	0.419595
ENCSR852KOV	SK-N-DZ	SK-N-DZ cytosolic fraction	cell line	RAMPAGE	ENCFF786XCT	ENCFF763DWA	0.952662	1	High	2	0.174739	0.000434236	0.216717	0.000277001	1.09566	1.75186	0.345547
ENCSR852KOV	SK-N-DZ	SK-N-DZ cytosolic fraction	cell line	RAMPAGE	ENCFF786XCT	ENCFF763DWA	0.952662	1	High	3	0.146717	0.00037914	0.14838	0.000547914	0.994038	1.9576	0.511752
ENCSR852KOV	SK-N-DZ	SK-N-DZ cytosolic fraction	cell line	RAMPAGE	ENCFF786XCT	ENCFF763DWA	0.952662	1	High	4	0.052061	0.00012765	0.563877	0.00100802	0.822355	0.165676	0.0145993
ENCSR852KOV	SK-N-DZ	SK-N-DZ cytosolic fraction	cell line	RAMPAGE	ENCFF786XCT	ENCFF763DWA	0.952662	1	High	5	0.0719683	0.000166308	0.39235	0.00120809	0.662443	0.390697	0.0014396
ENCSR852KOV	SK-N-DZ	SK-N-DZ cytosolic fraction	cell line	RAMPAGE	ENCFF786XCT	ENCFF763DWA	0.952662	1	High	6	0.0244615	0.000181573	0.0292799	0.000691169	0.424846	0.0299802	0.00142908
ENCSR852KOV	SK-N-DZ	SK-N-DZ cytosolic fraction	cell line	RAMPAGE	ENCFF786XCT	ENCFF763DWA	0.952662	1	High	7	0.0368699	0.000265456	0.0543521	0.00248669	0.268971	0.0294885	0.00851828
ENCSR852KOV	SK-N-DZ	SK-N-DZ cytosolic fraction	cell line	RAMPAGE	ENCFF786XCT	ENCFF763DWA	0.952662	1	High	8	0.00852702	0.000129392	0.0217618	0.00354257	0.224007	0.00473695	0.00111906
ENCSR852KOV	SK-N-DZ	SK-N-DZ cytosolic fraction	cell line	RAMPAGE	ENCFF786XCT	ENCFF763DWA	0.952662	1	High	9	0.00759283	0.000260891	0.01798	0.00149889	0.197437	0.0139679	0.0013474
ENCSR852KOV	SK-N-DZ	SK-N-DZ cytosolic fraction	cell line	RAMPAGE	ENCFF786XCT	ENCFF763DWA	0.952662	1	High	10	0.00491618	0.000170589	0.0135957	0.00191712	0.12201	0.00483457	0.030866
ENCSR852KOV	SK-N-DZ	SK-N-DZ cytosolic fraction	cell line	RAMPAGE	ENCFF786XCT	ENCFF763DWA	0.952662	1	Medium-high	1	0.124457	0.000107627	0.0371487	5.45899e-05	0.198568	0.174501	0.180801
ENCSR852KOV	SK-N-DZ	SK-N-DZ cytosolic fraction	cell line	RAMPAGE	ENCFF786XCT	ENCFF763DWA	0.952662	1	Medium-high	2	0.0936649	0.000311674	0.0652126	0.000311037	0.141881	0.125393	0.0425692
ENCSR852KOV	SK-N-DZ	SK-N-DZ cytosolic fraction	cell line	RAMPAGE	ENCFF786XCT	ENCFF763DWA	0.952662	1	Medium-high	3	0.0748302	0.000240888	0.0545619	0.00504385	0.0978497	0.0745381	0.0202299
ENCSR852KOV	SK-N-DZ	SK-N-DZ cytosolic fraction	cell line	RAMPAGE	ENCFF786XCT	ENCFF763DWA	0.952662	1	Medium-high	4	0.0257458	8.10313e-05	0.0240095	0.000310041	0.0779872	0.055741	0.0250963
ENCSR852KOV	SK-N-DZ	SK-N-DZ cytosolic fraction	cell line	RAMPAGE	ENCFF786XCT	ENCFF763DWA	0.952662	1	Medium-high	5	0.017	0.000108571	0.0214098	0.000437812	0.0685968	0.0163959	0.00242603
ENCSR852KOV	SK-N-DZ	SK-N-DZ cytosolic fraction	cell line	RAMPAGE	ENCFF786XCT	ENCFF763DWA	0.952662	1	Medium-high	6	0.0128814	8.32864e-05	0.0167757	0.000664465	0.0475577	0.0104374	0.00220713
ENCSR852KOV	SK-N-DZ	SK-N-DZ cytosolic fraction	cell line	RAMPAGE	ENCFF786XCT	ENCFF763DWA	0.952662	1	Medium-high	7	0.00423787	8.79558e-05	0.0089605	0.000431015	0.0349816	0.00709458	0.0072845
ENCSR852KOV	SK-N-DZ	SK-N-DZ cytosolic fraction	cell line	RAMPAGE	ENCFF786XCT	ENCFF763DWA	0.952662	1	Medium-high	8	0.0057845	0.000178114	0.00735882	0.000355914	0.0287621	0.00671383	0.00105239
ENCSR852KOV	SK-N-DZ	SK-N-DZ cytosolic fraction	cell line	RAMPAGE	ENCFF786XCT	ENCFF763DWA	0.952662	1	Medium-high	9	0.00192977	0.000101429	0.00394239	0.000408486	0.0216851	0.00171495	0.00128311
ENCSR852KOV	SK-N-DZ	SK-N-DZ cytosolic fraction	cell line	RAMPAGE	ENCFF786XCT	ENCFF763DWA	0.952662	1	Medium-high	10	0.00108185	7.93353e-05	0.00118217	0.00037595	0.0210051	0.00381598	0.00275676
ENCSR852KOV	SK-N-DZ	SK-N-DZ cytosolic fraction	cell line	RAMPAGE	ENCFF786XCT	ENCFF763DWA	0.952662	1	Medium	1	0.0402046	0.000369214	0.00669308	0.00105823	0.0757004	0.0853369	0.0329496
ENCSR852KOV	SK-N-DZ	SK-N-DZ cytosolic fraction	cell line	RAMPAGE	ENCFF786XCT	ENCFF763DWA	0.952662	1	Medium	2	0.0497762	0.000125214	0.0303269	0.000136032	0.050239	0.048958	0.0234252
ENCSR852KOV	SK-N-DZ	SK-N-DZ cytosolic fraction	cell line	RAMPAGE	ENCFF786XCT	ENCFF763DWA	0.952662	1	Medium	3	0.02171	9.01133e-05	0.0158973	0.000254829	0.0378683	0.0279561	0.00966489
ENCSR852KOV	SK-N-DZ	SK-N-DZ cytosolic fraction	cell line	RAMPAGE	ENCFF786XCT	ENCFF763DWA	0.952662	1	Medium	4	0.0142051	0.00010119	0.0126025	0.00036221	0.0274856	0.0163573	0.00312184
ENCSR852KOV	SK-N-DZ	SK-N-DZ cytosolic fraction	cell line	RAMPAGE	ENCFF786XCT	ENCFF763DWA	0.952662	1	Medium	5	0.00576699	9.39267e-05	0.00965743	0.000290197	0.0209875	0.00671783	0.0032484
ENCSR852KOV	SK-N-DZ	SK-N-DZ cytosolic fraction	cell line	RAMPAGE	ENCFF786XCT	ENCFF763DWA	0.952662	1	Medium	6	0.00359929	0.000148362	0.00683037	0.000447552	0.0170839	0.00214783	0.00443765
ENCSR852KOV	SK-N-DZ	SK-N-DZ cytosolic fraction	cell line	RAMPAGE	ENCFF786XCT	ENCFF763DWA	0.952662	1	Medium	7	0.0023368	9.11411e-05	0.00478599	0.00026248	0.0127559	0.00334119	0.00160601
ENCSR852KOV	SK-N-DZ	SK-N-DZ cytosolic fraction	cell line	RAMPAGE	ENCFF786XCT	ENCFF763DWA	0.952662	1	Medium	8	0.00107655	0.000150978	0.00341093	0.000170815	0.0111216	0.0010697	0.000531908
ENCSR852KOV	SK-N-DZ	SK-N-DZ cytosolic fraction	cell line	RAMPAGE	ENCFF786XCT	ENCFF763DWA	0.952662	1	Medium	9	0.00316805	4.64614e-05	0.00184258	0.000175765	0.00820737	0.00111878	0.00138855
ENCSR852KOV	SK-N-DZ	SK-N-DZ cytosolic fraction	cell line	RAMPAGE	ENCFF786XCT	ENCFF763DWA	0.952662	1	Medium	10	0.0012534	3.14931e-05	0.00198924	0.000171991	0.0064343	0.000351409	0.00081829
ENCSR852KOV	SK-N-DZ	SK-N-DZ cytosolic fraction	cell line	RAMPAGE	ENCFF786XCT	ENCFF763DWA	0.952662	1	Medium-low	1	0.0291493	8.10496e-05	0.034056	0.00153544	0.0278675	0.0312049	0.0137117
ENCSR852KOV	SK-N-DZ	SK-N-DZ cytosolic fraction	cell line	RAMPAGE	ENCFF786XCT	ENCFF763DWA	0.952662	1	Medium-low	2	0.0191939	0.000110409	0.0131574	0.000212823	0.020758	0.0179921	0.00545163
ENCSR852KOV	SK-N-DZ	SK-N-DZ cytosolic fraction	cell line	RAMPAGE	ENCFF786XCT	ENCFF763DWA	0.952662	1	Medium-low	3	0.0111398	5.9115e-05	0.011525	0.000309867	0.0157518	0.0091401	0.0035208
ENCSR852KOV	SK-N-DZ	SK-N-DZ cytosolic fraction	cell line	RAMPAGE	ENCFF786XCT	ENCFF763DWA	0.952662	1	Medium-low	4	0.00306607	4.76405e-05	0.00360289	0.000146943	0.0111567	0.00441773	0.000736639
ENCSR852KOV	SK-N-DZ	SK-N-DZ cytosolic fraction	cell line	RAMPAGE	ENCFF786XCT	ENCFF763DWA	0.952662	1	Medium-low	5	0.0036224	5.44848e-05	0.00446104	0.000116238	0.00995235	0.00399802	0.00418248
ENCSR852KOV	SK-N-DZ	SK-N-DZ cytosolic fraction	cell line	RAMPAGE	ENCFF786XCT	ENCFF763DWA	0.952662	1	Medium-low	6	0.00896761	9.03931e-05	0.00405872	6.7753e-05	0.00734275	0.00311166	0.00148527
ENCSR852KOV	SK-N-DZ	SK-N-DZ cytosolic fraction	cell line	RAMPAGE	ENCFF786XCT	ENCFF763DWA	0.952662	1	Medium-low	7	0.00209664	4.16058e-05	0.00409289	0.000144449	0.00682539	0.001581	0.00142045
ENCSR852KOV	SK-N-DZ	SK-N-DZ cytosolic fraction	cell line	RAMPAGE	ENCFF786XCT	ENCFF763DWA	0.952662	1	Medium-low	8	0.00160694	5.40319e-05	0.00252326	0.000173633	0.00474782	0.000496411	0.000332015
ENCSR852KOV	SK-N-DZ	SK-N-DZ cytosolic fraction	cell line	RAMPAGE	ENCFF786XCT	ENCFF763DWA	0.952662	1	Medium-low	9	0.000723088	5.44486e-05	0.00102147	8.42973e-05	0.00279541	0.00161063	0.00131881
ENCSR852KOV	SK-N-DZ	SK-N-DZ cytosolic fraction	cell line	RAMPAGE	ENCFF786XCT	ENCFF763DWA	0.952662	1	Medium-low	10	0.00139577	6.21489e-05	0.000633115	8.57689e-05	0.00263015	0.000852527	0.000653276
ENCSR852KOV	SK-N-DZ	SK-N-DZ cytosolic fraction	cell line	RAMPAGE	ENCFF786XCT	ENCFF763DWA	0.952662	1	Low	1	0.00807787	0.000599364	0.00339379	0.000745695	0.00542762	0.00458112	0.00315536
ENCSR852KOV	SK-N-DZ	SK-N-DZ cytosolic fraction	cell line	RAMPAGE	ENCFF786XCT	ENCFF763DWA	0.952662	1	Low	2	0.00399001	0.000343512	0.00317675	0.00141108	0.0039693	0.0027871	0.00194507
ENCSR852KOV	SK-N-DZ	SK-N-DZ cytosolic fraction	cell line	RAMPAGE	ENCFF786XCT	ENCFF763DWA	0.952662	1	Low	3	0.00134899	9.0212e-05	0.0056124	0.000177316	0.00292028	0.00192731	0.000509714
ENCSR852KOV	SK-N-DZ	SK-N-DZ cytosolic fraction	cell line	RAMPAGE	ENCFF786XCT	ENCFF763DWA	0.952662	1	Low	4	0.0009631	6.99264e-05	0.00112261	0.000251066	0.00247967	0.0021082	0.000710904
ENCSR852KOV	SK-N-DZ	SK-N-DZ cytosolic fraction	cell line	RAMPAGE	ENCFF786XCT	ENCFF763DWA	0.952662	1	Low	5	0.000811668	4.88035e-05	0.00254739	0.00039175	0.00155201	0.00179623	0.000463355
ENCSR852KOV	SK-N-DZ	SK-N-DZ cytosolic fraction	cell line	RAMPAGE	ENCFF786XCT	ENCFF763DWA	0.952662	1	Low	6	0.000419005	5.42062e-05	0.000968685	0.000117768	0.00118682	0.00084697	0.000295161
ENCSR852KOV	SK-N-DZ	SK-N-DZ cytosolic fraction	cell line	RAMPAGE	ENCFF786XCT	ENCFF763DWA	0.952662	1	Low	7	0.000342262	4.8328e-05	0.00053261	8.97161e-05	0.00100719	0.000650569	0.000363157
ENCSR852KOV	SK-N-DZ	SK-N-DZ cytosolic fraction	cell line	RAMPAGE	ENCFF786XCT	ENCFF763DWA	0.952662	1	Low	8	0.000262413	3.59546e-05	0.000478068	0.00013061	0.000919209	0.000441122	0.000217685
ENCSR852KOV	SK-N-DZ	SK-N-DZ cytosolic fraction	cell line	RAMPAGE	ENCFF786XCT	ENCFF763DWA	0.952662	1	Low	9	0.000279677	2.87477e-05	0.000288066	0.000132952	0.000833123	0.000454902	0.000222933
ENCSR852KOV	SK-N-DZ	SK-N-DZ cytosolic fraction	cell line	RAMPAGE	ENCFF786XCT	ENCFF763DWA	0.952662	1	Low	10	0.00018855	4.08662e-05	0.000275525	0.000290519	0.000781785	0.000352623	0.000326007
ENCSR376IXU	epithelial cell of alveolus of lung	epithelial cell of alveolus of lung NONE and female embryo (21 weeks)	primary cell	RAMPAGE	ENCFF532DWF	ENCFF805BII	0.877763	1	High	1	0.0327952	0.000109005	0.0329446	7.07466e-05	0.961365	0.837894	0.283863
ENCSR376IXU	epithelial cell of alveolus of lung	epithelial cell of alveolus of lung NONE and female embryo (21 weeks)	primary cell	RAMPAGE	ENCFF532DWF	ENCFF805BII	0.877763	1	High	2	0.0867455	0.000414526	0.104513	0.00061857	0.690906	0.868079	0.197198
ENCSR376IXU	epithelial cell of alveolus of lung	epithelial cell of alveolus of lung NONE and female embryo (21 weeks)	primary cell	RAMPAGE	ENCFF532DWF	ENCFF805BII	0.877763	1	High	3	0.0584864	0.000110323	0.0496161	0.000872844	0.595298	0.987508	0.694662
ENCSR376IXU	epithelial cell of alveolus of lung	epithelial cell of alveolus of lung NONE and female embryo (21 weeks)	primary cell	RAMPAGE	ENCFF532DWF	ENCFF805BII	0.877763	1	High	4	0.479747	0.000954015	0.211272	0.00320544	0.482628	0.171834	0.0900691
ENCSR376IXU	epithelial cell of alveolus of lung	epithelial cell of alveolus of lung NONE and female embryo (21 weeks)	primary cell	RAMPAGE	ENCFF532DWF	ENCFF805BII	0.877763	1	High	5	0.0340744	0.000809258	0.162315	0.00391615	0.417277	0.139471	0.00362192
ENCSR376IXU	epithelial cell of alveolus of lung	epithelial cell of alveolus of lung NONE and female embryo (21 weeks)	primary cell	RAMPAGE	ENCFF532DWF	ENCFF805BII	0.877763	1	High	6	0.0151967	0.00104703	0.0191566	0.000405322	0.295639	0.0366818	0.0260478
ENCSR376IXU	epithelial cell of alveolus of lung	epithelial cell of alveolus of lung NONE and female embryo (21 weeks)	primary cell	RAMPAGE	ENCFF532DWF	ENCFF805BII	0.877763	1	High	7	0.0131226	7.10195e-05	0.0301345	0.00218393	0.199352	0.018609	0.00801819
ENCSR376IXU	epithelial cell of alveolus of lung	epithelial cell of alveolus of lung NONE and female embryo (21 weeks)	primary cell	RAMPAGE	ENCFF532DWF	ENCFF805BII	0.877763	1	High	8	0.00884981	0.000298498	0.0113008	0.00419793	0.142483	0.00258225	0.00249769
ENCSR376IXU	epithelial cell of alveolus of lung	epithelial cell of alveolus of lung NONE and female embryo (21 weeks)	primary cell	RAMPAGE	ENCFF532DWF	ENCFF805BII	0.877763	1	High	9	0.0109089	3.10589e-05	0.0112967	0.000354903	0.132942	0.00422484	0.00442464
ENCSR376IXU	epithelial cell of alveolus of lung	epithelial cell of alveolus of lung NONE and female embryo (21 weeks)	primary cell	RAMPAGE	ENCFF532DWF	ENCFF805BII	0.877763	1	High	10	0.00133954	7.55856e-05	0.0132681	0.00174202	0.0941749	0.00677433	0.00585884
ENCSR376IXU	epithelial cell of alveolus of lung	epithelial cell of alveolus of lung NONE and female embryo (21 weeks)	primary cell	RAMPAGE	ENCFF532DWF	ENCFF805BII	0.877763	1	Medium-high	1	0.0463175	5.09137e-05	0.0104717	0.0001574	0.122994	0.100638	0.0872957
ENCSR376IXU	epithelial cell of alveolus of lung	epithelial cell of alveolus of lung NONE and female embryo (21 weeks)	primary cell	RAMPAGE	ENCFF532DWF	ENCFF805BII	0.877763	1	Medium-high	2	0.057217	6.8555e-05	0.0349576	0.000187703	0.0881747	0.0710219	0.0173673
ENCSR376IXU	epithelial cell of alveolus of lung	epithelial cell of alveolus of lung NONE and female embryo (21 weeks)	primary cell	RAMPAGE	ENCFF532DWF	ENCFF805BII	0.877763	1	Medium-high	3	0.0391549	0.000172139	0.0214967	0.000359543	0.0634797	0.0587966	0.014227
ENCSR376IXU	epithelial cell of alveolus of lung	epithelial cell of alveolus of lung NONE and female embryo (21 weeks)	primary cell	RAMPAGE	ENCFF532DWF	ENCFF805BII	0.877763	1	Medium-high	4	0.0148877	8.57657e-05	0.0227207	0.000171343	0.04711	0.0280713	0.00880881
ENCSR376IXU	epithelial cell of alveolus of lung	epithelial cell of alveolus of lung NONE and female embryo (21 weeks)	primary cell	RAMPAGE	ENCFF532DWF	ENCFF805BII	0.877763	1	Medium-high	5	0.0100845	4.30129e-05	0.0136169	0.000389796	0.0359381	0.0163852	0.00174989
ENCSR376IXU	epithelial cell of alveolus of lung	epithelial cell of alveolus of lung NONE and female embryo (21 weeks)	primary cell	RAMPAGE	ENCFF532DWF	ENCFF805BII	0.877763	1	Medium-high	6	0.0125362	6.23903e-05	0.00964149	0.000483531	0.0265852	0.0117864	0.00226234
ENCSR376IXU	epithelial cell of alveolus of lung	epithelial cell of alveolus of lung NONE and female embryo (21 weeks)	primary cell	RAMPAGE	ENCFF532DWF	ENCFF805BII	0.877763	1	Medium-high	7	0.00143097	6.89345e-05	0.0053669	0.000305487	0.0218058	0.00977448	0.00519411
ENCSR376IXU	epithelial cell of alveolus of lung	epithelial cell of alveolus of lung NONE and female embryo (21 weeks)	primary cell	RAMPAGE	ENCFF532DWF	ENCFF805BII	0.877763	1	Medium-high	8	0.00344763	6.69177e-05	0.00865374	0.000328312	0.0207716	0.00354437	0.000491942
ENCSR376IXU	epithelial cell of alveolus of lung	epithelial cell of alveolus of lung NONE and female embryo (21 weeks)	primary cell	RAMPAGE	ENCFF532DWF	ENCFF805BII	0.877763	1	Medium-high	9	0.00541909	0.000114196	0.0024214	0.000369526	0.0159455	0.00892241	0.000541776
ENCSR376IXU	epithelial cell of alveolus of lung	epithelial cell of alveolus of lung NONE and female embryo (21 weeks)	primary cell	RAMPAGE	ENCFF532DWF	ENCFF805BII	0.877763	1	Medium-high	10	0.00172544	5.7243e-05	0.0015807	0.000344454	0.0142603	0.00315972	0.000283164
ENCSR376IXU	epithelial cell of alveolus of lung	epithelial cell of alveolus of lung NONE and female embryo (21 weeks)	primary cell	RAMPAGE	ENCFF532DWF	ENCFF805BII	0.877763	1	Medium	1	0.0478538	0.000157484	0.00829521	0.00019307	0.0435403	0.0440673	0.0252781
ENCSR376IXU	epithelial cell of alveolus of lung	epithelial cell of alveolus of lung NONE and female embryo (21 weeks)	primary cell	RAMPAGE	ENCFF532DWF	ENCFF805BII	0.877763	1	Medium	2	0.0277641	6.54914e-05	0.0212551	5.02322e-05	0.0329812	0.0340929	0.0185828
ENCSR376IXU	epithelial cell of alveolus of lung	epithelial cell of alveolus of lung NONE and female embryo (21 weeks)	primary cell	RAMPAGE	ENCFF532DWF	ENCFF805BII	0.877763	1	Medium	3	0.0184222	4.42849e-05	0.0140575	0.000261056	0.026029	0.0174148	0.00747904
ENCSR376IXU	epithelial cell of alveolus of lung	epithelial cell of alveolus of lung NONE and female embryo (21 weeks)	primary cell	RAMPAGE	ENCFF532DWF	ENCFF805BII	0.877763	1	Medium	4	0.00592682	9.92127e-05	0.00599136	0.000135605	0.0169801	0.0102786	0.00250121
ENCSR376IXU	epithelial cell of alveolus of lung	epithelial cell of alveolus of lung NONE and female embryo (21 weeks)	primary cell	RAMPAGE	ENCFF532DWF	ENCFF805BII	0.877763	1	Medium	5	0.00351615	6.91618e-05	0.00793761	0.000196298	0.0124961	0.00444461	0.00161551
ENCSR376IXU	epithelial cell of alveolus of lung	epithelial cell of alveolus of lung NONE and female embryo (21 weeks)	primary cell	RAMPAGE	ENCFF532DWF	ENCFF805BII	0.877763	1	Medium	6	0.00230843	3.83086e-05	0.00624415	0.000355811	0.0103239	0.00401865	0.00390976
ENCSR376IXU	epithelial cell of alveolus of lung	epithelial cell of alveolus of lung NONE and female embryo (21 weeks)	primary cell	RAMPAGE	ENCFF532DWF	ENCFF805BII	0.877763	1	Medium	7	0.00179013	0.000101871	0.00534676	0.000433567	0.00895825	0.00210609	0.00102278
ENCSR376IXU	epithelial cell of alveolus of lung	epithelial cell of alveolus of lung NONE and female embryo (21 weeks)	primary cell	RAMPAGE	ENCFF532DWF	ENCFF805BII	0.877763	1	Medium	8	0.00121758	5.21017e-05	0.00353112	0.000230361	0.00743167	0.00239732	0.000758524
ENCSR376IXU	epithelial cell of alveolus of lung	epithelial cell of alveolus of lung NONE and female embryo (21 weeks)	primary cell	RAMPAGE	ENCFF532DWF	ENCFF805BII	0.877763	1	Medium	9	0.000823587	4.55815e-05	0.00200613	0.000146849	0.00649813	0.00064801	0.000353324
ENCSR376IXU	epithelial cell of alveolus of lung	epithelial cell of alveolus of lung NONE and female embryo (21 weeks)	primary cell	RAMPAGE	ENCFF532DWF	ENCFF805BII	0.877763	1	Medium	10	0.000652218	2.17545e-05	0.000642323	0.000175131	0.00495976	0.000902367	0.000639879
ENCSR376IXU	epithelial cell of alveolus of lung	epithelial cell of alveolus of lung NONE and female embryo (21 weeks)	primary cell	RAMPAGE	ENCFF532DWF	ENCFF805BII	0.877763	1	Medium-low	1	0.0217688	0.00203339	0.00679587	0.000548147	0.0178162	0.0226177	0.0142806
ENCSR376IXU	epithelial cell of alveolus of lung	epithelial cell of alveolus of lung NONE and female embryo (21 weeks)	primary cell	RAMPAGE	ENCFF532DWF	ENCFF805BII	0.877763	1	Medium-low	2	0.0080031	0.000103971	0.00618102	0.00023093	0.0127856	0.012844	0.00463253
ENCSR376IXU	epithelial cell of alveolus of lung	epithelial cell of alveolus of lung NONE and female embryo (21 weeks)	primary cell	RAMPAGE	ENCFF532DWF	ENCFF805BII	0.877763	1	Medium-low	3	0.00365306	3.62128e-05	0.0088246	0.000479696	0.00938128	0.00623077	0.00420453
ENCSR376IXU	epithelial cell of alveolus of lung	epithelial cell of alveolus of lung NONE and female embryo (21 weeks)	primary cell	RAMPAGE	ENCFF532DWF	ENCFF805BII	0.877763	1	Medium-low	4	0.00219748	6.75328e-05	0.00429177	0.000464296	0.00693032	0.00441333	0.00138622
ENCSR376IXU	epithelial cell of alveolus of lung	epithelial cell of alveolus of lung NONE and female embryo (21 weeks)	primary cell	RAMPAGE	ENCFF532DWF	ENCFF805BII	0.877763	1	Medium-low	5	0.00131699	3.28428e-05	0.00235844	0.000133247	0.0052498	0.0023194	0.00174294
ENCSR376IXU	epithelial cell of alveolus of lung	epithelial cell of alveolus of lung NONE and female embryo (21 weeks)	primary cell	RAMPAGE	ENCFF532DWF	ENCFF805BII	0.877763	1	Medium-low	6	0.00118535	2.42658e-05	0.00285715	0.000261509	0.00470573	0.000930569	0.000517794
ENCSR376IXU	epithelial cell of alveolus of lung	epithelial cell of alveolus of lung NONE and female embryo (21 weeks)	primary cell	RAMPAGE	ENCFF532DWF	ENCFF805BII	0.877763	1	Medium-low	7	0.000881013	2.26983e-05	0.00119751	6.49372e-05	0.00344526	0.00124218	0.000548005
ENCSR376IXU	epithelial cell of alveolus of lung	epithelial cell of alveolus of lung NONE and female embryo (21 weeks)	primary cell	RAMPAGE	ENCFF532DWF	ENCFF805BII	0.877763	1	Medium-low	8	0.000374499	5.27617e-05	0.00128625	0.000168269	0.00220693	0.000647354	0.000668431
ENCSR376IXU	epithelial cell of alveolus of lung	epithelial cell of alveolus of lung NONE and female embryo (21 weeks)	primary cell	RAMPAGE	ENCFF532DWF	ENCFF805BII	0.877763	1	Medium-low	9	0.000474632	1.54872e-05	0.00103563	0.000380776	0.00222205	0.000737157	0.000234958
ENCSR376IXU	epithelial cell of alveolus of lung	epithelial cell of alveolus of lung NONE and female embryo (21 weeks)	primary cell	RAMPAGE	ENCFF532DWF	ENCFF805BII	0.877763	1	Medium-low	10	0.000270146	2.77092e-05	0.000901904	0.000172495	0.00185863	0.00109252	0.000443492
ENCSR376IXU	epithelial cell of alveolus of lung	epithelial cell of alveolus of lung NONE and female embryo (21 weeks)	primary cell	RAMPAGE	ENCFF532DWF	ENCFF805BII	0.877763	1	Low	1	0.00451485	0.000498677	0.00358466	0.000919556	0.00362457	0.00369132	0.00181914
ENCSR376IXU	epithelial cell of alveolus of lung	epithelial cell of alveolus of lung NONE and female embryo (21 weeks)	primary cell	RAMPAGE	ENCFF532DWF	ENCFF805BII	0.877763	1	Low	2	0.0021465	0.000173449	0.00271191	0.000992664	0.00310721	0.00233453	0.00192659
ENCSR376IXU	epithelial cell of alveolus of lung	epithelial cell of alveolus of lung NONE and female embryo (21 weeks)	primary cell	RAMPAGE	ENCFF532DWF	ENCFF805BII	0.877763	1	Low	3	0.000853328	5.63391e-05	0.00441742	0.000136282	0.00243712	0.00217642	0.000361199
ENCSR376IXU	epithelial cell of alveolus of lung	epithelial cell of alveolus of lung NONE and female embryo (21 weeks)	primary cell	RAMPAGE	ENCFF532DWF	ENCFF805BII	0.877763	1	Low	4	0.00073912	4.85734e-05	0.00212789	0.000145146	0.00244129	0.000737174	0.000395233
ENCSR376IXU	epithelial cell of alveolus of lung	epithelial cell of alveolus of lung NONE and female embryo (21 weeks)	primary cell	RAMPAGE	ENCFF532DWF	ENCFF805BII	0.877763	1	Low	5	0.000543917	5.06271e-05	0.000731064	0.000954777	0.00126174	0.00112989	0.000347408
ENCSR376IXU	epithelial cell of alveolus of lung	epithelial cell of alveolus of lung NONE and female embryo (21 weeks)	primary cell	RAMPAGE	ENCFF532DWF	ENCFF805BII	0.877763	1	Low	6	0.000609178	2.60397e-05	0.000574961	6.47173e-05	0.000909279	0.000640526	0.000338953
ENCSR376IXU	epithelial cell of alveolus of lung	epithelial cell of alveolus of lung NONE and female embryo (21 weeks)	primary cell	RAMPAGE	ENCFF532DWF	ENCFF805BII	0.877763	1	Low	7	0.000314647	2.16646e-05	0.00044667	7.93681e-05	0.000738584	0.000431247	0.000547696
ENCSR376IXU	epithelial cell of alveolus of lung	epithelial cell of alveolus of lung NONE and female embryo (21 weeks)	primary cell	RAMPAGE	ENCFF532DWF	ENCFF805BII	0.877763	1	Low	8	0.000194299	1.89948e-05	0.000966309	8.4732e-05	0.000625092	0.000355543	0.000250095
ENCSR376IXU	epithelial cell of alveolus of lung	epithelial cell of alveolus of lung NONE and female embryo (21 weeks)	primary cell	RAMPAGE	ENCFF532DWF	ENCFF805BII	0.877763	1	Low	9	0.000223727	4.05384e-05	0.000220621	9.29554e-05	0.000653716	0.000381201	0.000232332
ENCSR376IXU	epithelial cell of alveolus of lung	epithelial cell of alveolus of lung NONE and female embryo (21 weeks)	primary cell	RAMPAGE	ENCFF532DWF	ENCFF805BII	0.877763	1	Low	10	0.000173263	3.43922e-05	0.000330027	0.000120555	0.000705533	0.000270309	0.000288153
ENCSR000AHA	umbilical cord	umbilical cord tissue male embryo (20 weeks) and male embryo (31 weeks)	tissue	RAMPAGE	ENCFF939FWB	ENCFF982GBH	0.815142	1	High	1	0.0111594	0.000101554	0.0333367	0.000219867	0.551742	0.378635	0.352999
ENCSR000AHA	umbilical cord	umbilical cord tissue male embryo (20 weeks) and male embryo (31 weeks)	tissue	RAMPAGE	ENCFF939FWB	ENCFF982GBH	0.815142	1	High	2	0.0675257	0.000538201	0.0759134	0.00631854	0.378778	0.254875	0.0992188
ENCSR000AHA	umbilical cord	umbilical cord tissue male embryo (20 weeks) and male embryo (31 weeks)	tissue	RAMPAGE	ENCFF939FWB	ENCFF982GBH	0.815142	1	High	3	0.0666575	0.000319418	0.0525548	0.000879184	0.28766	0.788631	0.783914
ENCSR000AHA	umbilical cord	umbilical cord tissue male embryo (20 weeks) and male embryo (31 weeks)	tissue	RAMPAGE	ENCFF939FWB	ENCFF982GBH	0.815142	1	High	4	0.300785	0.000889452	0.0958949	0.0028811	0.269022	0.087224	0.00459321
ENCSR000AHA	umbilical cord	umbilical cord tissue male embryo (20 weeks) and male embryo (31 weeks)	tissue	RAMPAGE	ENCFF939FWB	ENCFF982GBH	0.815142	1	High	5	0.0344864	0.00108885	0.0607353	0.0094469	0.236659	0.0892912	0.0100379
ENCSR000AHA	umbilical cord	umbilical cord tissue male embryo (20 weeks) and male embryo (31 weeks)	tissue	RAMPAGE	ENCFF939FWB	ENCFF982GBH	0.815142	1	High	6	0.0188577	0.00148481	0.0423858	0.000383397	0.232315	0.0281521	0.00700049
ENCSR000AHA	umbilical cord	umbilical cord tissue male embryo (20 weeks) and male embryo (31 weeks)	tissue	RAMPAGE	ENCFF939FWB	ENCFF982GBH	0.815142	1	High	7	0.00809812	0.0003065	0.0129732	0.00265999	0.110557	0.0331291	0.00519866
ENCSR000AHA	umbilical cord	umbilical cord tissue male embryo (20 weeks) and male embryo (31 weeks)	tissue	RAMPAGE	ENCFF939FWB	ENCFF982GBH	0.815142	1	High	8	0.00479695	0.00050899	0.0251646	0.00378801	0.0904075	0.00671209	0.00249574
ENCSR000AHA	umbilical cord	umbilical cord tissue male embryo (20 weeks) and male embryo (31 weeks)	tissue	RAMPAGE	ENCFF939FWB	ENCFF982GBH	0.815142	1	High	9	0.00383063	0.000310898	0.00874591	0.000443296	0.0839325	0.0394436	0.0183356
ENCSR000AHA	umbilical cord	umbilical cord tissue male embryo (20 weeks) and male embryo (31 weeks)	tissue	RAMPAGE	ENCFF939FWB	ENCFF982GBH	0.815142	1	High	10	0.00265315	0.000185565	0.01476	0.000349274	0.0730383	0.00371152	0.00448167
ENCSR000AHA	umbilical cord	umbilical cord tissue male embryo (20 weeks) and male embryo (31 weeks)	tissue	RAMPAGE	ENCFF939FWB	ENCFF982GBH	0.815142	1	Medium-high	1	0.0328763	0.00654284	0.0063979	0.000179253	0.0715609	0.0665005	0.0622756
ENCSR000AHA	umbilical cord	umbilical cord tissue male embryo (20 weeks) and male embryo (31 weeks)	tissue	RAMPAGE	ENCFF939FWB	ENCFF982GBH	0.815142	1	Medium-high	2	0.0248962	0.000181761	0.0177071	0.000219123	0.0548874	0.0426069	0.0198631
ENCSR000AHA	umbilical cord	umbilical cord tissue male embryo (20 weeks) and male embryo (31 weeks)	tissue	RAMPAGE	ENCFF939FWB	ENCFF982GBH	0.815142	1	Medium-high	3	0.0162763	8.32519e-05	0.0161177	0.000833126	0.0382527	0.030095	0.01007
ENCSR000AHA	umbilical cord	umbilical cord tissue male embryo (20 weeks) and male embryo (31 weeks)	tissue	RAMPAGE	ENCFF939FWB	ENCFF982GBH	0.815142	1	Medium-high	4	0.0112276	0.000205512	0.0129822	0.000803914	0.0275435	0.0147211	0.0132397
ENCSR000AHA	umbilical cord	umbilical cord tissue male embryo (20 weeks) and male embryo (31 weeks)	tissue	RAMPAGE	ENCFF939FWB	ENCFF982GBH	0.815142	1	Medium-high	5	0.00624986	0.000110078	0.00685838	0.000609612	0.0219581	0.00977268	0.00190371
ENCSR000AHA	umbilical cord	umbilical cord tissue male embryo (20 weeks) and male embryo (31 weeks)	tissue	RAMPAGE	ENCFF939FWB	ENCFF982GBH	0.815142	1	Medium-high	6	0.00433997	9.84328e-05	0.00734795	0.000344939	0.0174344	0.006413	0.00595642
ENCSR000AHA	umbilical cord	umbilical cord tissue male embryo (20 weeks) and male embryo (31 weeks)	tissue	RAMPAGE	ENCFF939FWB	ENCFF982GBH	0.815142	1	Medium-high	7	0.00330272	0.000133727	0.0146556	0.000503484	0.0166167	0.00580255	0.00463965
ENCSR000AHA	umbilical cord	umbilical cord tissue male embryo (20 weeks) and male embryo (31 weeks)	tissue	RAMPAGE	ENCFF939FWB	ENCFF982GBH	0.815142	1	Medium-high	8	0.00237436	0.000175148	0.00814872	0.00104659	0.0135953	0.00395768	0.00261481
ENCSR000AHA	umbilical cord	umbilical cord tissue male embryo (20 weeks) and male embryo (31 weeks)	tissue	RAMPAGE	ENCFF939FWB	ENCFF982GBH	0.815142	1	Medium-high	9	0.00335033	0.000140088	0.00202899	0.00254969	0.0108272	0.00435157	0.00100733
ENCSR000AHA	umbilical cord	umbilical cord tissue male embryo (20 weeks) and male embryo (31 weeks)	tissue	RAMPAGE	ENCFF939FWB	ENCFF982GBH	0.815142	1	Medium-high	10	0.00111485	6.87568e-05	0.00314566	0.000606027	0.012209	0.0019916	0.00124025
ENCSR000AHA	umbilical cord	umbilical cord tissue male embryo (20 weeks) and male embryo (31 weeks)	tissue	RAMPAGE	ENCFF939FWB	ENCFF982GBH	0.815142	1	Medium	1	0.0263078	0.000304249	0.00594709	0.000448461	0.0274999	0.0276611	0.0209295
ENCSR000AHA	umbilical cord	umbilical cord tissue male embryo (20 weeks) and male embryo (31 weeks)	tissue	RAMPAGE	ENCFF939FWB	ENCFF982GBH	0.815142	1	Medium	2	0.0135874	0.000219205	0.011091	0.000748526	0.0197599	0.0215274	0.00853547
ENCSR000AHA	umbilical cord	umbilical cord tissue male embryo (20 weeks) and male embryo (31 weeks)	tissue	RAMPAGE	ENCFF939FWB	ENCFF982GBH	0.815142	1	Medium	3	0.00803829	0.000154273	0.00785211	0.000545271	0.0151926	0.00935744	0.00508584
ENCSR000AHA	umbilical cord	umbilical cord tissue male embryo (20 weeks) and male embryo (31 weeks)	tissue	RAMPAGE	ENCFF939FWB	ENCFF982GBH	0.815142	1	Medium	4	0.00366485	0.000186825	0.0094989	0.000186658	0.0116872	0.00719113	0.00351536
ENCSR000AHA	umbilical cord	umbilical cord tissue male embryo (20 weeks) and male embryo (31 weeks)	tissue	RAMPAGE	ENCFF939FWB	ENCFF982GBH	0.815142	1	Medium	5	0.00316169	8.83606e-05	0.00538515	0.000182031	0.00894384	0.00377645	0.00118358
ENCSR000AHA	umbilical cord	umbilical cord tissue male embryo (20 weeks) and male embryo (31 weeks)	tissue	RAMPAGE	ENCFF939FWB	ENCFF982GBH	0.815142	1	Medium	6	0.00172401	0.000111058	0.00415776	0.000202067	0.00671402	0.00284109	0.00179344
ENCSR000AHA	umbilical cord	umbilical cord tissue male embryo (20 weeks) and male embryo (31 weeks)	tissue	RAMPAGE	ENCFF939FWB	ENCFF982GBH	0.815142	1	Medium	7	0.00096911	0.000135509	0.00168516	0.000275172	0.00491708	0.00167415	0.000923896
ENCSR000AHA	umbilical cord	umbilical cord tissue male embryo (20 weeks) and male embryo (31 weeks)	tissue	RAMPAGE	ENCFF939FWB	ENCFF982GBH	0.815142	1	Medium	8	0.00080966	0.000111713	0.00198713	0.000282805	0.00419127	0.001181	0.000750497
ENCSR000AHA	umbilical cord	umbilical cord tissue male embryo (20 weeks) and male embryo (31 weeks)	tissue	RAMPAGE	ENCFF939FWB	ENCFF982GBH	0.815142	1	Medium	9	0.000629227	0.000129609	0.00196954	0.000324859	0.00372717	0.00109548	0.00447037
ENCSR000AHA	umbilical cord	umbilical cord tissue male embryo (20 weeks) and male embryo (31 weeks)	tissue	RAMPAGE	ENCFF939FWB	ENCFF982GBH	0.815142	1	Medium	10	0.00144194	0.000118916	0.000729664	0.000112746	0.0047516	0.000530097	0.00143324
ENCSR000AHA	umbilical cord	umbilical cord tissue male embryo (20 weeks) and male embryo (31 weeks)	tissue	RAMPAGE	ENCFF939FWB	ENCFF982GBH	0.815142	1	Medium-low	1	0.0173794	0.000118536	0.00525025	0.00047205	0.010741	0.0123797	0.00554968
ENCSR000AHA	umbilical cord	umbilical cord tissue male embryo (20 weeks) and male embryo (31 weeks)	tissue	RAMPAGE	ENCFF939FWB	ENCFF982GBH	0.815142	1	Medium-low	2	0.00603444	0.000416017	0.00539905	0.000537653	0.0075578	0.00698659	0.00337546
ENCSR000AHA	umbilical cord	umbilical cord tissue male embryo (20 weeks) and male embryo (31 weeks)	tissue	RAMPAGE	ENCFF939FWB	ENCFF982GBH	0.815142	1	Medium-low	3	0.0035149	0.000396316	0.00344899	0.00012386	0.0057328	0.0039026	0.00121531
ENCSR000AHA	umbilical cord	umbilical cord tissue male embryo (20 weeks) and male embryo (31 weeks)	tissue	RAMPAGE	ENCFF939FWB	ENCFF982GBH	0.815142	1	Medium-low	4	0.00160674	9.93605e-05	0.00229438	0.000350421	0.00389208	0.0027207	0.00108784
ENCSR000AHA	umbilical cord	umbilical cord tissue male embryo (20 weeks) and male embryo (31 weeks)	tissue	RAMPAGE	ENCFF939FWB	ENCFF982GBH	0.815142	1	Medium-low	5	0.00165153	7.79503e-05	0.00225015	0.000196607	0.00289399	0.00239623	0.00140016
ENCSR000AHA	umbilical cord	umbilical cord tissue male embryo (20 weeks) and male embryo (31 weeks)	tissue	RAMPAGE	ENCFF939FWB	ENCFF982GBH	0.815142	1	Medium-low	6	0.00108102	7.39983e-05	0.00151182	0.00018054	0.00285141	0.000982176	0.00082798
ENCSR000AHA	umbilical cord	umbilical cord tissue male embryo (20 weeks) and male embryo (31 weeks)	tissue	RAMPAGE	ENCFF939FWB	ENCFF982GBH	0.815142	1	Medium-low	7	0.00070798	5.25412e-05	0.000883464	0.000109116	0.00207796	0.00085069	0.000809584
ENCSR000AHA	umbilical cord	umbilical cord tissue male embryo (20 weeks) and male embryo (31 weeks)	tissue	RAMPAGE	ENCFF939FWB	ENCFF982GBH	0.815142	1	Medium-low	8	0.000779389	8.09802e-05	0.000523975	0.000140139	0.00157705	0.000706432	0.0005844
ENCSR000AHA	umbilical cord	umbilical cord tissue male embryo (20 weeks) and male embryo (31 weeks)	tissue	RAMPAGE	ENCFF939FWB	ENCFF982GBH	0.815142	1	Medium-low	9	0.000508316	7.18726e-05	0.000345499	0.000107716	0.0014383	0.000476915	0.000385771
ENCSR000AHA	umbilical cord	umbilical cord tissue male embryo (20 weeks) and male embryo (31 weeks)	tissue	RAMPAGE	ENCFF939FWB	ENCFF982GBH	0.815142	1	Medium-low	10	0.000405265	0.000103152	0.000809479	8.20418e-05	0.00123638	0.000582639	0.000409107
ENCSR000AHA	umbilical cord	umbilical cord tissue male embryo (20 weeks) and male embryo (31 weeks)	tissue	RAMPAGE	ENCFF939FWB	ENCFF982GBH	0.815142	1	Low	1	0.00476854	0.00051532	0.00223698	0.00117665	0.00336447	0.00287975	0.00194054
ENCSR000AHA	umbilical cord	umbilical cord tissue male embryo (20 weeks) and male embryo (31 weeks)	tissue	RAMPAGE	ENCFF939FWB	ENCFF982GBH	0.815142	1	Low	2	0.00286311	0.000169503	0.00295858	0.00641167	0.00202638	0.0024855	0.0012411
ENCSR000AHA	umbilical cord	umbilical cord tissue male embryo (20 weeks) and male embryo (31 weeks)	tissue	RAMPAGE	ENCFF939FWB	ENCFF982GBH	0.815142	1	Low	3	0.000878704	8.94123e-05	0.00332836	0.000295839	0.00153614	0.0012211	0.000396949
ENCSR000AHA	umbilical cord	umbilical cord tissue male embryo (20 weeks) and male embryo (31 weeks)	tissue	RAMPAGE	ENCFF939FWB	ENCFF982GBH	0.815142	1	Low	4	0.000746461	9.6329e-05	0.000857623	0.000339812	0.00102442	0.000850042	0.000415353
ENCSR000AHA	umbilical cord	umbilical cord tissue male embryo (20 weeks) and male embryo (31 weeks)	tissue	RAMPAGE	ENCFF939FWB	ENCFF982GBH	0.815142	1	Low	5	0.000561187	0.000109447	0.000600553	0.000238944	0.000864576	0.000614279	0.000917624
ENCSR000AHA	umbilical cord	umbilical cord tissue male embryo (20 weeks) and male embryo (31 weeks)	tissue	RAMPAGE	ENCFF939FWB	ENCFF982GBH	0.815142	1	Low	6	0.000286307	7.36325e-05	0.000734323	0.000134637	0.000712541	0.000579423	0.000363137
ENCSR000AHA	umbilical cord	umbilical cord tissue male embryo (20 weeks) and male embryo (31 weeks)	tissue	RAMPAGE	ENCFF939FWB	ENCFF982GBH	0.815142	1	Low	7	0.000325041	5.72925e-05	0.000400606	7.9555e-05	0.000752686	0.000581825	0.000359943
ENCSR000AHA	umbilical cord	umbilical cord tissue male embryo (20 weeks) and male embryo (31 weeks)	tissue	RAMPAGE	ENCFF939FWB	ENCFF982GBH	0.815142	1	Low	8	0.000260119	5.79872e-05	0.000275342	9.33428e-05	0.000770559	0.000238747	0.000240598
ENCSR000AHA	umbilical cord	umbilical cord tissue male embryo (20 weeks) and male embryo (31 weeks)	tissue	RAMPAGE	ENCFF939FWB	ENCFF982GBH	0.815142	1	Low	9	0.000420688	6.12323e-05	0.000195559	0.000120673	0.000542641	0.000532534	0.000229299
ENCSR000AHA	umbilical cord	umbilical cord tissue male embryo (20 weeks) and male embryo (31 weeks)	tissue	RAMPAGE	ENCFF939FWB	ENCFF982GBH	0.815142	1	Low	10	0.000231591	5.81001e-05	0.000233987	0.000151161	0.000487084	0.000672801	0.000401634
ENCSR585QYX	PC-3	PC-3	cell line	RAMPAGE	ENCFF612RLI	ENCFF583OVL	0.877815	1	High	1	0.0136445	2.58465e-05	0.00933028	0.00032748	0.257342	0.184095	0.556124
ENCSR585QYX	PC-3	PC-3	cell line	RAMPAGE	ENCFF612RLI	ENCFF583OVL	0.877815	1	High	2	0.0599266	7.41746e-05	0.0570298	0.000301945	0.185219	0.154597	0.0324652
ENCSR585QYX	PC-3	PC-3	cell line	RAMPAGE	ENCFF612RLI	ENCFF583OVL	0.877815	1	High	3	0.0201201	7.16534e-05	0.0126696	0.000627461	0.142281	0.279556	0.205248
ENCSR585QYX	PC-3	PC-3	cell line	RAMPAGE	ENCFF612RLI	ENCFF583OVL	0.877815	1	High	4	0.0218159	8.68706e-05	0.040178	0.00133831	0.132166	0.0522505	0.008606
ENCSR585QYX	PC-3	PC-3	cell line	RAMPAGE	ENCFF612RLI	ENCFF583OVL	0.877815	1	High	5	0.00810198	3.53352e-05	0.0518729	0.000678278	0.10435	0.0320597	0.00215037
ENCSR585QYX	PC-3	PC-3	cell line	RAMPAGE	ENCFF612RLI	ENCFF583OVL	0.877815	1	High	6	0.00530189	0.00010618	0.00681133	0.000238066	0.082412	0.00918501	0.00284716
ENCSR585QYX	PC-3	PC-3	cell line	RAMPAGE	ENCFF612RLI	ENCFF583OVL	0.877815	1	High	7	0.00250766	8.37241e-05	0.00918586	0.000717942	0.0447761	0.00491417	0.0115055
ENCSR585QYX	PC-3	PC-3	cell line	RAMPAGE	ENCFF612RLI	ENCFF583OVL	0.877815	1	High	8	0.00192954	7.91789e-05	0.0098468	0.000980267	0.0332794	0.000971185	0.000372625
ENCSR585QYX	PC-3	PC-3	cell line	RAMPAGE	ENCFF612RLI	ENCFF583OVL	0.877815	1	High	9	0.00146613	6.24013e-05	0.00202691	0.00028971	0.0307182	0.00346355	0.000628553
ENCSR585QYX	PC-3	PC-3	cell line	RAMPAGE	ENCFF612RLI	ENCFF583OVL	0.877815	1	High	10	0.000534498	1.33839e-05	0.00206542	0.000373206	0.0232012	0.0023121	0.00264628
ENCSR585QYX	PC-3	PC-3	cell line	RAMPAGE	ENCFF612RLI	ENCFF583OVL	0.877815	1	Medium-high	1	0.016125	0.000112556	0.00261826	0.000300504	0.0324214	0.030971	0.0321189
ENCSR585QYX	PC-3	PC-3	cell line	RAMPAGE	ENCFF612RLI	ENCFF583OVL	0.877815	1	Medium-high	2	0.0113628	7.86501e-05	0.0066657	2.95035e-05	0.0256929	0.0210258	0.0102693
ENCSR585QYX	PC-3	PC-3	cell line	RAMPAGE	ENCFF612RLI	ENCFF583OVL	0.877815	1	Medium-high	3	0.00796054	6.0502e-05	0.00674389	0.000181505	0.017314	0.0147818	0.00705545
ENCSR585QYX	PC-3	PC-3	cell line	RAMPAGE	ENCFF612RLI	ENCFF583OVL	0.877815	1	Medium-high	4	0.00353345	7.84766e-05	0.00646403	0.000127352	0.0130276	0.00522465	0.00528449
ENCSR585QYX	PC-3	PC-3	cell line	RAMPAGE	ENCFF612RLI	ENCFF583OVL	0.877815	1	Medium-high	5	0.00440055	4.65282e-05	0.00417438	0.00014462	0.010438	0.00879186	0.000309167
ENCSR585QYX	PC-3	PC-3	cell line	RAMPAGE	ENCFF612RLI	ENCFF583OVL	0.877815	1	Medium-high	6	0.00200436	7.10299e-05	0.00296625	0.000373883	0.00917757	0.00350361	0.00083603
ENCSR585QYX	PC-3	PC-3	cell line	RAMPAGE	ENCFF612RLI	ENCFF583OVL	0.877815	1	Medium-high	7	0.00125444	4.25424e-05	0.00712592	0.000329677	0.00635114	0.00212944	0.00156032
ENCSR585QYX	PC-3	PC-3	cell line	RAMPAGE	ENCFF612RLI	ENCFF583OVL	0.877815	1	Medium-high	8	0.00118986	8.13835e-05	0.00242705	0.000165156	0.00553519	0.00162346	0.000296147
ENCSR585QYX	PC-3	PC-3	cell line	RAMPAGE	ENCFF612RLI	ENCFF583OVL	0.877815	1	Medium-high	9	0.000868406	2.6821e-05	0.00103101	8.52879e-05	0.0048928	0.000612278	0.000896743
ENCSR585QYX	PC-3	PC-3	cell line	RAMPAGE	ENCFF612RLI	ENCFF583OVL	0.877815	1	Medium-high	10	0.000623329	5.412e-05	0.000230956	0.000162415	0.00385956	0.00139725	0.00038967
ENCSR585QYX	PC-3	PC-3	cell line	RAMPAGE	ENCFF612RLI	ENCFF583OVL	0.877815	1	Medium	1	0.00989872	6.63375e-05	0.00191412	0.000554846	0.0131792	0.0131728	0.0120047
ENCSR585QYX	PC-3	PC-3	cell line	RAMPAGE	ENCFF612RLI	ENCFF583OVL	0.877815	1	Medium	2	0.00712317	6.7408e-05	0.00582191	0.000236473	0.00891628	0.00946387	0.00339816
ENCSR585QYX	PC-3	PC-3	cell line	RAMPAGE	ENCFF612RLI	ENCFF583OVL	0.877815	1	Medium	3	0.0035648	2.15126e-05	0.00437161	0.000176042	0.00682693	0.00528949	0.00179339
ENCSR585QYX	PC-3	PC-3	cell line	RAMPAGE	ENCFF612RLI	ENCFF583OVL	0.877815	1	Medium	4	0.00213417	3.65804e-05	0.00282249	5.63594e-05	0.00481902	0.0041807	0.00126171
ENCSR585QYX	PC-3	PC-3	cell line	RAMPAGE	ENCFF612RLI	ENCFF583OVL	0.877815	1	Medium	5	0.00102709	2.45145e-05	0.00126316	3.80976e-05	0.00384618	0.00239039	0.000397557
ENCSR585QYX	PC-3	PC-3	cell line	RAMPAGE	ENCFF612RLI	ENCFF583OVL	0.877815	1	Medium	6	0.000846643	1.96466e-05	0.00187766	7.48465e-05	0.00273551	0.00121661	0.00104579
ENCSR585QYX	PC-3	PC-3	cell line	RAMPAGE	ENCFF612RLI	ENCFF583OVL	0.877815	1	Medium	7	0.000472984	3.32768e-05	0.00103064	0.00015171	0.00269039	0.000657391	0.000450393
ENCSR585QYX	PC-3	PC-3	cell line	RAMPAGE	ENCFF612RLI	ENCFF583OVL	0.877815	1	Medium	8	0.000311557	6.0098e-05	0.00118374	6.47615e-05	0.00223169	0.000296449	0.000392954
ENCSR585QYX	PC-3	PC-3	cell line	RAMPAGE	ENCFF612RLI	ENCFF583OVL	0.877815	1	Medium	9	0.000528829	1.95224e-05	0.00062517	9.71941e-05	0.00160621	0.000298338	0.000126727
ENCSR585QYX	PC-3	PC-3	cell line	RAMPAGE	ENCFF612RLI	ENCFF583OVL	0.877815	1	Medium	10	0.000186069	4.45399e-05	0.000403115	8.28663e-05	0.0010981	0.000440017	0.00011831
ENCSR585QYX	PC-3	PC-3	cell line	RAMPAGE	ENCFF612RLI	ENCFF583OVL	0.877815	1	Medium-low	1	0.00613129	4.35159e-05	0.00777472	0.00028344	0.00512731	0.00549064	0.00381035
ENCSR585QYX	PC-3	PC-3	cell line	RAMPAGE	ENCFF612RLI	ENCFF583OVL	0.877815	1	Medium-low	2	0.00232062	4.29901e-05	0.00293288	0.000452956	0.00372388	0.00332181	0.00195361
ENCSR585QYX	PC-3	PC-3	cell line	RAMPAGE	ENCFF612RLI	ENCFF583OVL	0.877815	1	Medium-low	3	0.00134917	4.25922e-05	0.00200034	0.000139664	0.0030975	0.001952	0.000676203
ENCSR585QYX	PC-3	PC-3	cell line	RAMPAGE	ENCFF612RLI	ENCFF583OVL	0.877815	1	Medium-low	4	0.000887271	3.95434e-05	0.00133616	0.000142514	0.00220325	0.000863931	0.000211451
ENCSR585QYX	PC-3	PC-3	cell line	RAMPAGE	ENCFF612RLI	ENCFF583OVL	0.877815	1	Medium-low	5	0.000410656	3.01924e-05	0.000788068	0.000154137	0.00155103	0.000465891	0.000662128
ENCSR585QYX	PC-3	PC-3	cell line	RAMPAGE	ENCFF612RLI	ENCFF583OVL	0.877815	1	Medium-low	6	0.000224418	2.3843e-05	0.000951607	4.85886e-05	0.00131447	0.000595709	0.000320632
ENCSR585QYX	PC-3	PC-3	cell line	RAMPAGE	ENCFF612RLI	ENCFF583OVL	0.877815	1	Medium-low	7	0.000287253	1.76952e-05	0.000335639	9.5617e-05	0.00109838	0.000311186	0.000162889
ENCSR585QYX	PC-3	PC-3	cell line	RAMPAGE	ENCFF612RLI	ENCFF583OVL	0.877815	1	Medium-low	8	0.000253522	3.54712e-05	0.000371995	0.000118484	0.000913709	0.00025068	0.00013834
ENCSR585QYX	PC-3	PC-3	cell line	RAMPAGE	ENCFF612RLI	ENCFF583OVL	0.877815	1	Medium-low	9	0.000145285	1.62293e-05	0.000227484	3.11636e-05	0.000682106	0.000290734	0.000158455
ENCSR585QYX	PC-3	PC-3	cell line	RAMPAGE	ENCFF612RLI	ENCFF583OVL	0.877815	1	Medium-low	10	0.000263385	3.34923e-05	0.000327246	9.96773e-05	0.000563806	0.000351687	0.000185213
ENCSR585QYX	PC-3	PC-3	cell line	RAMPAGE	ENCFF612RLI	ENCFF583OVL	0.877815	1	Low	1	0.00193751	9.04069e-05	0.00137633	0.000276985	0.00156541	0.00159249	0.000550398
ENCSR585QYX	PC-3	PC-3	cell line	RAMPAGE	ENCFF612RLI	ENCFF583OVL	0.877815	1	Low	2	0.00100149	0.000115698	0.00124961	0.000318328	0.00103434	0.00120092	0.000680999
ENCSR585QYX	PC-3	PC-3	cell line	RAMPAGE	ENCFF612RLI	ENCFF583OVL	0.877815	1	Low	3	0.000481114	4.96552e-05	0.00156341	4.84306e-05	0.000870893	0.000621976	0.000166774
ENCSR585QYX	PC-3	PC-3	cell line	RAMPAGE	ENCFF612RLI	ENCFF583OVL	0.877815	1	Low	4	0.000216002	3.3327e-05	0.000700111	8.8993e-05	0.000612149	0.000543733	0.000199267
ENCSR585QYX	PC-3	PC-3	cell line	RAMPAGE	ENCFF612RLI	ENCFF583OVL	0.877815	1	Low	5	0.000240294	2.37658e-05	0.000491086	0.000149286	0.000530516	0.000307521	0.00228049
ENCSR585QYX	PC-3	PC-3	cell line	RAMPAGE	ENCFF612RLI	ENCFF583OVL	0.877815	1	Low	6	0.00032559	1.43978e-05	0.000225274	5.50671e-05	0.000361334	0.000278857	0.000232287
ENCSR585QYX	PC-3	PC-3	cell line	RAMPAGE	ENCFF612RLI	ENCFF583OVL	0.877815	1	Low	7	0.000214802	3.05409e-05	9.95929e-05	6.28639e-05	0.000239659	0.000240204	9.6566e-05
ENCSR585QYX	PC-3	PC-3	cell line	RAMPAGE	ENCFF612RLI	ENCFF583OVL	0.877815	1	Low	8	0.000148814	8.16918e-06	0.000137774	3.50722e-05	0.000163841	0.000148989	0.000146893
ENCSR585QYX	PC-3	PC-3	cell line	RAMPAGE	ENCFF612RLI	ENCFF583OVL	0.877815	1	Low	9	0.000150997	2.15393e-05	0.000196738	9.31985e-05	0.000176901	0.000139184	0.000144852
ENCSR585QYX	PC-3	PC-3	cell line	RAMPAGE	ENCFF612RLI	ENCFF583OVL	0.877815	1	Low	10	9.29806e-05	1.56131e-05	5.30788e-05	1.87658e-05	0.000244041	0.000347796	7.96193e-05
ENCSR000AGT	skeletal muscle tissue	skeletal muscle tissue tissue female embryo (19 weeks) and male embryo (22 weeks)	tissue	RAMPAGE	ENCFF279HOZ	ENCFF475FVB	0.895818	1	High	1	0.422482	8.51886e-05	0.052204	0.000280474	0.803137	0.632412	1.0148
ENCSR000AGT	skeletal muscle tissue	skeletal muscle tissue tissue female embryo (19 weeks) and male embryo (22 weeks)	tissue	RAMPAGE	ENCFF279HOZ	ENCFF475FVB	0.895818	1	High	2	0.0355175	0.000185354	0.0662643	0.0040827	0.650096	0.463115	0.88374
ENCSR000AGT	skeletal muscle tissue	skeletal muscle tissue tissue female embryo (19 weeks) and male embryo (22 weeks)	tissue	RAMPAGE	ENCFF279HOZ	ENCFF475FVB	0.895818	1	High	3	0.0611707	0.00107926	0.174782	0.000287078	0.474756	0.575674	0.341419
ENCSR000AGT	skeletal muscle tissue	skeletal muscle tissue tissue female embryo (19 weeks) and male embryo (22 weeks)	tissue	RAMPAGE	ENCFF279HOZ	ENCFF475FVB	0.895818	1	High	4	0.0579523	0.000439954	0.239184	0.0052182	0.363622	0.160604	0.0016564
ENCSR000AGT	skeletal muscle tissue	skeletal muscle tissue tissue female embryo (19 weeks) and male embryo (22 weeks)	tissue	RAMPAGE	ENCFF279HOZ	ENCFF475FVB	0.895818	1	High	5	0.0384049	0.000743592	0.0533653	0.00786201	0.338905	0.0809629	0.00217928
ENCSR000AGT	skeletal muscle tissue	skeletal muscle tissue tissue female embryo (19 weeks) and male embryo (22 weeks)	tissue	RAMPAGE	ENCFF279HOZ	ENCFF475FVB	0.895818	1	High	6	0.0156013	0.000181871	0.0183325	0.000400565	0.207127	0.0254234	0.00520812
ENCSR000AGT	skeletal muscle tissue	skeletal muscle tissue tissue female embryo (19 weeks) and male embryo (22 weeks)	tissue	RAMPAGE	ENCFF279HOZ	ENCFF475FVB	0.895818	1	High	7	0.00257095	0.000130595	0.132117	0.0025131	0.0970939	0.0115207	0.00557003
ENCSR000AGT	skeletal muscle tissue	skeletal muscle tissue tissue female embryo (19 weeks) and male embryo (22 weeks)	tissue	RAMPAGE	ENCFF279HOZ	ENCFF475FVB	0.895818	1	High	8	0.00351838	0.000145326	0.00689167	0.006554	0.0741501	0.00311455	0.00248195
ENCSR000AGT	skeletal muscle tissue	skeletal muscle tissue tissue female embryo (19 weeks) and male embryo (22 weeks)	tissue	RAMPAGE	ENCFF279HOZ	ENCFF475FVB	0.895818	1	High	9	0.0032263	0.000140752	0.0123079	0.000716911	0.0663931	0.00831419	0.000915133
ENCSR000AGT	skeletal muscle tissue	skeletal muscle tissue tissue female embryo (19 weeks) and male embryo (22 weeks)	tissue	RAMPAGE	ENCFF279HOZ	ENCFF475FVB	0.895818	1	High	10	0.00318176	2.10253e-05	0.0345715	0.00123512	0.0399917	0.00396854	0.0121517
ENCSR000AGT	skeletal muscle tissue	skeletal muscle tissue tissue female embryo (19 weeks) and male embryo (22 weeks)	tissue	RAMPAGE	ENCFF279HOZ	ENCFF475FVB	0.895818	1	Medium-high	1	0.00915732	0.0102633	0.00676176	0.000145087	0.0760646	0.0710711	0.139413
ENCSR000AGT	skeletal muscle tissue	skeletal muscle tissue tissue female embryo (19 weeks) and male embryo (22 weeks)	tissue	RAMPAGE	ENCFF279HOZ	ENCFF475FVB	0.895818	1	Medium-high	2	0.0609885	8.69488e-05	0.0176097	0.000139117	0.0557934	0.0422113	0.0168758
ENCSR000AGT	skeletal muscle tissue	skeletal muscle tissue tissue female embryo (19 weeks) and male embryo (22 weeks)	tissue	RAMPAGE	ENCFF279HOZ	ENCFF475FVB	0.895818	1	Medium-high	3	0.0182833	9.87146e-05	0.0142256	0.00039713	0.0400307	0.0333009	0.0112795
ENCSR000AGT	skeletal muscle tissue	skeletal muscle tissue tissue female embryo (19 weeks) and male embryo (22 weeks)	tissue	RAMPAGE	ENCFF279HOZ	ENCFF475FVB	0.895818	1	Medium-high	4	0.0113116	6.69181e-05	0.0115345	0.000485167	0.0300473	0.020735	0.00557208
ENCSR000AGT	skeletal muscle tissue	skeletal muscle tissue tissue female embryo (19 weeks) and male embryo (22 weeks)	tissue	RAMPAGE	ENCFF279HOZ	ENCFF475FVB	0.895818	1	Medium-high	5	0.00678164	0.000163616	0.0108223	0.000336082	0.0231153	0.0073822	0.00338429
ENCSR000AGT	skeletal muscle tissue	skeletal muscle tissue tissue female embryo (19 weeks) and male embryo (22 weeks)	tissue	RAMPAGE	ENCFF279HOZ	ENCFF475FVB	0.895818	1	Medium-high	6	0.00288565	7.87643e-05	0.00472174	0.000100336	0.0188946	0.00290788	0.00299498
ENCSR000AGT	skeletal muscle tissue	skeletal muscle tissue tissue female embryo (19 weeks) and male embryo (22 weeks)	tissue	RAMPAGE	ENCFF279HOZ	ENCFF475FVB	0.895818	1	Medium-high	7	0.00215966	0.000129815	0.00232713	0.000274499	0.0147049	0.00311716	0.00202431
ENCSR000AGT	skeletal muscle tissue	skeletal muscle tissue tissue female embryo (19 weeks) and male embryo (22 weeks)	tissue	RAMPAGE	ENCFF279HOZ	ENCFF475FVB	0.895818	1	Medium-high	8	0.000893107	0.000129878	0.004525	0.000684939	0.012831	0.0050613	0.00130933
ENCSR000AGT	skeletal muscle tissue	skeletal muscle tissue tissue female embryo (19 weeks) and male embryo (22 weeks)	tissue	RAMPAGE	ENCFF279HOZ	ENCFF475FVB	0.895818	1	Medium-high	9	0.00201931	5.86623e-05	0.00180176	0.00175911	0.0107158	0.00316975	0.000837656
ENCSR000AGT	skeletal muscle tissue	skeletal muscle tissue tissue female embryo (19 weeks) and male embryo (22 weeks)	tissue	RAMPAGE	ENCFF279HOZ	ENCFF475FVB	0.895818	1	Medium-high	10	0.000977401	0.000190898	0.00220679	0.000237598	0.00923838	0.00148859	0.000491253
ENCSR000AGT	skeletal muscle tissue	skeletal muscle tissue tissue female embryo (19 weeks) and male embryo (22 weeks)	tissue	RAMPAGE	ENCFF279HOZ	ENCFF475FVB	0.895818	1	Medium	1	0.0248658	0.000102789	0.00433148	2.12757e-05	0.0303233	0.0292006	0.0164219
ENCSR000AGT	skeletal muscle tissue	skeletal muscle tissue tissue female embryo (19 weeks) and male embryo (22 weeks)	tissue	RAMPAGE	ENCFF279HOZ	ENCFF475FVB	0.895818	1	Medium	2	0.0148638	0.000106437	0.00897877	8.02733e-05	0.0210626	0.0208619	0.00890996
ENCSR000AGT	skeletal muscle tissue	skeletal muscle tissue tissue female embryo (19 weeks) and male embryo (22 weeks)	tissue	RAMPAGE	ENCFF279HOZ	ENCFF475FVB	0.895818	1	Medium	3	0.00771144	4.67513e-05	0.00780566	0.000975131	0.0156646	0.0108941	0.00914175
ENCSR000AGT	skeletal muscle tissue	skeletal muscle tissue tissue female embryo (19 weeks) and male embryo (22 weeks)	tissue	RAMPAGE	ENCFF279HOZ	ENCFF475FVB	0.895818	1	Medium	4	0.00445505	5.96637e-05	0.0050379	0.00010973	0.0107266	0.00387307	0.00389978
ENCSR000AGT	skeletal muscle tissue	skeletal muscle tissue tissue female embryo (19 weeks) and male embryo (22 weeks)	tissue	RAMPAGE	ENCFF279HOZ	ENCFF475FVB	0.895818	1	Medium	5	0.0024566	6.94057e-05	0.00376973	0.000176856	0.008236	0.00282074	0.0018798
ENCSR000AGT	skeletal muscle tissue	skeletal muscle tissue tissue female embryo (19 weeks) and male embryo (22 weeks)	tissue	RAMPAGE	ENCFF279HOZ	ENCFF475FVB	0.895818	1	Medium	6	0.00192139	6.96552e-05	0.00357124	0.000122609	0.00653106	0.00255552	0.00213518
ENCSR000AGT	skeletal muscle tissue	skeletal muscle tissue tissue female embryo (19 weeks) and male embryo (22 weeks)	tissue	RAMPAGE	ENCFF279HOZ	ENCFF475FVB	0.895818	1	Medium	7	0.00165181	0.000130575	0.00254177	0.00013818	0.00545157	0.0021749	0.00188273
ENCSR000AGT	skeletal muscle tissue	skeletal muscle tissue tissue female embryo (19 weeks) and male embryo (22 weeks)	tissue	RAMPAGE	ENCFF279HOZ	ENCFF475FVB	0.895818	1	Medium	8	0.00133471	0.000104188	0.00251477	0.000158185	0.00424214	0.00107825	0.000441907
ENCSR000AGT	skeletal muscle tissue	skeletal muscle tissue tissue female embryo (19 weeks) and male embryo (22 weeks)	tissue	RAMPAGE	ENCFF279HOZ	ENCFF475FVB	0.895818	1	Medium	9	0.000648175	8.56114e-05	0.000750954	0.000133083	0.00362233	0.000893889	0.000870153
ENCSR000AGT	skeletal muscle tissue	skeletal muscle tissue tissue female embryo (19 weeks) and male embryo (22 weeks)	tissue	RAMPAGE	ENCFF279HOZ	ENCFF475FVB	0.895818	1	Medium	10	0.00124005	7.7158e-05	0.000476332	8.53797e-05	0.00321424	0.00163857	0.00237082
ENCSR000AGT	skeletal muscle tissue	skeletal muscle tissue tissue female embryo (19 weeks) and male embryo (22 weeks)	tissue	RAMPAGE	ENCFF279HOZ	ENCFF475FVB	0.895818	1	Medium-low	1	0.0129784	5.23537e-05	0.0105719	0.000338355	0.0115731	0.0126622	0.00874795
ENCSR000AGT	skeletal muscle tissue	skeletal muscle tissue tissue female embryo (19 weeks) and male embryo (22 weeks)	tissue	RAMPAGE	ENCFF279HOZ	ENCFF475FVB	0.895818	1	Medium-low	2	0.0103964	0.000110117	0.00586812	0.000132958	0.00802423	0.00926405	0.00322911
ENCSR000AGT	skeletal muscle tissue	skeletal muscle tissue tissue female embryo (19 weeks) and male embryo (22 weeks)	tissue	RAMPAGE	ENCFF279HOZ	ENCFF475FVB	0.895818	1	Medium-low	3	0.00419367	8.31454e-05	0.0028043	5.83331e-05	0.00673756	0.0045787	0.00140533
ENCSR000AGT	skeletal muscle tissue	skeletal muscle tissue tissue female embryo (19 weeks) and male embryo (22 weeks)	tissue	RAMPAGE	ENCFF279HOZ	ENCFF475FVB	0.895818	1	Medium-low	4	0.00159135	0.000107497	0.00754523	0.000194233	0.00461004	0.00260526	0.00119085
ENCSR000AGT	skeletal muscle tissue	skeletal muscle tissue tissue female embryo (19 weeks) and male embryo (22 weeks)	tissue	RAMPAGE	ENCFF279HOZ	ENCFF475FVB	0.895818	1	Medium-low	5	0.00226797	4.85147e-05	0.00173613	0.000606416	0.00361741	0.00202916	0.000897434
ENCSR000AGT	skeletal muscle tissue	skeletal muscle tissue tissue female embryo (19 weeks) and male embryo (22 weeks)	tissue	RAMPAGE	ENCFF279HOZ	ENCFF475FVB	0.895818	1	Medium-low	6	0.000910024	5.70649e-05	0.00159743	0.000110814	0.00316217	0.000691474	0.00071202
ENCSR000AGT	skeletal muscle tissue	skeletal muscle tissue tissue female embryo (19 weeks) and male embryo (22 weeks)	tissue	RAMPAGE	ENCFF279HOZ	ENCFF475FVB	0.895818	1	Medium-low	7	0.000533241	4.59162e-05	0.00100164	8.27483e-05	0.00243571	0.000905009	0.000572541
ENCSR000AGT	skeletal muscle tissue	skeletal muscle tissue tissue female embryo (19 weeks) and male embryo (22 weeks)	tissue	RAMPAGE	ENCFF279HOZ	ENCFF475FVB	0.895818	1	Medium-low	8	0.00053964	6.76075e-05	0.000989881	0.000167419	0.0019823	0.000944845	0.00028352
ENCSR000AGT	skeletal muscle tissue	skeletal muscle tissue tissue female embryo (19 weeks) and male embryo (22 weeks)	tissue	RAMPAGE	ENCFF279HOZ	ENCFF475FVB	0.895818	1	Medium-low	9	0.000872717	5.45322e-05	0.000542187	0.000154642	0.00166423	0.000465993	0.000749591
ENCSR000AGT	skeletal muscle tissue	skeletal muscle tissue tissue female embryo (19 weeks) and male embryo (22 weeks)	tissue	RAMPAGE	ENCFF279HOZ	ENCFF475FVB	0.895818	1	Medium-low	10	0.000619747	4.28935e-05	0.000869476	0.000109412	0.00138454	0.000334891	0.000424244
ENCSR000AGT	skeletal muscle tissue	skeletal muscle tissue tissue female embryo (19 weeks) and male embryo (22 weeks)	tissue	RAMPAGE	ENCFF279HOZ	ENCFF475FVB	0.895818	1	Low	1	0.00296627	0.000187444	0.00172147	0.000420264	0.00260242	0.00254039	0.00192666
ENCSR000AGT	skeletal muscle tissue	skeletal muscle tissue tissue female embryo (19 weeks) and male embryo (22 weeks)	tissue	RAMPAGE	ENCFF279HOZ	ENCFF475FVB	0.895818	1	Low	2	0.00180221	0.000161814	0.00177636	0.000427693	0.00199443	0.00161208	0.000761751
ENCSR000AGT	skeletal muscle tissue	skeletal muscle tissue tissue female embryo (19 weeks) and male embryo (22 weeks)	tissue	RAMPAGE	ENCFF279HOZ	ENCFF475FVB	0.895818	1	Low	3	0.000883074	7.03841e-05	0.00216067	0.000173231	0.00168038	0.00118752	0.000532401
ENCSR000AGT	skeletal muscle tissue	skeletal muscle tissue tissue female embryo (19 weeks) and male embryo (22 weeks)	tissue	RAMPAGE	ENCFF279HOZ	ENCFF475FVB	0.895818	1	Low	4	0.000593619	5.38006e-05	0.000889022	0.000138868	0.00113203	0.000714429	0.000340802
ENCSR000AGT	skeletal muscle tissue	skeletal muscle tissue tissue female embryo (19 weeks) and male embryo (22 weeks)	tissue	RAMPAGE	ENCFF279HOZ	ENCFF475FVB	0.895818	1	Low	5	0.000511829	5.87144e-05	0.000565836	0.000115262	0.000804494	0.000783637	0.000329697
ENCSR000AGT	skeletal muscle tissue	skeletal muscle tissue tissue female embryo (19 weeks) and male embryo (22 weeks)	tissue	RAMPAGE	ENCFF279HOZ	ENCFF475FVB	0.895818	1	Low	6	0.000372665	4.98212e-05	0.000427262	8.6505e-05	0.000743848	0.000383656	0.000342706
ENCSR000AGT	skeletal muscle tissue	skeletal muscle tissue tissue female embryo (19 weeks) and male embryo (22 weeks)	tissue	RAMPAGE	ENCFF279HOZ	ENCFF475FVB	0.895818	1	Low	7	0.000294282	4.705e-05	0.000421017	8.62991e-05	0.000708172	0.000409543	0.000299584
ENCSR000AGT	skeletal muscle tissue	skeletal muscle tissue tissue female embryo (19 weeks) and male embryo (22 weeks)	tissue	RAMPAGE	ENCFF279HOZ	ENCFF475FVB	0.895818	1	Low	8	0.000294039	4.94935e-05	0.000312146	8.03374e-05	0.000628482	0.000208879	0.000270685
ENCSR000AGT	skeletal muscle tissue	skeletal muscle tissue tissue female embryo (19 weeks) and male embryo (22 weeks)	tissue	RAMPAGE	ENCFF279HOZ	ENCFF475FVB	0.895818	1	Low	9	0.000216733	5.67112e-05	0.000213146	0.000103443	0.000548201	0.000288405	0.000196777
ENCSR000AGT	skeletal muscle tissue	skeletal muscle tissue tissue female embryo (19 weeks) and male embryo (22 weeks)	tissue	RAMPAGE	ENCFF279HOZ	ENCFF475FVB	0.895818	1	Low	10	0.000296577	4.77722e-05	0.000238178	0.000128792	0.000546667	0.000261063	0.000253922
ENCSR000AGR	occipital lobe	occipital lobe tissue female embryo (20 weeks) and male embryo (22 weeks)	tissue	RAMPAGE	ENCFF642XCS	ENCFF943LAO	0.918869	1	High	1	0.124652	0.000435569	0.178793	0.00123466	1.92271	1.61368	0.546086
ENCSR000AGR	occipital lobe	occipital lobe tissue female embryo (20 weeks) and male embryo (22 weeks)	tissue	RAMPAGE	ENCFF642XCS	ENCFF943LAO	0.918869	1	High	2	0.189175	0.00146626	0.376287	0.00662534	1.34769	1.61685	0.453549
ENCSR000AGR	occipital lobe	occipital lobe tissue female embryo (20 weeks) and male embryo (22 weeks)	tissue	RAMPAGE	ENCFF642XCS	ENCFF943LAO	0.918869	1	High	3	0.144575	0.000855461	0.176766	0.00363621	1.18347	2.2432	0.852418
ENCSR000AGR	occipital lobe	occipital lobe tissue female embryo (20 weeks) and male embryo (22 weeks)	tissue	RAMPAGE	ENCFF642XCS	ENCFF943LAO	0.918869	1	High	4	0.148683	0.000710107	0.662198	0.00228179	1.01807	0.270586	0.0485916
ENCSR000AGR	occipital lobe	occipital lobe tissue female embryo (20 weeks) and male embryo (22 weeks)	tissue	RAMPAGE	ENCFF642XCS	ENCFF943LAO	0.918869	1	High	5	0.0668999	0.000877136	0.286549	0.00367784	0.859645	0.19398	0.0255958
ENCSR000AGR	occipital lobe	occipital lobe tissue female embryo (20 weeks) and male embryo (22 weeks)	tissue	RAMPAGE	ENCFF642XCS	ENCFF943LAO	0.918869	1	High	6	0.0334684	0.000615797	0.0731122	0.00202954	0.547115	0.529119	0.00501261
ENCSR000AGR	occipital lobe	occipital lobe tissue female embryo (20 weeks) and male embryo (22 weeks)	tissue	RAMPAGE	ENCFF642XCS	ENCFF943LAO	0.918869	1	High	7	0.0317253	0.00062932	0.0681466	0.00503462	0.412133	0.0777835	0.0333283
ENCSR000AGR	occipital lobe	occipital lobe tissue female embryo (20 weeks) and male embryo (22 weeks)	tissue	RAMPAGE	ENCFF642XCS	ENCFF943LAO	0.918869	1	High	8	0.0170149	0.00080454	0.0543741	0.0125921	0.383876	0.0260365	0.00561864
ENCSR000AGR	occipital lobe	occipital lobe tissue female embryo (20 weeks) and male embryo (22 weeks)	tissue	RAMPAGE	ENCFF642XCS	ENCFF943LAO	0.918869	1	High	9	0.0143156	0.000984507	0.0207969	0.00205455	0.370653	0.0654002	0.0128435
ENCSR000AGR	occipital lobe	occipital lobe tissue female embryo (20 weeks) and male embryo (22 weeks)	tissue	RAMPAGE	ENCFF642XCS	ENCFF943LAO	0.918869	1	High	10	0.0222963	0.000599332	0.0297166	0.00432093	0.206022	0.0121277	0.0867977
ENCSR000AGR	occipital lobe	occipital lobe tissue female embryo (20 weeks) and male embryo (22 weeks)	tissue	RAMPAGE	ENCFF642XCS	ENCFF943LAO	0.918869	1	Medium-high	1	0.154283	0.00102487	0.0415482	0.00123137	0.304482	0.306572	0.206459
ENCSR000AGR	occipital lobe	occipital lobe tissue female embryo (20 weeks) and male embryo (22 weeks)	tissue	RAMPAGE	ENCFF642XCS	ENCFF943LAO	0.918869	1	Medium-high	2	0.143525	0.0012027	0.0945003	0.00164285	0.224585	0.218938	0.0745762
ENCSR000AGR	occipital lobe	occipital lobe tissue female embryo (20 weeks) and male embryo (22 weeks)	tissue	RAMPAGE	ENCFF642XCS	ENCFF943LAO	0.918869	1	Medium-high	3	0.0985087	0.00160912	0.0785006	0.00102006	0.158293	0.129647	0.051004
ENCSR000AGR	occipital lobe	occipital lobe tissue female embryo (20 weeks) and male embryo (22 weeks)	tissue	RAMPAGE	ENCFF642XCS	ENCFF943LAO	0.918869	1	Medium-high	4	0.0482831	0.000663903	0.0644055	0.00409431	0.110276	0.0721218	0.0239891
ENCSR000AGR	occipital lobe	occipital lobe tissue female embryo (20 weeks) and male embryo (22 weeks)	tissue	RAMPAGE	ENCFF642XCS	ENCFF943LAO	0.918869	1	Medium-high	5	0.0283029	0.000469266	0.0341664	0.00142636	0.0888392	0.0456328	0.00810692
ENCSR000AGR	occipital lobe	occipital lobe tissue female embryo (20 weeks) and male embryo (22 weeks)	tissue	RAMPAGE	ENCFF642XCS	ENCFF943LAO	0.918869	1	Medium-high	6	0.0133099	0.000442056	0.0325007	0.00248927	0.0744366	0.0283705	0.0138131
ENCSR000AGR	occipital lobe	occipital lobe tissue female embryo (20 weeks) and male embryo (22 weeks)	tissue	RAMPAGE	ENCFF642XCS	ENCFF943LAO	0.918869	1	Medium-high	7	0.00938848	0.000498318	0.0110311	0.00165755	0.0605763	0.0253436	0.00932542
ENCSR000AGR	occipital lobe	occipital lobe tissue female embryo (20 weeks) and male embryo (22 weeks)	tissue	RAMPAGE	ENCFF642XCS	ENCFF943LAO	0.918869	1	Medium-high	8	0.0148174	0.000668535	0.0255752	0.00117442	0.0477993	0.0112359	0.00819822
ENCSR000AGR	occipital lobe	occipital lobe tissue female embryo (20 weeks) and male embryo (22 weeks)	tissue	RAMPAGE	ENCFF642XCS	ENCFF943LAO	0.918869	1	Medium-high	9	0.00513713	0.000572738	0.0091732	0.00136864	0.0374689	0.00936818	0.00483707
ENCSR000AGR	occipital lobe	occipital lobe tissue female embryo (20 weeks) and male embryo (22 weeks)	tissue	RAMPAGE	ENCFF642XCS	ENCFF943LAO	0.918869	1	Medium-high	10	0.00298511	0.000480173	0.0182235	0.00154856	0.0349958	0.00900017	0.00653886
ENCSR000AGR	occipital lobe	occipital lobe tissue female embryo (20 weeks) and male embryo (22 weeks)	tissue	RAMPAGE	ENCFF642XCS	ENCFF943LAO	0.918869	1	Medium	1	0.0903018	0.000626068	0.0255999	0.00248093	0.109673	0.131975	0.0711947
ENCSR000AGR	occipital lobe	occipital lobe tissue female embryo (20 weeks) and male embryo (22 weeks)	tissue	RAMPAGE	ENCFF642XCS	ENCFF943LAO	0.918869	1	Medium	2	0.0643556	0.000726416	0.0496774	0.000878717	0.078136	0.0754961	0.0293054
ENCSR000AGR	occipital lobe	occipital lobe tissue female embryo (20 weeks) and male embryo (22 weeks)	tissue	RAMPAGE	ENCFF642XCS	ENCFF943LAO	0.918869	1	Medium	3	0.0289552	0.000405247	0.0430077	0.00222331	0.0604472	0.0395276	0.0182541
ENCSR000AGR	occipital lobe	occipital lobe tissue female embryo (20 weeks) and male embryo (22 weeks)	tissue	RAMPAGE	ENCFF642XCS	ENCFF943LAO	0.918869	1	Medium	4	0.0145533	0.000460942	0.0203099	0.0018374	0.0401745	0.0338573	0.0168996
ENCSR000AGR	occipital lobe	occipital lobe tissue female embryo (20 weeks) and male embryo (22 weeks)	tissue	RAMPAGE	ENCFF642XCS	ENCFF943LAO	0.918869	1	Medium	5	0.0108958	0.000289899	0.0161188	0.000736872	0.033821	0.0207998	0.00430626
ENCSR000AGR	occipital lobe	occipital lobe tissue female embryo (20 weeks) and male embryo (22 weeks)	tissue	RAMPAGE	ENCFF642XCS	ENCFF943LAO	0.918869	1	Medium	6	0.00800019	0.000761088	0.0174562	0.000608348	0.0265466	0.0130461	0.00681163
ENCSR000AGR	occipital lobe	occipital lobe tissue female embryo (20 weeks) and male embryo (22 weeks)	tissue	RAMPAGE	ENCFF642XCS	ENCFF943LAO	0.918869	1	Medium	7	0.00421678	0.00112717	0.0103775	0.000850306	0.0205116	0.00854142	0.00587132
ENCSR000AGR	occipital lobe	occipital lobe tissue female embryo (20 weeks) and male embryo (22 weeks)	tissue	RAMPAGE	ENCFF642XCS	ENCFF943LAO	0.918869	1	Medium	8	0.00583478	0.000517132	0.00779733	0.0009233	0.0169921	0.00443883	0.00225074
ENCSR000AGR	occipital lobe	occipital lobe tissue female embryo (20 weeks) and male embryo (22 weeks)	tissue	RAMPAGE	ENCFF642XCS	ENCFF943LAO	0.918869	1	Medium	9	0.00648517	0.000497576	0.00333006	0.00100352	0.0149	0.0050086	0.00721671
ENCSR000AGR	occipital lobe	occipital lobe tissue female embryo (20 weeks) and male embryo (22 weeks)	tissue	RAMPAGE	ENCFF642XCS	ENCFF943LAO	0.918869	1	Medium	10	0.00507745	0.000553108	0.00463923	0.000628375	0.0133508	0.008694	0.00384347
ENCSR000AGR	occipital lobe	occipital lobe tissue female embryo (20 weeks) and male embryo (22 weeks)	tissue	RAMPAGE	ENCFF642XCS	ENCFF943LAO	0.918869	1	Medium-low	1	0.030488	0.000703494	0.0141971	0.0022731	0.0424916	0.0434543	0.0316587
ENCSR000AGR	occipital lobe	occipital lobe tissue female embryo (20 weeks) and male embryo (22 weeks)	tissue	RAMPAGE	ENCFF642XCS	ENCFF943LAO	0.918869	1	Medium-low	2	0.0302654	0.000816667	0.0200591	0.00194906	0.0293055	0.023894	0.0107142
ENCSR000AGR	occipital lobe	occipital lobe tissue female embryo (20 weeks) and male embryo (22 weeks)	tissue	RAMPAGE	ENCFF642XCS	ENCFF943LAO	0.918869	1	Medium-low	3	0.0160414	0.000579931	0.0138818	0.00126596	0.0206435	0.0179863	0.00581248
ENCSR000AGR	occipital lobe	occipital lobe tissue female embryo (20 weeks) and male embryo (22 weeks)	tissue	RAMPAGE	ENCFF642XCS	ENCFF943LAO	0.918869	1	Medium-low	4	0.00751016	0.000505716	0.00783803	0.000675901	0.0164063	0.00960209	0.00509299
ENCSR000AGR	occipital lobe	occipital lobe tissue female embryo (20 weeks) and male embryo (22 weeks)	tissue	RAMPAGE	ENCFF642XCS	ENCFF943LAO	0.918869	1	Medium-low	5	0.00451091	0.000354991	0.00782108	0.000816442	0.0127822	0.0127675	0.0042471
ENCSR000AGR	occipital lobe	occipital lobe tissue female embryo (20 weeks) and male embryo (22 weeks)	tissue	RAMPAGE	ENCFF642XCS	ENCFF943LAO	0.918869	1	Medium-low	6	0.00352708	0.000399888	0.00544568	0.000509932	0.0105051	0.00574658	0.00457553
ENCSR000AGR	occipital lobe	occipital lobe tissue female embryo (20 weeks) and male embryo (22 weeks)	tissue	RAMPAGE	ENCFF642XCS	ENCFF943LAO	0.918869	1	Medium-low	7	0.00524636	0.000349337	0.00510822	0.000465719	0.00884404	0.00435021	0.00834294
ENCSR000AGR	occipital lobe	occipital lobe tissue female embryo (20 weeks) and male embryo (22 weeks)	tissue	RAMPAGE	ENCFF642XCS	ENCFF943LAO	0.918869	1	Medium-low	8	0.0085594	0.00037916	0.00300053	0.000679743	0.00802566	0.00324793	0.00381711
ENCSR000AGR	occipital lobe	occipital lobe tissue female embryo (20 weeks) and male embryo (22 weeks)	tissue	RAMPAGE	ENCFF642XCS	ENCFF943LAO	0.918869	1	Medium-low	9	0.00514437	0.000463401	0.00143295	0.000689257	0.00665856	0.0019652	0.00231123
ENCSR000AGR	occipital lobe	occipital lobe tissue female embryo (20 weeks) and male embryo (22 weeks)	tissue	RAMPAGE	ENCFF642XCS	ENCFF943LAO	0.918869	1	Medium-low	10	0.00168489	0.000298744	0.00377044	0.00181002	0.00489592	0.00290975	0.00292728
ENCSR000AGR	occipital lobe	occipital lobe tissue female embryo (20 weeks) and male embryo (22 weeks)	tissue	RAMPAGE	ENCFF642XCS	ENCFF943LAO	0.918869	1	Low	1	0.0161004	0.00167591	0.0140651	0.00256028	0.0109431	0.00985761	0.00483644
ENCSR000AGR	occipital lobe	occipital lobe tissue female embryo (20 weeks) and male embryo (22 weeks)	tissue	RAMPAGE	ENCFF642XCS	ENCFF943LAO	0.918869	1	Low	2	0.00830247	0.000697594	0.00997112	0.00226685	0.00784557	0.00640149	0.00453605
ENCSR000AGR	occipital lobe	occipital lobe tissue female embryo (20 weeks) and male embryo (22 weeks)	tissue	RAMPAGE	ENCFF642XCS	ENCFF943LAO	0.918869	1	Low	3	0.00340897	0.000407321	0.0136985	0.000689765	0.00576417	0.00375417	0.00178596
ENCSR000AGR	occipital lobe	occipital lobe tissue female embryo (20 weeks) and male embryo (22 weeks)	tissue	RAMPAGE	ENCFF642XCS	ENCFF943LAO	0.918869	1	Low	4	0.00245877	0.000316095	0.00241213	0.000994492	0.00486373	0.00232849	0.00137988
ENCSR000AGR	occipital lobe	occipital lobe tissue female embryo (20 weeks) and male embryo (22 weeks)	tissue	RAMPAGE	ENCFF642XCS	ENCFF943LAO	0.918869	1	Low	5	0.00195681	0.000271759	0.00197362	0.000772798	0.00315998	0.00163971	0.00109645
ENCSR000AGR	occipital lobe	occipital lobe tissue female embryo (20 weeks) and male embryo (22 weeks)	tissue	RAMPAGE	ENCFF642XCS	ENCFF943LAO	0.918869	1	Low	6	0.00153317	0.000213311	0.00178527	0.000483687	0.00233622	0.00159597	0.00150859
ENCSR000AGR	occipital lobe	occipital lobe tissue female embryo (20 weeks) and male embryo (22 weeks)	tissue	RAMPAGE	ENCFF642XCS	ENCFF943LAO	0.918869	1	Low	7	0.00122189	0.000273611	0.00121017	0.000389253	0.00230594	0.00269305	0.000965186
ENCSR000AGR	occipital lobe	occipital lobe tissue female embryo (20 weeks) and male embryo (22 weeks)	tissue	RAMPAGE	ENCFF642XCS	ENCFF943LAO	0.918869	1	Low	8	0.00237256	0.000239199	0.000913983	0.000344859	0.00217531	0.00129624	0.000998316
ENCSR000AGR	occipital lobe	occipital lobe tissue female embryo (20 weeks) and male embryo (22 weeks)	tissue	RAMPAGE	ENCFF642XCS	ENCFF943LAO	0.918869	1	Low	9	0.000979431	0.000155071	0.001119	0.000527392	0.00175919	0.00138331	0.000919584
ENCSR000AGR	occipital lobe	occipital lobe tissue female embryo (20 weeks) and male embryo (22 weeks)	tissue	RAMPAGE	ENCFF642XCS	ENCFF943LAO	0.918869	1	Low	10	0.000823538	0.000221836	0.000920194	0.000961372	0.00212973	0.00108237	0.000724792
ENCSR000AGO	metanephros	metanephros tissue female embryo (20 weeks) and female embryo (24 weeks)	tissue	RAMPAGE	ENCFF537BYV	ENCFF847HER	0.880538	1	High	1	0.0418938	0.000313145	0.0451241	0.000121147	0.629994	0.455767	0.473729
ENCSR000AGO	metanephros	metanephros tissue female embryo (20 weeks) and female embryo (24 weeks)	tissue	RAMPAGE	ENCFF537BYV	ENCFF847HER	0.880538	1	High	2	0.120557	0.000723784	0.121312	0.00204773	0.434868	0.367165	0.278768
ENCSR000AGO	metanephros	metanephros tissue female embryo (20 weeks) and female embryo (24 weeks)	tissue	RAMPAGE	ENCFF537BYV	ENCFF847HER	0.880538	1	High	3	0.058794	0.000211622	0.0607243	0.00164969	0.359811	1.14944	0.442006
ENCSR000AGO	metanephros	metanephros tissue female embryo (20 weeks) and female embryo (24 weeks)	tissue	RAMPAGE	ENCFF537BYV	ENCFF847HER	0.880538	1	High	4	0.0743776	0.000322021	0.22138	0.00409193	0.324328	0.141624	0.00772156
ENCSR000AGO	metanephros	metanephros tissue female embryo (20 weeks) and female embryo (24 weeks)	tissue	RAMPAGE	ENCFF537BYV	ENCFF847HER	0.880538	1	High	5	0.0503662	0.00049429	0.0888737	0.00357352	0.25758	0.136661	0.00171884
ENCSR000AGO	metanephros	metanephros tissue female embryo (20 weeks) and female embryo (24 weeks)	tissue	RAMPAGE	ENCFF537BYV	ENCFF847HER	0.880538	1	High	6	0.0136269	0.000446671	0.0244027	0.000782235	0.211546	0.0237701	0.00796721
ENCSR000AGO	metanephros	metanephros tissue female embryo (20 weeks) and female embryo (24 weeks)	tissue	RAMPAGE	ENCFF537BYV	ENCFF847HER	0.880538	1	High	7	0.00676182	0.00053953	0.0240683	0.0023059	0.139219	0.0127183	0.0220706
ENCSR000AGO	metanephros	metanephros tissue female embryo (20 weeks) and female embryo (24 weeks)	tissue	RAMPAGE	ENCFF537BYV	ENCFF847HER	0.880538	1	High	8	0.00524717	0.000421682	0.0209056	0.00278499	0.118723	0.00375913	0.00502787
ENCSR000AGO	metanephros	metanephros tissue female embryo (20 weeks) and female embryo (24 weeks)	tissue	RAMPAGE	ENCFF537BYV	ENCFF847HER	0.880538	1	High	9	0.00561465	0.000278302	0.0157387	0.000729787	0.109476	0.0046365	0.0033369
ENCSR000AGO	metanephros	metanephros tissue female embryo (20 weeks) and female embryo (24 weeks)	tissue	RAMPAGE	ENCFF537BYV	ENCFF847HER	0.880538	1	High	10	0.00738541	0.000339455	0.0114438	0.00203633	0.0795963	0.00481303	0.00787888
ENCSR000AGO	metanephros	metanephros tissue female embryo (20 weeks) and female embryo (24 weeks)	tissue	RAMPAGE	ENCFF537BYV	ENCFF847HER	0.880538	1	Medium-high	1	0.0495239	0.000302492	0.0129233	0.000465306	0.106386	0.115508	0.0672911
ENCSR000AGO	metanephros	metanephros tissue female embryo (20 weeks) and female embryo (24 weeks)	tissue	RAMPAGE	ENCFF537BYV	ENCFF847HER	0.880538	1	Medium-high	2	0.0453655	0.000503423	0.0192016	0.000165936	0.0837681	0.078693	0.0234688
ENCSR000AGO	metanephros	metanephros tissue female embryo (20 weeks) and female embryo (24 weeks)	tissue	RAMPAGE	ENCFF537BYV	ENCFF847HER	0.880538	1	Medium-high	3	0.0256661	0.000196781	0.034616	0.00209593	0.0615958	0.0609867	0.0196828
ENCSR000AGO	metanephros	metanephros tissue female embryo (20 weeks) and female embryo (24 weeks)	tissue	RAMPAGE	ENCFF537BYV	ENCFF847HER	0.880538	1	Medium-high	4	0.0148974	0.000211462	0.0226034	0.000845548	0.0482278	0.0239977	0.0161701
ENCSR000AGO	metanephros	metanephros tissue female embryo (20 weeks) and female embryo (24 weeks)	tissue	RAMPAGE	ENCFF537BYV	ENCFF847HER	0.880538	1	Medium-high	5	0.0119835	0.000256804	0.0148603	0.00122351	0.0384702	0.0213542	0.00690278
ENCSR000AGO	metanephros	metanephros tissue female embryo (20 weeks) and female embryo (24 weeks)	tissue	RAMPAGE	ENCFF537BYV	ENCFF847HER	0.880538	1	Medium-high	6	0.00772308	0.000236822	0.00880421	0.000623911	0.0280278	0.00987678	0.00935928
ENCSR000AGO	metanephros	metanephros tissue female embryo (20 weeks) and female embryo (24 weeks)	tissue	RAMPAGE	ENCFF537BYV	ENCFF847HER	0.880538	1	Medium-high	7	0.00415041	0.0002397	0.00860083	0.00144589	0.0244314	0.00805579	0.00573398
ENCSR000AGO	metanephros	metanephros tissue female embryo (20 weeks) and female embryo (24 weeks)	tissue	RAMPAGE	ENCFF537BYV	ENCFF847HER	0.880538	1	Medium-high	8	0.0052182	0.000454394	0.0129102	0.00160936	0.0211385	0.00759655	0.0041222
ENCSR000AGO	metanephros	metanephros tissue female embryo (20 weeks) and female embryo (24 weeks)	tissue	RAMPAGE	ENCFF537BYV	ENCFF847HER	0.880538	1	Medium-high	9	0.00266104	0.000274079	0.00327291	0.00070635	0.0179899	0.0045928	0.00115378
ENCSR000AGO	metanephros	metanephros tissue female embryo (20 weeks) and female embryo (24 weeks)	tissue	RAMPAGE	ENCFF537BYV	ENCFF847HER	0.880538	1	Medium-high	10	0.00139271	0.000177383	0.00359911	0.000651109	0.0165383	0.0037805	0.00411712
ENCSR000AGO	metanephros	metanephros tissue female embryo (20 weeks) and female embryo (24 weeks)	tissue	RAMPAGE	ENCFF537BYV	ENCFF847HER	0.880538	1	Medium	1	0.0452699	0.000283946	0.0076267	0.000727318	0.0454216	0.0456796	0.0412634
ENCSR000AGO	metanephros	metanephros tissue female embryo (20 weeks) and female embryo (24 weeks)	tissue	RAMPAGE	ENCFF537BYV	ENCFF847HER	0.880538	1	Medium	2	0.0244898	0.000302618	0.0186267	0.000892581	0.0324684	0.0273462	0.0115562
ENCSR000AGO	metanephros	metanephros tissue female embryo (20 weeks) and female embryo (24 weeks)	tissue	RAMPAGE	ENCFF537BYV	ENCFF847HER	0.880538	1	Medium	3	0.0152239	0.000207539	0.0127112	0.000251783	0.0240979	0.0150148	0.007517
ENCSR000AGO	metanephros	metanephros tissue female embryo (20 weeks) and female embryo (24 weeks)	tissue	RAMPAGE	ENCFF537BYV	ENCFF847HER	0.880538	1	Medium	4	0.0059795	0.000257626	0.00939961	0.000406755	0.0173955	0.00779173	0.00504862
ENCSR000AGO	metanephros	metanephros tissue female embryo (20 weeks) and female embryo (24 weeks)	tissue	RAMPAGE	ENCFF537BYV	ENCFF847HER	0.880538	1	Medium	5	0.00568711	0.000226315	0.00704526	0.000721139	0.0129316	0.00501457	0.00283933
ENCSR000AGO	metanephros	metanephros tissue female embryo (20 weeks) and female embryo (24 weeks)	tissue	RAMPAGE	ENCFF537BYV	ENCFF847HER	0.880538	1	Medium	6	0.00277118	0.000167506	0.00650727	0.000446434	0.0106157	0.00373356	0.00212978
ENCSR000AGO	metanephros	metanephros tissue female embryo (20 weeks) and female embryo (24 weeks)	tissue	RAMPAGE	ENCFF537BYV	ENCFF847HER	0.880538	1	Medium	7	0.00208561	0.000222628	0.00203667	0.000673182	0.00846588	0.00277844	0.0021184
ENCSR000AGO	metanephros	metanephros tissue female embryo (20 weeks) and female embryo (24 weeks)	tissue	RAMPAGE	ENCFF537BYV	ENCFF847HER	0.880538	1	Medium	8	0.00165902	0.000221214	0.00429994	0.000481239	0.0071169	0.00144482	0.00169434
ENCSR000AGO	metanephros	metanephros tissue female embryo (20 weeks) and female embryo (24 weeks)	tissue	RAMPAGE	ENCFF537BYV	ENCFF847HER	0.880538	1	Medium	9	0.00223375	0.00020133	0.00182556	0.00028952	0.00632316	0.00212079	0.00191274
ENCSR000AGO	metanephros	metanephros tissue female embryo (20 weeks) and female embryo (24 weeks)	tissue	RAMPAGE	ENCFF537BYV	ENCFF847HER	0.880538	1	Medium	10	0.00253225	0.000204828	0.00115909	0.000333073	0.00452623	0.00326404	0.00155186
ENCSR000AGO	metanephros	metanephros tissue female embryo (20 weeks) and female embryo (24 weeks)	tissue	RAMPAGE	ENCFF537BYV	ENCFF847HER	0.880538	1	Medium-low	1	0.0153043	0.00127728	0.00850987	0.000533908	0.0190349	0.0191007	0.00977259
ENCSR000AGO	metanephros	metanephros tissue female embryo (20 weeks) and female embryo (24 weeks)	tissue	RAMPAGE	ENCFF537BYV	ENCFF847HER	0.880538	1	Medium-low	2	0.0110134	0.000390814	0.00920173	0.000677316	0.0136732	0.0123935	0.00659674
ENCSR000AGO	metanephros	metanephros tissue female embryo (20 weeks) and female embryo (24 weeks)	tissue	RAMPAGE	ENCFF537BYV	ENCFF847HER	0.880538	1	Medium-low	3	0.00584092	0.000223239	0.0166925	0.000341836	0.0117314	0.00560675	0.00271196
ENCSR000AGO	metanephros	metanephros tissue female embryo (20 weeks) and female embryo (24 weeks)	tissue	RAMPAGE	ENCFF537BYV	ENCFF847HER	0.880538	1	Medium-low	4	0.0026525	0.000279621	0.00355092	0.000932549	0.00728761	0.00539825	0.0019423
ENCSR000AGO	metanephros	metanephros tissue female embryo (20 weeks) and female embryo (24 weeks)	tissue	RAMPAGE	ENCFF537BYV	ENCFF847HER	0.880538	1	Medium-low	5	0.00204865	0.000181271	0.00236681	0.000691777	0.00565088	0.00522645	0.00185029
ENCSR000AGO	metanephros	metanephros tissue female embryo (20 weeks) and female embryo (24 weeks)	tissue	RAMPAGE	ENCFF537BYV	ENCFF847HER	0.880538	1	Medium-low	6	0.00266079	0.000171504	0.00209796	0.000464311	0.00518755	0.00163676	0.00167956
ENCSR000AGO	metanephros	metanephros tissue female embryo (20 weeks) and female embryo (24 weeks)	tissue	RAMPAGE	ENCFF537BYV	ENCFF847HER	0.880538	1	Medium-low	7	0.0017198	0.000173446	0.00140161	0.000268136	0.00394406	0.00210981	0.000848847
ENCSR000AGO	metanephros	metanephros tissue female embryo (20 weeks) and female embryo (24 weeks)	tissue	RAMPAGE	ENCFF537BYV	ENCFF847HER	0.880538	1	Medium-low	8	0.000994097	0.000231302	0.00145955	0.000468052	0.00342139	0.0016198	0.0014925
ENCSR000AGO	metanephros	metanephros tissue female embryo (20 weeks) and female embryo (24 weeks)	tissue	RAMPAGE	ENCFF537BYV	ENCFF847HER	0.880538	1	Medium-low	9	0.0010934	0.000197624	0.00179397	0.000783196	0.00298409	0.00157536	0.000831325
ENCSR000AGO	metanephros	metanephros tissue female embryo (20 weeks) and female embryo (24 weeks)	tissue	RAMPAGE	ENCFF537BYV	ENCFF847HER	0.880538	1	Medium-low	10	0.00173627	0.000205088	0.00185911	0.000367557	0.00303303	0.0013622	0.00128511
ENCSR000AGO	metanephros	metanephros tissue female embryo (20 weeks) and female embryo (24 weeks)	tissue	RAMPAGE	ENCFF537BYV	ENCFF847HER	0.880538	1	Low	1	0.00616653	0.000662129	0.00376649	0.000967339	0.00486582	0.00445819	0.00287765
ENCSR000AGO	metanephros	metanephros tissue female embryo (20 weeks) and female embryo (24 weeks)	tissue	RAMPAGE	ENCFF537BYV	ENCFF847HER	0.880538	1	Low	2	0.00452653	0.000377558	0.00451541	0.00111803	0.00325517	0.00307416	0.00146387
ENCSR000AGO	metanephros	metanephros tissue female embryo (20 weeks) and female embryo (24 weeks)	tissue	RAMPAGE	ENCFF537BYV	ENCFF847HER	0.880538	1	Low	3	0.0018548	0.000287426	0.00241087	0.000300092	0.00273542	0.00199121	0.00107795
ENCSR000AGO	metanephros	metanephros tissue female embryo (20 weeks) and female embryo (24 weeks)	tissue	RAMPAGE	ENCFF537BYV	ENCFF847HER	0.880538	1	Low	4	0.00126552	0.000184877	0.00241755	0.000436326	0.00217723	0.00139625	0.000889933
ENCSR000AGO	metanephros	metanephros tissue female embryo (20 weeks) and female embryo (24 weeks)	tissue	RAMPAGE	ENCFF537BYV	ENCFF847HER	0.880538	1	Low	5	0.00127128	0.000182895	0.00132045	0.000397786	0.00177964	0.00131501	0.000805207
ENCSR000AGO	metanephros	metanephros tissue female embryo (20 weeks) and female embryo (24 weeks)	tissue	RAMPAGE	ENCFF537BYV	ENCFF847HER	0.880538	1	Low	6	0.000762371	0.000190427	0.000954982	0.000272085	0.00162449	0.00126707	0.00103333
ENCSR000AGO	metanephros	metanephros tissue female embryo (20 weeks) and female embryo (24 weeks)	tissue	RAMPAGE	ENCFF537BYV	ENCFF847HER	0.880538	1	Low	7	0.000993823	0.00015489	0.00116945	0.00026621	0.00137926	0.000919295	0.000726954
ENCSR000AGO	metanephros	metanephros tissue female embryo (20 weeks) and female embryo (24 weeks)	tissue	RAMPAGE	ENCFF537BYV	ENCFF847HER	0.880538	1	Low	8	0.000886125	0.000135581	0.000425359	0.000246154	0.00128975	0.000678924	0.000454749
ENCSR000AGO	metanephros	metanephros tissue female embryo (20 weeks) and female embryo (24 weeks)	tissue	RAMPAGE	ENCFF537BYV	ENCFF847HER	0.880538	1	Low	9	0.000682975	0.000231417	0.000583185	0.000274608	0.00109984	0.000876093	0.000693099
ENCSR000AGO	metanephros	metanephros tissue female embryo (20 weeks) and female embryo (24 weeks)	tissue	RAMPAGE	ENCFF537BYV	ENCFF847HER	0.880538	1	Low	10	0.000910376	0.000195993	0.000509937	0.000370446	0.00108897	0.000597786	0.000635196
ENCSR171YRA	endometrial microvascular endothelial cells	endometrial microvascular endothelial cells female adult (34 years)	primary cell	RAMPAGE	ENCFF574BXW	ENCFF393SGX	0.939964	1	High	1	0.0499097	8.44921e-05	0.0404895	0.00031721	0.639279	0.626967	0.402471
ENCSR171YRA	endometrial microvascular endothelial cells	endometrial microvascular endothelial cells female adult (34 years)	primary cell	RAMPAGE	ENCFF574BXW	ENCFF393SGX	0.939964	1	High	2	0.0640009	6.9356e-05	0.0888725	0.000134634	0.485017	0.837204	0.195405
ENCSR171YRA	endometrial microvascular endothelial cells	endometrial microvascular endothelial cells female adult (34 years)	primary cell	RAMPAGE	ENCFF574BXW	ENCFF393SGX	0.939964	1	High	3	0.0453947	4.00896e-05	0.0753868	0.000745483	0.435962	0.757441	0.696709
ENCSR171YRA	endometrial microvascular endothelial cells	endometrial microvascular endothelial cells female adult (34 years)	primary cell	RAMPAGE	ENCFF574BXW	ENCFF393SGX	0.939964	1	High	4	0.0588165	6.63314e-05	0.200456	0.00115165	0.396494	0.124791	0.0589863
ENCSR171YRA	endometrial microvascular endothelial cells	endometrial microvascular endothelial cells female adult (34 years)	primary cell	RAMPAGE	ENCFF574BXW	ENCFF393SGX	0.939964	1	High	5	0.039803	0.000149262	0.160171	0.00230081	0.340386	0.131387	0.000944574
ENCSR171YRA	endometrial microvascular endothelial cells	endometrial microvascular endothelial cells female adult (34 years)	primary cell	RAMPAGE	ENCFF574BXW	ENCFF393SGX	0.939964	1	High	6	0.0233804	7.07466e-05	0.0247737	0.000182394	0.257362	0.0789262	0.0244877
ENCSR171YRA	endometrial microvascular endothelial cells	endometrial microvascular endothelial cells female adult (34 years)	primary cell	RAMPAGE	ENCFF574BXW	ENCFF393SGX	0.939964	1	High	7	0.0127875	5.15648e-05	0.0258498	0.000931616	0.178218	0.0101114	0.0075442
ENCSR171YRA	endometrial microvascular endothelial cells	endometrial microvascular endothelial cells female adult (34 years)	primary cell	RAMPAGE	ENCFF574BXW	ENCFF393SGX	0.939964	1	High	8	0.00293303	0.000120619	0.0633861	0.00201124	0.122291	0.00234909	0.00166138
ENCSR171YRA	endometrial microvascular endothelial cells	endometrial microvascular endothelial cells female adult (34 years)	primary cell	RAMPAGE	ENCFF574BXW	ENCFF393SGX	0.939964	1	High	9	0.00421633	2.92973e-05	0.00566325	0.000356301	0.118498	0.0128829	0.0116211
ENCSR171YRA	endometrial microvascular endothelial cells	endometrial microvascular endothelial cells female adult (34 years)	primary cell	RAMPAGE	ENCFF574BXW	ENCFF393SGX	0.939964	1	High	10	0.00347935	4.44082e-05	0.00833817	0.000588127	0.0865285	0.00451554	0.00535378
ENCSR171YRA	endometrial microvascular endothelial cells	endometrial microvascular endothelial cells female adult (34 years)	primary cell	RAMPAGE	ENCFF574BXW	ENCFF393SGX	0.939964	1	Medium-high	1	0.0713403	0.000136872	0.00714171	5.4335e-05	0.101586	0.097454	0.0723171
ENCSR171YRA	endometrial microvascular endothelial cells	endometrial microvascular endothelial cells female adult (34 years)	primary cell	RAMPAGE	ENCFF574BXW	ENCFF393SGX	0.939964	1	Medium-high	2	0.0346065	0.00010945	0.0403475	0.000222599	0.0739887	0.0616842	0.0136658
ENCSR171YRA	endometrial microvascular endothelial cells	endometrial microvascular endothelial cells female adult (34 years)	primary cell	RAMPAGE	ENCFF574BXW	ENCFF393SGX	0.939964	1	Medium-high	3	0.0264603	5.06978e-05	0.0175104	0.000334915	0.0533985	0.0411226	0.011632
ENCSR171YRA	endometrial microvascular endothelial cells	endometrial microvascular endothelial cells female adult (34 years)	primary cell	RAMPAGE	ENCFF574BXW	ENCFF393SGX	0.939964	1	Medium-high	4	0.0164828	6.67638e-05	0.0192077	0.000154655	0.0377025	0.0221438	0.00783501
ENCSR171YRA	endometrial microvascular endothelial cells	endometrial microvascular endothelial cells female adult (34 years)	primary cell	RAMPAGE	ENCFF574BXW	ENCFF393SGX	0.939964	1	Medium-high	5	0.00739638	5.20561e-05	0.011386	0.000547464	0.0288693	0.0112421	0.00534782
ENCSR171YRA	endometrial microvascular endothelial cells	endometrial microvascular endothelial cells female adult (34 years)	primary cell	RAMPAGE	ENCFF574BXW	ENCFF393SGX	0.939964	1	Medium-high	6	0.00600035	5.88575e-05	0.00658609	0.000176097	0.0241122	0.00826467	0.00204299
ENCSR171YRA	endometrial microvascular endothelial cells	endometrial microvascular endothelial cells female adult (34 years)	primary cell	RAMPAGE	ENCFF574BXW	ENCFF393SGX	0.939964	1	Medium-high	7	0.00368134	4.29797e-05	0.0138115	0.000405244	0.0189565	0.00864085	0.00482974
ENCSR171YRA	endometrial microvascular endothelial cells	endometrial microvascular endothelial cells female adult (34 years)	primary cell	RAMPAGE	ENCFF574BXW	ENCFF393SGX	0.939964	1	Medium-high	8	0.00399065	8.60366e-05	0.00593772	0.000401313	0.0151887	0.00374382	0.00061096
ENCSR171YRA	endometrial microvascular endothelial cells	endometrial microvascular endothelial cells female adult (34 years)	primary cell	RAMPAGE	ENCFF574BXW	ENCFF393SGX	0.939964	1	Medium-high	9	0.00157362	6.64548e-05	0.00229111	0.000554504	0.0118544	0.00251385	0.00107324
ENCSR171YRA	endometrial microvascular endothelial cells	endometrial microvascular endothelial cells female adult (34 years)	primary cell	RAMPAGE	ENCFF574BXW	ENCFF393SGX	0.939964	1	Medium-high	10	0.000912666	1.78191e-05	0.000646207	0.000211842	0.0117267	0.00183984	0.00179264
ENCSR171YRA	endometrial microvascular endothelial cells	endometrial microvascular endothelial cells female adult (34 years)	primary cell	RAMPAGE	ENCFF574BXW	ENCFF393SGX	0.939964	1	Medium	1	0.0221284	3.14153e-05	0.00960265	0.000225519	0.036498	0.0406439	0.0417988
ENCSR171YRA	endometrial microvascular endothelial cells	endometrial microvascular endothelial cells female adult (34 years)	primary cell	RAMPAGE	ENCFF574BXW	ENCFF393SGX	0.939964	1	Medium	2	0.030111	0.000101905	0.0137293	0.000325937	0.0284802	0.025808	0.0111735
ENCSR171YRA	endometrial microvascular endothelial cells	endometrial microvascular endothelial cells female adult (34 years)	primary cell	RAMPAGE	ENCFF574BXW	ENCFF393SGX	0.939964	1	Medium	3	0.0124755	2.27384e-05	0.0105654	0.00107692	0.021292	0.0145458	0.00673811
ENCSR171YRA	endometrial microvascular endothelial cells	endometrial microvascular endothelial cells female adult (34 years)	primary cell	RAMPAGE	ENCFF574BXW	ENCFF393SGX	0.939964	1	Medium	4	0.00446013	5.83858e-05	0.0101328	0.000530572	0.0145474	0.00699421	0.00326699
ENCSR171YRA	endometrial microvascular endothelial cells	endometrial microvascular endothelial cells female adult (34 years)	primary cell	RAMPAGE	ENCFF574BXW	ENCFF393SGX	0.939964	1	Medium	5	0.0029943	3.10904e-05	0.00700863	0.000181982	0.0104282	0.00481864	0.00119987
ENCSR171YRA	endometrial microvascular endothelial cells	endometrial microvascular endothelial cells female adult (34 years)	primary cell	RAMPAGE	ENCFF574BXW	ENCFF393SGX	0.939964	1	Medium	6	0.00311357	2.26082e-05	0.00520706	0.000376701	0.00762036	0.0033996	0.00334601
ENCSR171YRA	endometrial microvascular endothelial cells	endometrial microvascular endothelial cells female adult (34 years)	primary cell	RAMPAGE	ENCFF574BXW	ENCFF393SGX	0.939964	1	Medium	7	0.00199594	3.28495e-05	0.00256588	0.000326062	0.00590516	0.00100874	0.000707179
ENCSR171YRA	endometrial microvascular endothelial cells	endometrial microvascular endothelial cells female adult (34 years)	primary cell	RAMPAGE	ENCFF574BXW	ENCFF393SGX	0.939964	1	Medium	8	0.000870362	5.13123e-05	0.00171856	0.0001143	0.00475252	0.00111559	0.000469306
ENCSR171YRA	endometrial microvascular endothelial cells	endometrial microvascular endothelial cells female adult (34 years)	primary cell	RAMPAGE	ENCFF574BXW	ENCFF393SGX	0.939964	1	Medium	9	0.000649089	2.73059e-05	0.000983772	0.000144921	0.00500761	0.000727571	0.000342721
ENCSR171YRA	endometrial microvascular endothelial cells	endometrial microvascular endothelial cells female adult (34 years)	primary cell	RAMPAGE	ENCFF574BXW	ENCFF393SGX	0.939964	1	Medium	10	0.000335398	3.24235e-05	0.000721218	0.000256233	0.00459269	0.00101416	0.000576473
ENCSR171YRA	endometrial microvascular endothelial cells	endometrial microvascular endothelial cells female adult (34 years)	primary cell	RAMPAGE	ENCFF574BXW	ENCFF393SGX	0.939964	1	Medium-low	1	0.011647	0.000100007	0.00834455	0.000319426	0.0135931	0.0163299	0.00794308
ENCSR171YRA	endometrial microvascular endothelial cells	endometrial microvascular endothelial cells female adult (34 years)	primary cell	RAMPAGE	ENCFF574BXW	ENCFF393SGX	0.939964	1	Medium-low	2	0.00804725	2.50359e-05	0.00713293	0.000160466	0.00921162	0.010305	0.0034308
ENCSR171YRA	endometrial microvascular endothelial cells	endometrial microvascular endothelial cells female adult (34 years)	primary cell	RAMPAGE	ENCFF574BXW	ENCFF393SGX	0.939964	1	Medium-low	3	0.00353676	2.62865e-05	0.00537578	0.000106796	0.0065981	0.00431412	0.00117881
ENCSR171YRA	endometrial microvascular endothelial cells	endometrial microvascular endothelial cells female adult (34 years)	primary cell	RAMPAGE	ENCFF574BXW	ENCFF393SGX	0.939964	1	Medium-low	4	0.00205007	3.46633e-05	0.00176455	0.000240162	0.0051668	0.00271141	0.00100895
ENCSR171YRA	endometrial microvascular endothelial cells	endometrial microvascular endothelial cells female adult (34 years)	primary cell	RAMPAGE	ENCFF574BXW	ENCFF393SGX	0.939964	1	Medium-low	5	0.000944922	2.41697e-05	0.00248026	0.000177054	0.00424338	0.0021964	0.00111218
ENCSR171YRA	endometrial microvascular endothelial cells	endometrial microvascular endothelial cells female adult (34 years)	primary cell	RAMPAGE	ENCFF574BXW	ENCFF393SGX	0.939964	1	Medium-low	6	0.00161751	3.49858e-05	0.00164466	5.58093e-05	0.0031475	0.00133649	0.00083434
ENCSR171YRA	endometrial microvascular endothelial cells	endometrial microvascular endothelial cells female adult (34 years)	primary cell	RAMPAGE	ENCFF574BXW	ENCFF393SGX	0.939964	1	Medium-low	7	0.000576875	3.3304e-05	0.000888613	4.81747e-05	0.00283509	0.000731691	0.000642108
ENCSR171YRA	endometrial microvascular endothelial cells	endometrial microvascular endothelial cells female adult (34 years)	primary cell	RAMPAGE	ENCFF574BXW	ENCFF393SGX	0.939964	1	Medium-low	8	0.000515613	3.25347e-05	0.00137023	0.000137896	0.0022246	0.000478059	0.000444157
ENCSR171YRA	endometrial microvascular endothelial cells	endometrial microvascular endothelial cells female adult (34 years)	primary cell	RAMPAGE	ENCFF574BXW	ENCFF393SGX	0.939964	1	Medium-low	9	0.000930587	1.5413e-05	0.000450795	2.48339e-05	0.00170184	0.000211989	0.000435628
ENCSR171YRA	endometrial microvascular endothelial cells	endometrial microvascular endothelial cells female adult (34 years)	primary cell	RAMPAGE	ENCFF574BXW	ENCFF393SGX	0.939964	1	Medium-low	10	0.000377713	3.67199e-05	0.000494158	8.91693e-05	0.00138187	0.000824757	0.000893024
ENCSR171YRA	endometrial microvascular endothelial cells	endometrial microvascular endothelial cells female adult (34 years)	primary cell	RAMPAGE	ENCFF574BXW	ENCFF393SGX	0.939964	1	Low	1	0.00670716	0.000329126	0.00270374	0.000830662	0.0031933	0.00291515	0.00131054
ENCSR171YRA	endometrial microvascular endothelial cells	endometrial microvascular endothelial cells female adult (34 years)	primary cell	RAMPAGE	ENCFF574BXW	ENCFF393SGX	0.939964	1	Low	2	0.00173728	0.000194272	0.00298241	0.000816321	0.00230056	0.00185291	0.00149863
ENCSR171YRA	endometrial microvascular endothelial cells	endometrial microvascular endothelial cells female adult (34 years)	primary cell	RAMPAGE	ENCFF574BXW	ENCFF393SGX	0.939964	1	Low	3	0.000819649	2.93274e-05	0.00364056	0.000123644	0.00182397	0.00167695	0.000425912
ENCSR171YRA	endometrial microvascular endothelial cells	endometrial microvascular endothelial cells female adult (34 years)	primary cell	RAMPAGE	ENCFF574BXW	ENCFF393SGX	0.939964	1	Low	4	0.00052816	3.64663e-05	0.00126982	0.000937006	0.00174003	0.00112142	0.000253004
ENCSR171YRA	endometrial microvascular endothelial cells	endometrial microvascular endothelial cells female adult (34 years)	primary cell	RAMPAGE	ENCFF574BXW	ENCFF393SGX	0.939964	1	Low	5	0.000483245	4.88614e-05	0.000679562	0.000538719	0.000941105	0.000633854	0.000271198
ENCSR171YRA	endometrial microvascular endothelial cells	endometrial microvascular endothelial cells female adult (34 years)	primary cell	RAMPAGE	ENCFF574BXW	ENCFF393SGX	0.939964	1	Low	6	0.000276977	1.71037e-05	0.00035178	6.52836e-05	0.000865133	0.000508532	0.00020434
ENCSR171YRA	endometrial microvascular endothelial cells	endometrial microvascular endothelial cells female adult (34 years)	primary cell	RAMPAGE	ENCFF574BXW	ENCFF393SGX	0.939964	1	Low	7	0.000232718	1.71521e-05	0.000271448	6.72951e-05	0.000640148	0.000399329	0.000270726
ENCSR171YRA	endometrial microvascular endothelial cells	endometrial microvascular endothelial cells female adult (34 years)	primary cell	RAMPAGE	ENCFF574BXW	ENCFF393SGX	0.939964	1	Low	8	0.00017025	1.04128e-05	0.000511586	5.21354e-05	0.000549247	0.000291907	0.000201596
ENCSR171YRA	endometrial microvascular endothelial cells	endometrial microvascular endothelial cells female adult (34 years)	primary cell	RAMPAGE	ENCFF574BXW	ENCFF393SGX	0.939964	1	Low	9	0.000203023	2.93998e-05	0.000261516	5.65981e-05	0.000464469	0.000322393	0.000195824
ENCSR171YRA	endometrial microvascular endothelial cells	endometrial microvascular endothelial cells female adult (34 years)	primary cell	RAMPAGE	ENCFF574BXW	ENCFF393SGX	0.939964	1	Low	10	0.00015409	1.43195e-05	0.000211401	9.63034e-05	0.000491295	0.000306329	0.000231391
ENCSR836WAX	Karpas-422	Karpas-422	cell line	RAMPAGE	ENCFF958TGU	ENCFF387FDY	0.942603	1	High	1	0.0294352	4.03836e-05	0.0324846	7.80443e-05	0.686028	0.621565	0.195596
ENCSR836WAX	Karpas-422	Karpas-422	cell line	RAMPAGE	ENCFF958TGU	ENCFF387FDY	0.942603	1	High	2	0.0615062	0.00026323	0.0954394	5.76448e-05	0.448923	0.739245	0.244578
ENCSR836WAX	Karpas-422	Karpas-422	cell line	RAMPAGE	ENCFF958TGU	ENCFF387FDY	0.942603	1	High	3	0.0622503	0.000132076	0.0365567	0.000961361	0.380628	0.768971	0.283425
ENCSR836WAX	Karpas-422	Karpas-422	cell line	RAMPAGE	ENCFF958TGU	ENCFF387FDY	0.942603	1	High	4	0.0527863	0.000492041	0.170995	0.00164911	0.338125	0.0859143	0.00772813
ENCSR836WAX	Karpas-422	Karpas-422	cell line	RAMPAGE	ENCFF958TGU	ENCFF387FDY	0.942603	1	High	5	0.0222669	0.000121571	0.153363	0.00242479	0.268992	0.0552708	0.0137971
ENCSR836WAX	Karpas-422	Karpas-422	cell line	RAMPAGE	ENCFF958TGU	ENCFF387FDY	0.942603	1	High	6	0.0088362	0.000109372	0.0153313	0.000524115	0.157054	0.0289796	0.00617853
ENCSR836WAX	Karpas-422	Karpas-422	cell line	RAMPAGE	ENCFF958TGU	ENCFF387FDY	0.942603	1	High	7	0.0111271	0.000184717	0.0247166	0.00215985	0.0983518	0.0111192	0.00667823
ENCSR836WAX	Karpas-422	Karpas-422	cell line	RAMPAGE	ENCFF958TGU	ENCFF387FDY	0.942603	1	High	8	0.0034963	0.000165217	0.0205638	0.00565275	0.0821081	0.00361831	0.00109717
ENCSR836WAX	Karpas-422	Karpas-422	cell line	RAMPAGE	ENCFF958TGU	ENCFF387FDY	0.942603	1	High	9	0.0090066	0.000142207	0.00503038	0.000532441	0.0719983	0.0181622	0.00934515
ENCSR836WAX	Karpas-422	Karpas-422	cell line	RAMPAGE	ENCFF958TGU	ENCFF387FDY	0.942603	1	High	10	0.00603565	0.000187677	0.00544507	0.00132074	0.0562611	0.00472188	0.00590675
ENCSR836WAX	Karpas-422	Karpas-422	cell line	RAMPAGE	ENCFF958TGU	ENCFF387FDY	0.942603	1	Medium-high	1	0.0279853	0.000224798	0.00972219	0.000110225	0.08014	0.0718157	0.064787
ENCSR836WAX	Karpas-422	Karpas-422	cell line	RAMPAGE	ENCFF958TGU	ENCFF387FDY	0.942603	1	Medium-high	2	0.0386747	0.000138751	0.0208705	0.000256142	0.0613004	0.0566814	0.0144949
ENCSR836WAX	Karpas-422	Karpas-422	cell line	RAMPAGE	ENCFF958TGU	ENCFF387FDY	0.942603	1	Medium-high	3	0.0218951	0.000149791	0.0214883	0.000365436	0.0464569	0.0341637	0.010912
ENCSR836WAX	Karpas-422	Karpas-422	cell line	RAMPAGE	ENCFF958TGU	ENCFF387FDY	0.942603	1	Medium-high	4	0.0155329	0.000165146	0.0164775	0.000510772	0.0353661	0.027284	0.00570055
ENCSR836WAX	Karpas-422	Karpas-422	cell line	RAMPAGE	ENCFF958TGU	ENCFF387FDY	0.942603	1	Medium-high	5	0.0114024	0.000147829	0.00885544	0.000185133	0.026463	0.00915343	0.00690824
ENCSR836WAX	Karpas-422	Karpas-422	cell line	RAMPAGE	ENCFF958TGU	ENCFF387FDY	0.942603	1	Medium-high	6	0.00979954	0.000110078	0.0063478	0.00097955	0.0220627	0.00608319	0.00109222
ENCSR836WAX	Karpas-422	Karpas-422	cell line	RAMPAGE	ENCFF958TGU	ENCFF387FDY	0.942603	1	Medium-high	7	0.00358166	0.000150682	0.00284582	0.000542288	0.0178292	0.00341349	0.00448337
ENCSR836WAX	Karpas-422	Karpas-422	cell line	RAMPAGE	ENCFF958TGU	ENCFF387FDY	0.942603	1	Medium-high	8	0.00160543	0.000279207	0.00758604	0.000506443	0.0140041	0.00374229	0.000516192
ENCSR836WAX	Karpas-422	Karpas-422	cell line	RAMPAGE	ENCFF958TGU	ENCFF387FDY	0.942603	1	Medium-high	9	0.000947687	0.000104163	0.00241768	0.000150302	0.01089	0.00288793	0.000837851
ENCSR836WAX	Karpas-422	Karpas-422	cell line	RAMPAGE	ENCFF958TGU	ENCFF387FDY	0.942603	1	Medium-high	10	0.00126585	0.000157486	0.00224731	0.000152117	0.00937664	0.00132929	0.00110304
ENCSR836WAX	Karpas-422	Karpas-422	cell line	RAMPAGE	ENCFF958TGU	ENCFF387FDY	0.942603	1	Medium	1	0.0390792	0.000146488	0.0124816	0.000408717	0.0337864	0.0362595	0.0214092
ENCSR836WAX	Karpas-422	Karpas-422	cell line	RAMPAGE	ENCFF958TGU	ENCFF387FDY	0.942603	1	Medium	2	0.0229941	0.000232959	0.010426	0.000251101	0.0227522	0.0247339	0.0108348
ENCSR836WAX	Karpas-422	Karpas-422	cell line	RAMPAGE	ENCFF958TGU	ENCFF387FDY	0.942603	1	Medium	3	0.0128033	0.000123968	0.0119474	0.000423395	0.0173223	0.0114076	0.00282863
ENCSR836WAX	Karpas-422	Karpas-422	cell line	RAMPAGE	ENCFF958TGU	ENCFF387FDY	0.942603	1	Medium	4	0.00550548	0.000127223	0.00383764	0.000176	0.0117668	0.00513471	0.00357035
ENCSR836WAX	Karpas-422	Karpas-422	cell line	RAMPAGE	ENCFF958TGU	ENCFF387FDY	0.942603	1	Medium	5	0.00264093	9.29793e-05	0.00448473	0.000331805	0.00852596	0.00323168	0.00104631
ENCSR836WAX	Karpas-422	Karpas-422	cell line	RAMPAGE	ENCFF958TGU	ENCFF387FDY	0.942603	1	Medium	6	0.00157813	0.000175773	0.00497938	0.000204886	0.0066012	0.00316459	0.00228675
ENCSR836WAX	Karpas-422	Karpas-422	cell line	RAMPAGE	ENCFF958TGU	ENCFF387FDY	0.942603	1	Medium	7	0.00104602	7.33926e-05	0.00275903	0.000181841	0.00622527	0.00229439	0.000621816
ENCSR836WAX	Karpas-422	Karpas-422	cell line	RAMPAGE	ENCFF958TGU	ENCFF387FDY	0.942603	1	Medium	8	0.0016523	0.000158384	0.00261806	0.000318309	0.00547899	0.000709194	0.00129624
ENCSR836WAX	Karpas-422	Karpas-422	cell line	RAMPAGE	ENCFF958TGU	ENCFF387FDY	0.942603	1	Medium	9	0.00206141	0.00012269	0.00110754	0.00029042	0.00478037	0.00117887	0.00148681
ENCSR836WAX	Karpas-422	Karpas-422	cell line	RAMPAGE	ENCFF958TGU	ENCFF387FDY	0.942603	1	Medium	10	0.00113628	0.000121285	0.000749231	0.000315987	0.00392866	0.000935326	0.00127903
ENCSR836WAX	Karpas-422	Karpas-422	cell line	RAMPAGE	ENCFF958TGU	ENCFF387FDY	0.942603	1	Medium-low	1	0.0158744	0.000202718	0.0168083	0.000292723	0.0129114	0.0146286	0.0149596
ENCSR836WAX	Karpas-422	Karpas-422	cell line	RAMPAGE	ENCFF958TGU	ENCFF387FDY	0.942603	1	Medium-low	2	0.00755574	0.000117799	0.0071482	0.000545536	0.0101947	0.019228	0.00473216
ENCSR836WAX	Karpas-422	Karpas-422	cell line	RAMPAGE	ENCFF958TGU	ENCFF387FDY	0.942603	1	Medium-low	3	0.0060211	7.87258e-05	0.00378983	0.000292629	0.00626228	0.00378432	0.00165692
ENCSR836WAX	Karpas-422	Karpas-422	cell line	RAMPAGE	ENCFF958TGU	ENCFF387FDY	0.942603	1	Medium-low	4	0.00176219	8.40595e-05	0.00402574	0.000299716	0.00481514	0.00241047	0.000782757
ENCSR836WAX	Karpas-422	Karpas-422	cell line	RAMPAGE	ENCFF958TGU	ENCFF387FDY	0.942603	1	Medium-low	5	0.00131812	0.000139274	0.00208145	0.000158964	0.00378913	0.00140952	0.000945516
ENCSR836WAX	Karpas-422	Karpas-422	cell line	RAMPAGE	ENCFF958TGU	ENCFF387FDY	0.942603	1	Medium-low	6	0.00084975	7.47559e-05	0.00148217	0.000155204	0.00333492	0.000736787	0.00133961
ENCSR836WAX	Karpas-422	Karpas-422	cell line	RAMPAGE	ENCFF958TGU	ENCFF387FDY	0.942603	1	Medium-low	7	0.000790378	0.000131382	0.0015778	0.000205288	0.00231831	0.00143484	0.00119845
ENCSR836WAX	Karpas-422	Karpas-422	cell line	RAMPAGE	ENCFF958TGU	ENCFF387FDY	0.942603	1	Medium-low	8	0.000846697	0.000139516	0.00113748	0.000142853	0.00185172	0.000618405	0.000463891
ENCSR836WAX	Karpas-422	Karpas-422	cell line	RAMPAGE	ENCFF958TGU	ENCFF387FDY	0.942603	1	Medium-low	9	0.000681037	0.000108664	0.000810907	7.01882e-05	0.00170036	0.000608876	0.000310984
ENCSR836WAX	Karpas-422	Karpas-422	cell line	RAMPAGE	ENCFF958TGU	ENCFF387FDY	0.942603	1	Medium-low	10	0.000473495	5.72213e-05	0.000589803	0.000447881	0.00185776	0.00105304	0.000685591
ENCSR836WAX	Karpas-422	Karpas-422	cell line	RAMPAGE	ENCFF958TGU	ENCFF387FDY	0.942603	1	Low	1	0.00523767	0.000680055	0.00151822	0.00133533	0.00348697	0.00371949	0.00204875
ENCSR836WAX	Karpas-422	Karpas-422	cell line	RAMPAGE	ENCFF958TGU	ENCFF387FDY	0.942603	1	Low	2	0.0027284	0.000374714	0.00341918	0.000577444	0.00247373	0.00261514	0.00114116
ENCSR836WAX	Karpas-422	Karpas-422	cell line	RAMPAGE	ENCFF958TGU	ENCFF387FDY	0.942603	1	Low	3	0.000971688	0.000108367	0.00381713	0.000150453	0.00264867	0.00127856	0.000603932
ENCSR836WAX	Karpas-422	Karpas-422	cell line	RAMPAGE	ENCFF958TGU	ENCFF387FDY	0.942603	1	Low	4	0.000821229	9.23689e-05	0.00284184	0.000151854	0.00155079	0.00101569	0.000662752
ENCSR836WAX	Karpas-422	Karpas-422	cell line	RAMPAGE	ENCFF958TGU	ENCFF387FDY	0.942603	1	Low	5	0.000724399	5.24936e-05	0.00119822	0.00034117	0.00138071	0.000775515	0.000587824
ENCSR836WAX	Karpas-422	Karpas-422	cell line	RAMPAGE	ENCFF958TGU	ENCFF387FDY	0.942603	1	Low	6	0.000863253	5.83323e-05	0.000677	0.000122238	0.00100175	0.000601437	0.000357076
ENCSR836WAX	Karpas-422	Karpas-422	cell line	RAMPAGE	ENCFF958TGU	ENCFF387FDY	0.942603	1	Low	7	0.000605716	0.000113233	0.00210789	0.000129453	0.00078854	0.000371542	0.000358997
ENCSR836WAX	Karpas-422	Karpas-422	cell line	RAMPAGE	ENCFF958TGU	ENCFF387FDY	0.942603	1	Low	8	0.000323788	5.11853e-05	0.000328517	9.01354e-05	0.000740675	0.00035446	0.000609768
ENCSR836WAX	Karpas-422	Karpas-422	cell line	RAMPAGE	ENCFF958TGU	ENCFF387FDY	0.942603	1	Low	9	0.000637968	4.94057e-05	0.000352461	0.000102112	0.000517343	0.000242155	0.000197563
ENCSR836WAX	Karpas-422	Karpas-422	cell line	RAMPAGE	ENCFF958TGU	ENCFF387FDY	0.942603	1	Low	10	0.00025247	4.3339e-05	0.000356504	0.00013484	0.000450028	0.000396377	0.000214891
ENCSR000AGJ	urinary bladder	urinary bladder tissue female embryo (20 weeks) and female embryo (24 weeks)	tissue	RAMPAGE	ENCFF858MSQ	ENCFF166WLV	0.885174	1	High	1	0.161841	0.0817562	0.161843	0.000971395	1.89549	1.57082	0.74979
ENCSR000AGJ	urinary bladder	urinary bladder tissue female embryo (20 weeks) and female embryo (24 weeks)	tissue	RAMPAGE	ENCFF858MSQ	ENCFF166WLV	0.885174	1	High	2	0.162799	0.00708295	0.239848	0.0442939	1.4299	1.32298	1.72488
ENCSR000AGJ	urinary bladder	urinary bladder tissue female embryo (20 weeks) and female embryo (24 weeks)	tissue	RAMPAGE	ENCFF858MSQ	ENCFF166WLV	0.885174	1	High	3	0.32209	0.000528631	0.404634	0.00230761	1.13209	1.45245	3.02295
ENCSR000AGJ	urinary bladder	urinary bladder tissue female embryo (20 weeks) and female embryo (24 weeks)	tissue	RAMPAGE	ENCFF858MSQ	ENCFF166WLV	0.885174	1	High	4	0.304907	0.00472952	0.851942	0.0314217	0.909306	0.298765	0.0307704
ENCSR000AGJ	urinary bladder	urinary bladder tissue female embryo (20 weeks) and female embryo (24 weeks)	tissue	RAMPAGE	ENCFF858MSQ	ENCFF166WLV	0.885174	1	High	5	0.142788	0.00452445	0.194336	0.103045	0.78122	0.21927	0.0369125
ENCSR000AGJ	urinary bladder	urinary bladder tissue female embryo (20 weeks) and female embryo (24 weeks)	tissue	RAMPAGE	ENCFF858MSQ	ENCFF166WLV	0.885174	1	High	6	0.0336822	0.00430254	0.105108	0.00364705	0.55929	0.149833	0.0106864
ENCSR000AGJ	urinary bladder	urinary bladder tissue female embryo (20 weeks) and female embryo (24 weeks)	tissue	RAMPAGE	ENCFF858MSQ	ENCFF166WLV	0.885174	1	High	7	0.0172527	0.00139061	0.0832418	0.0141789	0.311206	0.061781	0.0265655
ENCSR000AGJ	urinary bladder	urinary bladder tissue female embryo (20 weeks) and female embryo (24 weeks)	tissue	RAMPAGE	ENCFF858MSQ	ENCFF166WLV	0.885174	1	High	8	0.0411337	0.00218212	0.0246549	0.0535694	0.235097	0.0284169	0.013068
ENCSR000AGJ	urinary bladder	urinary bladder tissue female embryo (20 weeks) and female embryo (24 weeks)	tissue	RAMPAGE	ENCFF858MSQ	ENCFF166WLV	0.885174	1	High	9	0.0146339	0.000987518	0.0656387	0.0173965	0.209035	0.0399218	0.0256885
ENCSR000AGJ	urinary bladder	urinary bladder tissue female embryo (20 weeks) and female embryo (24 weeks)	tissue	RAMPAGE	ENCFF858MSQ	ENCFF166WLV	0.885174	1	High	10	0.0148383	0.00134685	0.0733992	0.00620556	0.15634	0.0308583	0.0297242
ENCSR000AGJ	urinary bladder	urinary bladder tissue female embryo (20 weeks) and female embryo (24 weeks)	tissue	RAMPAGE	ENCFF858MSQ	ENCFF166WLV	0.885174	1	Medium-high	1	0.0705189	0.000652442	0.0217376	0.000377804	0.250607	0.240999	0.189101
ENCSR000AGJ	urinary bladder	urinary bladder tissue female embryo (20 weeks) and female embryo (24 weeks)	tissue	RAMPAGE	ENCFF858MSQ	ENCFF166WLV	0.885174	1	Medium-high	2	0.118393	0.000821772	0.0690275	0.00153603	0.189808	0.143621	0.0583578
ENCSR000AGJ	urinary bladder	urinary bladder tissue female embryo (20 weeks) and female embryo (24 weeks)	tissue	RAMPAGE	ENCFF858MSQ	ENCFF166WLV	0.885174	1	Medium-high	3	0.0621097	0.000919152	0.0702602	0.00213518	0.135181	0.141556	0.031
ENCSR000AGJ	urinary bladder	urinary bladder tissue female embryo (20 weeks) and female embryo (24 weeks)	tissue	RAMPAGE	ENCFF858MSQ	ENCFF166WLV	0.885174	1	Medium-high	4	0.0363248	0.00112485	0.0419972	0.00705016	0.106164	0.0541474	0.0291237
ENCSR000AGJ	urinary bladder	urinary bladder tissue female embryo (20 weeks) and female embryo (24 weeks)	tissue	RAMPAGE	ENCFF858MSQ	ENCFF166WLV	0.885174	1	Medium-high	5	0.0240854	0.000996004	0.031877	0.0047859	0.0840969	0.0292765	0.0110946
ENCSR000AGJ	urinary bladder	urinary bladder tissue female embryo (20 weeks) and female embryo (24 weeks)	tissue	RAMPAGE	ENCFF858MSQ	ENCFF166WLV	0.885174	1	Medium-high	6	0.0177927	0.000817722	0.0375278	0.00116127	0.0625206	0.0211238	0.0179999
ENCSR000AGJ	urinary bladder	urinary bladder tissue female embryo (20 weeks) and female embryo (24 weeks)	tissue	RAMPAGE	ENCFF858MSQ	ENCFF166WLV	0.885174	1	Medium-high	7	0.0132975	0.00234786	0.0261229	0.00290391	0.0492038	0.0182728	0.0165973
ENCSR000AGJ	urinary bladder	urinary bladder tissue female embryo (20 weeks) and female embryo (24 weeks)	tissue	RAMPAGE	ENCFF858MSQ	ENCFF166WLV	0.885174	1	Medium-high	8	0.0088365	0.00154742	0.0327558	0.00344035	0.0463866	0.00918094	0.00877017
ENCSR000AGJ	urinary bladder	urinary bladder tissue female embryo (20 weeks) and female embryo (24 weeks)	tissue	RAMPAGE	ENCFF858MSQ	ENCFF166WLV	0.885174	1	Medium-high	9	0.00756545	0.00118292	0.0100876	0.00346875	0.036132	0.0193238	0.00565646
ENCSR000AGJ	urinary bladder	urinary bladder tissue female embryo (20 weeks) and female embryo (24 weeks)	tissue	RAMPAGE	ENCFF858MSQ	ENCFF166WLV	0.885174	1	Medium-high	10	0.00409905	0.00105637	0.00555241	0.00235538	0.0361347	0.0103308	0.0145534
ENCSR000AGJ	urinary bladder	urinary bladder tissue female embryo (20 weeks) and female embryo (24 weeks)	tissue	RAMPAGE	ENCFF858MSQ	ENCFF166WLV	0.885174	1	Medium	1	0.0961833	0.000819957	0.0196978	0.0013265	0.0966184	0.0941837	0.0618749
ENCSR000AGJ	urinary bladder	urinary bladder tissue female embryo (20 weeks) and female embryo (24 weeks)	tissue	RAMPAGE	ENCFF858MSQ	ENCFF166WLV	0.885174	1	Medium	2	0.0536263	0.0010505	0.0404022	0.00124482	0.0690093	0.070628	0.0356403
ENCSR000AGJ	urinary bladder	urinary bladder tissue female embryo (20 weeks) and female embryo (24 weeks)	tissue	RAMPAGE	ENCFF858MSQ	ENCFF166WLV	0.885174	1	Medium	3	0.0261155	0.000861268	0.0211444	0.00389812	0.0534048	0.0314824	0.0193071
ENCSR000AGJ	urinary bladder	urinary bladder tissue female embryo (20 weeks) and female embryo (24 weeks)	tissue	RAMPAGE	ENCFF858MSQ	ENCFF166WLV	0.885174	1	Medium	4	0.0152446	0.000898975	0.0169662	0.00164473	0.0380067	0.0281218	0.0157141
ENCSR000AGJ	urinary bladder	urinary bladder tissue female embryo (20 weeks) and female embryo (24 weeks)	tissue	RAMPAGE	ENCFF858MSQ	ENCFF166WLV	0.885174	1	Medium	5	0.00946748	0.000810333	0.0200309	0.00246192	0.0306119	0.0191237	0.00994639
ENCSR000AGJ	urinary bladder	urinary bladder tissue female embryo (20 weeks) and female embryo (24 weeks)	tissue	RAMPAGE	ENCFF858MSQ	ENCFF166WLV	0.885174	1	Medium	6	0.00941824	0.000820551	0.0105971	0.00184354	0.0258112	0.0071206	0.00900462
ENCSR000AGJ	urinary bladder	urinary bladder tissue female embryo (20 weeks) and female embryo (24 weeks)	tissue	RAMPAGE	ENCFF858MSQ	ENCFF166WLV	0.885174	1	Medium	7	0.00702758	0.000804312	0.00748452	0.00772609	0.0199582	0.00890262	0.00683309
ENCSR000AGJ	urinary bladder	urinary bladder tissue female embryo (20 weeks) and female embryo (24 weeks)	tissue	RAMPAGE	ENCFF858MSQ	ENCFF166WLV	0.885174	1	Medium	8	0.00559495	0.00133654	0.0100847	0.0033588	0.0156682	0.00792653	0.00473151
ENCSR000AGJ	urinary bladder	urinary bladder tissue female embryo (20 weeks) and female embryo (24 weeks)	tissue	RAMPAGE	ENCFF858MSQ	ENCFF166WLV	0.885174	1	Medium	9	0.00669641	0.00120221	0.00584975	0.00349861	0.0136497	0.00697123	0.00749225
ENCSR000AGJ	urinary bladder	urinary bladder tissue female embryo (20 weeks) and female embryo (24 weeks)	tissue	RAMPAGE	ENCFF858MSQ	ENCFF166WLV	0.885174	1	Medium	10	0.00489327	0.000642561	0.00427056	0.00150675	0.0155454	0.00837038	0.003761
ENCSR000AGJ	urinary bladder	urinary bladder tissue female embryo (20 weeks) and female embryo (24 weeks)	tissue	RAMPAGE	ENCFF858MSQ	ENCFF166WLV	0.885174	1	Medium-low	1	0.0314982	0.00232565	0.0269098	0.00190465	0.0392352	0.0399387	0.0398434
ENCSR000AGJ	urinary bladder	urinary bladder tissue female embryo (20 weeks) and female embryo (24 weeks)	tissue	RAMPAGE	ENCFF858MSQ	ENCFF166WLV	0.885174	1	Medium-low	2	0.0263711	0.00131289	0.0171499	0.0015188	0.0298872	0.0261012	0.01203
ENCSR000AGJ	urinary bladder	urinary bladder tissue female embryo (20 weeks) and female embryo (24 weeks)	tissue	RAMPAGE	ENCFF858MSQ	ENCFF166WLV	0.885174	1	Medium-low	3	0.0167301	0.000955831	0.0301551	0.00109536	0.0238357	0.0150785	0.00647748
ENCSR000AGJ	urinary bladder	urinary bladder tissue female embryo (20 weeks) and female embryo (24 weeks)	tissue	RAMPAGE	ENCFF858MSQ	ENCFF166WLV	0.885174	1	Medium-low	4	0.00774416	0.00102007	0.0255083	0.00171564	0.0151216	0.0107442	0.00547226
ENCSR000AGJ	urinary bladder	urinary bladder tissue female embryo (20 weeks) and female embryo (24 weeks)	tissue	RAMPAGE	ENCFF858MSQ	ENCFF166WLV	0.885174	1	Medium-low	5	0.00937121	0.000807443	0.0072942	0.00151068	0.0117466	0.00619496	0.00482491
ENCSR000AGJ	urinary bladder	urinary bladder tissue female embryo (20 weeks) and female embryo (24 weeks)	tissue	RAMPAGE	ENCFF858MSQ	ENCFF166WLV	0.885174	1	Medium-low	6	0.00469675	0.000616467	0.00565304	0.00183793	0.00980951	0.00417806	0.0055741
ENCSR000AGJ	urinary bladder	urinary bladder tissue female embryo (20 weeks) and female embryo (24 weeks)	tissue	RAMPAGE	ENCFF858MSQ	ENCFF166WLV	0.885174	1	Medium-low	7	0.00443563	0.000699251	0.00463982	0.00159745	0.00885896	0.00462205	0.00618712
ENCSR000AGJ	urinary bladder	urinary bladder tissue female embryo (20 weeks) and female embryo (24 weeks)	tissue	RAMPAGE	ENCFF858MSQ	ENCFF166WLV	0.885174	1	Medium-low	8	0.00496483	0.000791288	0.00329545	0.00141966	0.00805081	0.00331391	0.00370043
ENCSR000AGJ	urinary bladder	urinary bladder tissue female embryo (20 weeks) and female embryo (24 weeks)	tissue	RAMPAGE	ENCFF858MSQ	ENCFF166WLV	0.885174	1	Medium-low	9	0.00363352	0.000845518	0.00328013	0.00151083	0.00700288	0.00499804	0.00296026
ENCSR000AGJ	urinary bladder	urinary bladder tissue female embryo (20 weeks) and female embryo (24 weeks)	tissue	RAMPAGE	ENCFF858MSQ	ENCFF166WLV	0.885174	1	Medium-low	10	0.00403515	0.000858162	0.00505016	0.0014899	0.00618281	0.00319319	0.00334572
ENCSR000AGJ	urinary bladder	urinary bladder tissue female embryo (20 weeks) and female embryo (24 weeks)	tissue	RAMPAGE	ENCFF858MSQ	ENCFF166WLV	0.885174	1	Low	1	0.00962036	0.00153155	0.00755613	0.00329979	0.00813495	0.00833598	0.00554986
ENCSR000AGJ	urinary bladder	urinary bladder tissue female embryo (20 weeks) and female embryo (24 weeks)	tissue	RAMPAGE	ENCFF858MSQ	ENCFF166WLV	0.885174	1	Low	2	0.00619087	0.00103121	0.00606379	0.00356125	0.00603625	0.00585607	0.0035218
ENCSR000AGJ	urinary bladder	urinary bladder tissue female embryo (20 weeks) and female embryo (24 weeks)	tissue	RAMPAGE	ENCFF858MSQ	ENCFF166WLV	0.885174	1	Low	3	0.00399023	0.000749978	0.0044703	0.00128126	0.00458714	0.00417484	0.00251609
ENCSR000AGJ	urinary bladder	urinary bladder tissue female embryo (20 weeks) and female embryo (24 weeks)	tissue	RAMPAGE	ENCFF858MSQ	ENCFF166WLV	0.885174	1	Low	4	0.00307167	0.000611468	0.00393838	0.0013096	0.00398101	0.00359933	0.00220067
ENCSR000AGJ	urinary bladder	urinary bladder tissue female embryo (20 weeks) and female embryo (24 weeks)	tissue	RAMPAGE	ENCFF858MSQ	ENCFF166WLV	0.885174	1	Low	5	0.00289812	0.000537378	0.00297949	0.00168753	0.00341663	0.00312515	0.00212441
ENCSR000AGJ	urinary bladder	urinary bladder tissue female embryo (20 weeks) and female embryo (24 weeks)	tissue	RAMPAGE	ENCFF858MSQ	ENCFF166WLV	0.885174	1	Low	6	0.00231938	0.000437708	0.00221441	0.000942949	0.0033088	0.00270931	0.00192981
ENCSR000AGJ	urinary bladder	urinary bladder tissue female embryo (20 weeks) and female embryo (24 weeks)	tissue	RAMPAGE	ENCFF858MSQ	ENCFF166WLV	0.885174	1	Low	7	0.00204061	0.000533807	0.00230915	0.00111938	0.0030397	0.00213086	0.00187965
ENCSR000AGJ	urinary bladder	urinary bladder tissue female embryo (20 weeks) and female embryo (24 weeks)	tissue	RAMPAGE	ENCFF858MSQ	ENCFF166WLV	0.885174	1	Low	8	0.0020606	0.000508123	0.00190363	0.0011623	0.00307088	0.00226691	0.00161998
ENCSR000AGJ	urinary bladder	urinary bladder tissue female embryo (20 weeks) and female embryo (24 weeks)	tissue	RAMPAGE	ENCFF858MSQ	ENCFF166WLV	0.885174	1	Low	9	0.00190265	0.000469747	0.00187547	0.00118076	0.00255757	0.00219396	0.00151514
ENCSR000AGJ	urinary bladder	urinary bladder tissue female embryo (20 weeks) and female embryo (24 weeks)	tissue	RAMPAGE	ENCFF858MSQ	ENCFF166WLV	0.885174	1	Low	10	0.00153527	0.000479055	0.00176624	0.00141622	0.00229893	0.00219775	0.00112625
ENCSR000AGP	liver	liver tissue female embryo (20 weeks) and male embryo (22 weeks)	tissue	RAMPAGE	ENCFF138NRP	ENCFF449ILQ	0.893911	1	High	1	0.168246	0.000772843	0.0857487	0.000344115	1.57289	1.3783	0.673963
ENCSR000AGP	liver	liver tissue female embryo (20 weeks) and male embryo (22 weeks)	tissue	RAMPAGE	ENCFF138NRP	ENCFF449ILQ	0.893911	1	High	2	0.482464	0.000525454	0.703797	0.00232383	1.24685	1.29328	4.90521
ENCSR000AGP	liver	liver tissue female embryo (20 weeks) and male embryo (22 weeks)	tissue	RAMPAGE	ENCFF138NRP	ENCFF449ILQ	0.893911	1	High	3	0.140581	0.00127685	0.633895	0.00853443	0.882136	1.43326	0.498757
ENCSR000AGP	liver	liver tissue female embryo (20 weeks) and male embryo (22 weeks)	tissue	RAMPAGE	ENCFF138NRP	ENCFF449ILQ	0.893911	1	High	4	0.150952	0.000914007	0.346765	0.00972768	0.62821	0.179379	0.0830965
ENCSR000AGP	liver	liver tissue female embryo (20 weeks) and male embryo (22 weeks)	tissue	RAMPAGE	ENCFF138NRP	ENCFF449ILQ	0.893911	1	High	5	0.120281	0.00135616	0.202473	0.000872149	0.445062	0.251472	0.00456622
ENCSR000AGP	liver	liver tissue female embryo (20 weeks) and male embryo (22 weeks)	tissue	RAMPAGE	ENCFF138NRP	ENCFF449ILQ	0.893911	1	High	6	0.0310878	0.0015992	0.0545252	0.00243326	0.338732	0.0531236	0.0304617
ENCSR000AGP	liver	liver tissue female embryo (20 weeks) and male embryo (22 weeks)	tissue	RAMPAGE	ENCFF138NRP	ENCFF449ILQ	0.893911	1	High	7	0.0431684	0.000692392	0.0585962	0.00560952	0.206908	0.0424657	0.028825
ENCSR000AGP	liver	liver tissue female embryo (20 weeks) and male embryo (22 weeks)	tissue	RAMPAGE	ENCFF138NRP	ENCFF449ILQ	0.893911	1	High	8	0.0269502	0.00060583	0.0401676	0.0072197	0.183675	0.0623192	0.00438865
ENCSR000AGP	liver	liver tissue female embryo (20 weeks) and male embryo (22 weeks)	tissue	RAMPAGE	ENCFF138NRP	ENCFF449ILQ	0.893911	1	High	9	0.00884618	0.000264774	0.0241324	0.00205456	0.169813	0.0350898	0.00509475
ENCSR000AGP	liver	liver tissue female embryo (20 weeks) and male embryo (22 weeks)	tissue	RAMPAGE	ENCFF138NRP	ENCFF449ILQ	0.893911	1	High	10	0.0148321	0.000246794	0.0362972	0.00358474	0.151968	0.0248513	0.0421981
ENCSR000AGP	liver	liver tissue female embryo (20 weeks) and male embryo (22 weeks)	tissue	RAMPAGE	ENCFF138NRP	ENCFF449ILQ	0.893911	1	Medium-high	1	0.0461686	0.000413202	0.0188161	0.000234728	0.192999	0.149422	0.13722
ENCSR000AGP	liver	liver tissue female embryo (20 weeks) and male embryo (22 weeks)	tissue	RAMPAGE	ENCFF138NRP	ENCFF449ILQ	0.893911	1	Medium-high	2	0.12177	0.000426163	0.0410353	0.000355613	0.130463	0.106948	0.0711462
ENCSR000AGP	liver	liver tissue female embryo (20 weeks) and male embryo (22 weeks)	tissue	RAMPAGE	ENCFF138NRP	ENCFF449ILQ	0.893911	1	Medium-high	3	0.0493169	0.000363598	0.038353	0.000376995	0.106011	0.0986502	0.0302518
ENCSR000AGP	liver	liver tissue female embryo (20 weeks) and male embryo (22 weeks)	tissue	RAMPAGE	ENCFF138NRP	ENCFF449ILQ	0.893911	1	Medium-high	4	0.0351235	0.00102405	0.0267076	0.00185996	0.071114	0.0301114	0.0111045
ENCSR000AGP	liver	liver tissue female embryo (20 weeks) and male embryo (22 weeks)	tissue	RAMPAGE	ENCFF138NRP	ENCFF449ILQ	0.893911	1	Medium-high	5	0.0113604	0.000600406	0.0259327	0.00342774	0.0542974	0.0302504	0.00400815
ENCSR000AGP	liver	liver tissue female embryo (20 weeks) and male embryo (22 weeks)	tissue	RAMPAGE	ENCFF138NRP	ENCFF449ILQ	0.893911	1	Medium-high	6	0.0127929	0.000265374	0.0162422	0.00047298	0.043763	0.0100169	0.00919956
ENCSR000AGP	liver	liver tissue female embryo (20 weeks) and male embryo (22 weeks)	tissue	RAMPAGE	ENCFF138NRP	ENCFF449ILQ	0.893911	1	Medium-high	7	0.0088117	0.000294741	0.00936439	0.000970398	0.0341972	0.0145864	0.00695919
ENCSR000AGP	liver	liver tissue female embryo (20 weeks) and male embryo (22 weeks)	tissue	RAMPAGE	ENCFF138NRP	ENCFF449ILQ	0.893911	1	Medium-high	8	0.00718398	0.000403933	0.0115659	0.00095044	0.029406	0.00468361	0.00881226
ENCSR000AGP	liver	liver tissue female embryo (20 weeks) and male embryo (22 weeks)	tissue	RAMPAGE	ENCFF138NRP	ENCFF449ILQ	0.893911	1	Medium-high	9	0.00843245	0.000303186	0.00716471	0.000724989	0.0233059	0.00769678	0.00316592
ENCSR000AGP	liver	liver tissue female embryo (20 weeks) and male embryo (22 weeks)	tissue	RAMPAGE	ENCFF138NRP	ENCFF449ILQ	0.893911	1	Medium-high	10	0.00309049	0.000237662	0.00282087	0.000932985	0.0209937	0.00438885	0.0057186
ENCSR000AGP	liver	liver tissue female embryo (20 weeks) and male embryo (22 weeks)	tissue	RAMPAGE	ENCFF138NRP	ENCFF449ILQ	0.893911	1	Medium	1	0.0494231	0.000238073	0.0130635	0.000390377	0.0730296	0.0751226	0.0539344
ENCSR000AGP	liver	liver tissue female embryo (20 weeks) and male embryo (22 weeks)	tissue	RAMPAGE	ENCFF138NRP	ENCFF449ILQ	0.893911	1	Medium	2	0.0440266	0.000328367	0.0240906	0.00059134	0.0495641	0.0591142	0.0178085
ENCSR000AGP	liver	liver tissue female embryo (20 weeks) and male embryo (22 weeks)	tissue	RAMPAGE	ENCFF138NRP	ENCFF449ILQ	0.893911	1	Medium	3	0.0283105	0.000180696	0.0215051	0.00263425	0.0361964	0.0226822	0.00961882
ENCSR000AGP	liver	liver tissue female embryo (20 weeks) and male embryo (22 weeks)	tissue	RAMPAGE	ENCFF138NRP	ENCFF449ILQ	0.893911	1	Medium	4	0.0117638	0.000242886	0.0124783	0.000558466	0.0253216	0.0193935	0.00744299
ENCSR000AGP	liver	liver tissue female embryo (20 weeks) and male embryo (22 weeks)	tissue	RAMPAGE	ENCFF138NRP	ENCFF449ILQ	0.893911	1	Medium	5	0.00867934	0.000189989	0.0120171	0.00060295	0.0199818	0.00695255	0.00704095
ENCSR000AGP	liver	liver tissue female embryo (20 weeks) and male embryo (22 weeks)	tissue	RAMPAGE	ENCFF138NRP	ENCFF449ILQ	0.893911	1	Medium	6	0.00413526	0.000234421	0.00962938	0.00110752	0.0172563	0.00574448	0.00527766
ENCSR000AGP	liver	liver tissue female embryo (20 weeks) and male embryo (22 weeks)	tissue	RAMPAGE	ENCFF138NRP	ENCFF449ILQ	0.893911	1	Medium	7	0.00269201	0.000359924	0.00558479	0.00121967	0.0128219	0.00416093	0.00334816
ENCSR000AGP	liver	liver tissue female embryo (20 weeks) and male embryo (22 weeks)	tissue	RAMPAGE	ENCFF138NRP	ENCFF449ILQ	0.893911	1	Medium	8	0.0039307	0.000297079	0.00488571	0.000853055	0.0107411	0.00203613	0.00156449
ENCSR000AGP	liver	liver tissue female embryo (20 weeks) and male embryo (22 weeks)	tissue	RAMPAGE	ENCFF138NRP	ENCFF449ILQ	0.893911	1	Medium	9	0.00136802	0.000465514	0.00256513	0.000612845	0.00955751	0.00174733	0.00197544
ENCSR000AGP	liver	liver tissue female embryo (20 weeks) and male embryo (22 weeks)	tissue	RAMPAGE	ENCFF138NRP	ENCFF449ILQ	0.893911	1	Medium	10	0.00265208	0.000157418	0.00241081	0.000687052	0.00746883	0.00301417	0.00355958
ENCSR000AGP	liver	liver tissue female embryo (20 weeks) and male embryo (22 weeks)	tissue	RAMPAGE	ENCFF138NRP	ENCFF449ILQ	0.893911	1	Medium-low	1	0.0241603	0.000269679	0.019896	0.000959785	0.0251211	0.031063	0.0179487
ENCSR000AGP	liver	liver tissue female embryo (20 weeks) and male embryo (22 weeks)	tissue	RAMPAGE	ENCFF138NRP	ENCFF449ILQ	0.893911	1	Medium-low	2	0.0145647	0.00020098	0.0126973	0.000720722	0.0187442	0.0154736	0.00930793
ENCSR000AGP	liver	liver tissue female embryo (20 weeks) and male embryo (22 weeks)	tissue	RAMPAGE	ENCFF138NRP	ENCFF449ILQ	0.893911	1	Medium-low	3	0.0104046	0.000197987	0.00673596	0.000888676	0.0148498	0.0134518	0.00581975
ENCSR000AGP	liver	liver tissue female embryo (20 weeks) and male embryo (22 weeks)	tissue	RAMPAGE	ENCFF138NRP	ENCFF449ILQ	0.893911	1	Medium-low	4	0.00564173	0.000260342	0.00342842	0.000525769	0.0114156	0.00388492	0.00270664
ENCSR000AGP	liver	liver tissue female embryo (20 weeks) and male embryo (22 weeks)	tissue	RAMPAGE	ENCFF138NRP	ENCFF449ILQ	0.893911	1	Medium-low	5	0.00294033	0.000191314	0.00383527	0.000631511	0.00755264	0.00365265	0.0036041
ENCSR000AGP	liver	liver tissue female embryo (20 weeks) and male embryo (22 weeks)	tissue	RAMPAGE	ENCFF138NRP	ENCFF449ILQ	0.893911	1	Medium-low	6	0.00268436	0.000183567	0.00214576	0.000302138	0.00649398	0.00191803	0.00236305
ENCSR000AGP	liver	liver tissue female embryo (20 weeks) and male embryo (22 weeks)	tissue	RAMPAGE	ENCFF138NRP	ENCFF449ILQ	0.893911	1	Medium-low	7	0.00198534	0.000105778	0.00244993	0.000630387	0.00528497	0.00256344	0.00429641
ENCSR000AGP	liver	liver tissue female embryo (20 weeks) and male embryo (22 weeks)	tissue	RAMPAGE	ENCFF138NRP	ENCFF449ILQ	0.893911	1	Medium-low	8	0.0043364	0.000277107	0.00244242	0.00019824	0.00464187	0.00150608	0.00180842
ENCSR000AGP	liver	liver tissue female embryo (20 weeks) and male embryo (22 weeks)	tissue	RAMPAGE	ENCFF138NRP	ENCFF449ILQ	0.893911	1	Medium-low	9	0.00194072	0.000150342	0.00113312	0.000497145	0.00418431	0.003107	0.00136223
ENCSR000AGP	liver	liver tissue female embryo (20 weeks) and male embryo (22 weeks)	tissue	RAMPAGE	ENCFF138NRP	ENCFF449ILQ	0.893911	1	Medium-low	10	0.000815032	0.000228148	0.00232755	0.000151701	0.00349794	0.00156434	0.00231094
ENCSR000AGP	liver	liver tissue female embryo (20 weeks) and male embryo (22 weeks)	tissue	RAMPAGE	ENCFF138NRP	ENCFF449ILQ	0.893911	1	Low	1	0.00759633	0.00108036	0.00295985	0.00132609	0.00574389	0.00564639	0.00407045
ENCSR000AGP	liver	liver tissue female embryo (20 weeks) and male embryo (22 weeks)	tissue	RAMPAGE	ENCFF138NRP	ENCFF449ILQ	0.893911	1	Low	2	0.00317389	0.000361152	0.00625728	0.000928138	0.0044325	0.00323176	0.00158763
ENCSR000AGP	liver	liver tissue female embryo (20 weeks) and male embryo (22 weeks)	tissue	RAMPAGE	ENCFF138NRP	ENCFF449ILQ	0.893911	1	Low	3	0.00169317	0.000143766	0.0043625	0.000251197	0.003074	0.00204562	0.00129644
ENCSR000AGP	liver	liver tissue female embryo (20 weeks) and male embryo (22 weeks)	tissue	RAMPAGE	ENCFF138NRP	ENCFF449ILQ	0.893911	1	Low	4	0.00121548	0.000136973	0.0024911	0.000367567	0.00223887	0.00176914	0.000729948
ENCSR000AGP	liver	liver tissue female embryo (20 weeks) and male embryo (22 weeks)	tissue	RAMPAGE	ENCFF138NRP	ENCFF449ILQ	0.893911	1	Low	5	0.000953782	0.000141097	0.00176315	0.000522017	0.00185868	0.00181024	0.000670709
ENCSR000AGP	liver	liver tissue female embryo (20 weeks) and male embryo (22 weeks)	tissue	RAMPAGE	ENCFF138NRP	ENCFF449ILQ	0.893911	1	Low	6	0.00070219	0.000117687	0.00094129	0.00021654	0.00183224	0.0013271	0.000704692
ENCSR000AGP	liver	liver tissue female embryo (20 weeks) and male embryo (22 weeks)	tissue	RAMPAGE	ENCFF138NRP	ENCFF449ILQ	0.893911	1	Low	7	0.00080223	0.000156341	0.000701121	0.000378771	0.00152994	0.000876817	0.000709133
ENCSR000AGP	liver	liver tissue female embryo (20 weeks) and male embryo (22 weeks)	tissue	RAMPAGE	ENCFF138NRP	ENCFF449ILQ	0.893911	1	Low	8	0.000760514	0.000103133	0.000784671	0.000270552	0.0012538	0.000833532	0.00070418
ENCSR000AGP	liver	liver tissue female embryo (20 weeks) and male embryo (22 weeks)	tissue	RAMPAGE	ENCFF138NRP	ENCFF449ILQ	0.893911	1	Low	9	0.000738551	0.000290303	0.000636582	0.000200995	0.00122405	0.000751256	0.000672693
ENCSR000AGP	liver	liver tissue female embryo (20 weeks) and male embryo (22 weeks)	tissue	RAMPAGE	ENCFF138NRP	ENCFF449ILQ	0.893911	1	Low	10	0.000698555	9.35358e-05	0.000628941	0.000502155	0.00117764	0.000585826	0.000812275
ENCSR100NLN	kidney epithelial cell	kidney epithelial cell male embryo (22 weeks) and male newborn	primary cell	RAMPAGE	ENCFF517DIU	ENCFF479GYE	0.945197	1	High	1	0.1065	0.00019687	0.0528173	0.000197308	0.897299	0.667131	0.382878
ENCSR100NLN	kidney epithelial cell	kidney epithelial cell male embryo (22 weeks) and male newborn	primary cell	RAMPAGE	ENCFF517DIU	ENCFF479GYE	0.945197	1	High	2	0.232638	0.000669566	0.141428	0.000801677	0.652161	0.886493	0.197685
ENCSR100NLN	kidney epithelial cell	kidney epithelial cell male embryo (22 weeks) and male newborn	primary cell	RAMPAGE	ENCFF517DIU	ENCFF479GYE	0.945197	1	High	3	0.0821996	0.000349963	0.0677896	0.00118539	0.594891	0.80349	0.491376
ENCSR100NLN	kidney epithelial cell	kidney epithelial cell male embryo (22 weeks) and male newborn	primary cell	RAMPAGE	ENCFF517DIU	ENCFF479GYE	0.945197	1	High	4	0.132638	0.000351048	0.281448	0.0026008	0.501803	0.260663	0.0153493
ENCSR100NLN	kidney epithelial cell	kidney epithelial cell male embryo (22 weeks) and male newborn	primary cell	RAMPAGE	ENCFF517DIU	ENCFF479GYE	0.945197	1	High	5	0.0421557	0.000391994	0.115002	0.00268673	0.466928	0.234691	0.0112745
ENCSR100NLN	kidney epithelial cell	kidney epithelial cell male embryo (22 weeks) and male newborn	primary cell	RAMPAGE	ENCFF517DIU	ENCFF479GYE	0.945197	1	High	6	0.0334201	0.000704159	0.0253276	0.000844972	0.349742	0.0322959	0.0206411
ENCSR100NLN	kidney epithelial cell	kidney epithelial cell male embryo (22 weeks) and male newborn	primary cell	RAMPAGE	ENCFF517DIU	ENCFF479GYE	0.945197	1	High	7	0.0191622	0.000193038	0.0406555	0.00248241	0.260241	0.0308895	0.00458096
ENCSR100NLN	kidney epithelial cell	kidney epithelial cell male embryo (22 weeks) and male newborn	primary cell	RAMPAGE	ENCFF517DIU	ENCFF479GYE	0.945197	1	High	8	0.0231378	0.000352698	0.0157548	0.00327359	0.195809	0.0127507	0.0019236
ENCSR100NLN	kidney epithelial cell	kidney epithelial cell male embryo (22 weeks) and male newborn	primary cell	RAMPAGE	ENCFF517DIU	ENCFF479GYE	0.945197	1	High	9	0.015985	0.000361806	0.0162695	0.000879138	0.169143	0.0177694	0.00216461
ENCSR100NLN	kidney epithelial cell	kidney epithelial cell male embryo (22 weeks) and male newborn	primary cell	RAMPAGE	ENCFF517DIU	ENCFF479GYE	0.945197	1	High	10	0.00478597	0.000203545	0.0183325	0.00211655	0.137012	0.00979301	0.00478062
ENCSR100NLN	kidney epithelial cell	kidney epithelial cell male embryo (22 weeks) and male newborn	primary cell	RAMPAGE	ENCFF517DIU	ENCFF479GYE	0.945197	1	Medium-high	1	0.0956874	0.000198981	0.0151697	0.000414306	0.157618	0.14471	0.0967507
ENCSR100NLN	kidney epithelial cell	kidney epithelial cell male embryo (22 weeks) and male newborn	primary cell	RAMPAGE	ENCFF517DIU	ENCFF479GYE	0.945197	1	Medium-high	2	0.0651705	0.000199024	0.0506411	0.000451192	0.11816	0.100619	0.0330182
ENCSR100NLN	kidney epithelial cell	kidney epithelial cell male embryo (22 weeks) and male newborn	primary cell	RAMPAGE	ENCFF517DIU	ENCFF479GYE	0.945197	1	Medium-high	3	0.047872	0.000200236	0.0403905	0.000656219	0.0879543	0.099744	0.0236147
ENCSR100NLN	kidney epithelial cell	kidney epithelial cell male embryo (22 weeks) and male newborn	primary cell	RAMPAGE	ENCFF517DIU	ENCFF479GYE	0.945197	1	Medium-high	4	0.0230217	0.000170023	0.0341954	0.00252231	0.0617916	0.0344615	0.0215621
ENCSR100NLN	kidney epithelial cell	kidney epithelial cell male embryo (22 weeks) and male newborn	primary cell	RAMPAGE	ENCFF517DIU	ENCFF479GYE	0.945197	1	Medium-high	5	0.0128564	0.000156472	0.0247859	0.00122963	0.0462048	0.0313929	0.0022901
ENCSR100NLN	kidney epithelial cell	kidney epithelial cell male embryo (22 weeks) and male newborn	primary cell	RAMPAGE	ENCFF517DIU	ENCFF479GYE	0.945197	1	Medium-high	6	0.00774493	9.99411e-05	0.0186524	0.000779074	0.0358802	0.013209	0.0115674
ENCSR100NLN	kidney epithelial cell	kidney epithelial cell male embryo (22 weeks) and male newborn	primary cell	RAMPAGE	ENCFF517DIU	ENCFF479GYE	0.945197	1	Medium-high	7	0.00293138	0.000164713	0.0160465	0.000836398	0.0282827	0.011293	0.00610459
ENCSR100NLN	kidney epithelial cell	kidney epithelial cell male embryo (22 weeks) and male newborn	primary cell	RAMPAGE	ENCFF517DIU	ENCFF479GYE	0.945197	1	Medium-high	8	0.00385337	0.000175913	0.0140288	0.000933091	0.0232417	0.00494595	0.00116373
ENCSR100NLN	kidney epithelial cell	kidney epithelial cell male embryo (22 weeks) and male newborn	primary cell	RAMPAGE	ENCFF517DIU	ENCFF479GYE	0.945197	1	Medium-high	9	0.0044784	0.000137715	0.00468908	0.000392877	0.0197343	0.00349079	0.00180169
ENCSR100NLN	kidney epithelial cell	kidney epithelial cell male embryo (22 weeks) and male newborn	primary cell	RAMPAGE	ENCFF517DIU	ENCFF479GYE	0.945197	1	Medium-high	10	0.00168062	0.000117905	0.00213026	0.000417122	0.0158465	0.0047003	0.0014466
ENCSR100NLN	kidney epithelial cell	kidney epithelial cell male embryo (22 weeks) and male newborn	primary cell	RAMPAGE	ENCFF517DIU	ENCFF479GYE	0.945197	1	Medium	1	0.0532612	0.000240472	0.00742016	0.00123	0.0598103	0.0788472	0.0450598
ENCSR100NLN	kidney epithelial cell	kidney epithelial cell male embryo (22 weeks) and male newborn	primary cell	RAMPAGE	ENCFF517DIU	ENCFF479GYE	0.945197	1	Medium	2	0.036683	0.000236552	0.0263429	0.000424434	0.0446602	0.0443921	0.0187245
ENCSR100NLN	kidney epithelial cell	kidney epithelial cell male embryo (22 weeks) and male newborn	primary cell	RAMPAGE	ENCFF517DIU	ENCFF479GYE	0.945197	1	Medium	3	0.0200186	0.000106405	0.0168235	0.00190212	0.0329612	0.0249835	0.00789075
ENCSR100NLN	kidney epithelial cell	kidney epithelial cell male embryo (22 weeks) and male newborn	primary cell	RAMPAGE	ENCFF517DIU	ENCFF479GYE	0.945197	1	Medium	4	0.00774259	0.000113943	0.0118339	0.00172645	0.0247641	0.0150824	0.00695905
ENCSR100NLN	kidney epithelial cell	kidney epithelial cell male embryo (22 weeks) and male newborn	primary cell	RAMPAGE	ENCFF517DIU	ENCFF479GYE	0.945197	1	Medium	5	0.00687549	0.000111125	0.00950485	0.000845125	0.0184871	0.0072028	0.00406308
ENCSR100NLN	kidney epithelial cell	kidney epithelial cell male embryo (22 weeks) and male newborn	primary cell	RAMPAGE	ENCFF517DIU	ENCFF479GYE	0.945197	1	Medium	6	0.00248969	7.69321e-05	0.00670661	0.000378176	0.0146241	0.00414091	0.0022275
ENCSR100NLN	kidney epithelial cell	kidney epithelial cell male embryo (22 weeks) and male newborn	primary cell	RAMPAGE	ENCFF517DIU	ENCFF479GYE	0.945197	1	Medium	7	0.00307422	0.000139057	0.00281919	0.000679884	0.0121651	0.00411476	0.00151914
ENCSR100NLN	kidney epithelial cell	kidney epithelial cell male embryo (22 weeks) and male newborn	primary cell	RAMPAGE	ENCFF517DIU	ENCFF479GYE	0.945197	1	Medium	8	0.00164532	0.000212893	0.00636451	0.000387975	0.00927275	0.00258143	0.00132024
ENCSR100NLN	kidney epithelial cell	kidney epithelial cell male embryo (22 weeks) and male newborn	primary cell	RAMPAGE	ENCFF517DIU	ENCFF479GYE	0.945197	1	Medium	9	0.00119656	0.000107761	0.00381495	0.000274531	0.00804062	0.000677523	0.000986961
ENCSR100NLN	kidney epithelial cell	kidney epithelial cell male embryo (22 weeks) and male newborn	primary cell	RAMPAGE	ENCFF517DIU	ENCFF479GYE	0.945197	1	Medium	10	0.00111161	5.41679e-05	0.00198912	0.000492966	0.00715287	0.00253641	0.00182987
ENCSR100NLN	kidney epithelial cell	kidney epithelial cell male embryo (22 weeks) and male newborn	primary cell	RAMPAGE	ENCFF517DIU	ENCFF479GYE	0.945197	1	Medium-low	1	0.0153644	4.94002e-05	0.0126543	0.000704588	0.0227346	0.0248491	0.0187123
ENCSR100NLN	kidney epithelial cell	kidney epithelial cell male embryo (22 weeks) and male newborn	primary cell	RAMPAGE	ENCFF517DIU	ENCFF479GYE	0.945197	1	Medium-low	2	0.0164288	0.000408969	0.00869062	0.000380369	0.0165894	0.0162436	0.00653656
ENCSR100NLN	kidney epithelial cell	kidney epithelial cell male embryo (22 weeks) and male newborn	primary cell	RAMPAGE	ENCFF517DIU	ENCFF479GYE	0.945197	1	Medium-low	3	0.00613383	0.000153622	0.0108962	0.000424119	0.0128355	0.00687884	0.0046393
ENCSR100NLN	kidney epithelial cell	kidney epithelial cell male embryo (22 weeks) and male newborn	primary cell	RAMPAGE	ENCFF517DIU	ENCFF479GYE	0.945197	1	Medium-low	4	0.00401138	0.000234648	0.00849268	0.000524602	0.00920125	0.00452647	0.00202834
ENCSR100NLN	kidney epithelial cell	kidney epithelial cell male embryo (22 weeks) and male newborn	primary cell	RAMPAGE	ENCFF517DIU	ENCFF479GYE	0.945197	1	Medium-low	5	0.00228881	0.000173665	0.00335945	0.000560063	0.00712724	0.00483247	0.00480006
ENCSR100NLN	kidney epithelial cell	kidney epithelial cell male embryo (22 weeks) and male newborn	primary cell	RAMPAGE	ENCFF517DIU	ENCFF479GYE	0.945197	1	Medium-low	6	0.00318818	5.11946e-05	0.00184803	0.00037755	0.00622901	0.0014496	0.0018603
ENCSR100NLN	kidney epithelial cell	kidney epithelial cell male embryo (22 weeks) and male newborn	primary cell	RAMPAGE	ENCFF517DIU	ENCFF479GYE	0.945197	1	Medium-low	7	0.00186486	5.93754e-05	0.00188972	0.000154877	0.0041333	0.00235945	0.00113218
ENCSR100NLN	kidney epithelial cell	kidney epithelial cell male embryo (22 weeks) and male newborn	primary cell	RAMPAGE	ENCFF517DIU	ENCFF479GYE	0.945197	1	Medium-low	8	0.000957538	9.81489e-05	0.00141835	0.000304175	0.00323992	0.00111777	0.000666065
ENCSR100NLN	kidney epithelial cell	kidney epithelial cell male embryo (22 weeks) and male newborn	primary cell	RAMPAGE	ENCFF517DIU	ENCFF479GYE	0.945197	1	Medium-low	9	0.00105185	3.42671e-05	0.000667479	0.000173963	0.00266701	0.00180259	0.000959701
ENCSR100NLN	kidney epithelial cell	kidney epithelial cell male embryo (22 weeks) and male newborn	primary cell	RAMPAGE	ENCFF517DIU	ENCFF479GYE	0.945197	1	Medium-low	10	0.00096987	0.000157617	0.0015308	0.000114949	0.00332664	0.000869571	0.000808716
ENCSR100NLN	kidney epithelial cell	kidney epithelial cell male embryo (22 weeks) and male newborn	primary cell	RAMPAGE	ENCFF517DIU	ENCFF479GYE	0.945197	1	Low	1	0.0117141	0.00109187	0.00486704	0.00146264	0.00527566	0.00522549	0.00269822
ENCSR100NLN	kidney epithelial cell	kidney epithelial cell male embryo (22 weeks) and male newborn	primary cell	RAMPAGE	ENCFF517DIU	ENCFF479GYE	0.945197	1	Low	2	0.00330652	0.000322894	0.0047361	0.00163034	0.00408487	0.00352562	0.00299287
ENCSR100NLN	kidney epithelial cell	kidney epithelial cell male embryo (22 weeks) and male newborn	primary cell	RAMPAGE	ENCFF517DIU	ENCFF479GYE	0.945197	1	Low	3	0.00157764	0.000129875	0.00440292	0.000351251	0.00396106	0.00287698	0.000779288
ENCSR100NLN	kidney epithelial cell	kidney epithelial cell male embryo (22 weeks) and male newborn	primary cell	RAMPAGE	ENCFF517DIU	ENCFF479GYE	0.945197	1	Low	4	0.00103101	8.86178e-05	0.00423217	0.000271434	0.00382907	0.00131556	0.0006456
ENCSR100NLN	kidney epithelial cell	kidney epithelial cell male embryo (22 weeks) and male newborn	primary cell	RAMPAGE	ENCFF517DIU	ENCFF479GYE	0.945197	1	Low	5	0.00101492	7.66336e-05	0.00105529	0.00263747	0.00180391	0.00138397	0.000623398
ENCSR100NLN	kidney epithelial cell	kidney epithelial cell male embryo (22 weeks) and male newborn	primary cell	RAMPAGE	ENCFF517DIU	ENCFF479GYE	0.945197	1	Low	6	0.000539989	7.67797e-05	0.00109195	0.000214766	0.00157493	0.00103713	0.000509845
ENCSR100NLN	kidney epithelial cell	kidney epithelial cell male embryo (22 weeks) and male newborn	primary cell	RAMPAGE	ENCFF517DIU	ENCFF479GYE	0.945197	1	Low	7	0.000711306	7.22568e-05	0.00099415	0.000235613	0.00128026	0.000797882	0.000984727
ENCSR100NLN	kidney epithelial cell	kidney epithelial cell male embryo (22 weeks) and male newborn	primary cell	RAMPAGE	ENCFF517DIU	ENCFF479GYE	0.945197	1	Low	8	0.000503962	5.7794e-05	0.00208579	0.00022243	0.00114342	0.000644821	0.000466072
ENCSR100NLN	kidney epithelial cell	kidney epithelial cell male embryo (22 weeks) and male newborn	primary cell	RAMPAGE	ENCFF517DIU	ENCFF479GYE	0.945197	1	Low	9	0.000455802	6.51663e-05	0.00053282	0.000209477	0.000913878	0.000695734	0.00032462
ENCSR100NLN	kidney epithelial cell	kidney epithelial cell male embryo (22 weeks) and male newborn	primary cell	RAMPAGE	ENCFF517DIU	ENCFF479GYE	0.945197	1	Low	10	0.000283151	7.26852e-05	0.000437125	0.000361403	0.000995975	0.000882043	0.000387181
ENCSR506WDZ	SK-MEL-5	SK-MEL-5 nuclear fraction	cell line	RAMPAGE	ENCFF404HND	ENCFF506UUL	0.915542	1	High	1	0.0643695	0.00116705	0.049725	0.000242873	0.321057	0.241329	0.198873
ENCSR506WDZ	SK-MEL-5	SK-MEL-5 nuclear fraction	cell line	RAMPAGE	ENCFF404HND	ENCFF506UUL	0.915542	1	High	2	0.124528	0.00331252	0.0699191	0.000190131	0.249109	0.243075	0.0912806
ENCSR506WDZ	SK-MEL-5	SK-MEL-5 nuclear fraction	cell line	RAMPAGE	ENCFF404HND	ENCFF506UUL	0.915542	1	High	3	0.0375382	0.000250446	0.0373085	0.00411574	0.204318	0.137644	0.0695606
ENCSR506WDZ	SK-MEL-5	SK-MEL-5 nuclear fraction	cell line	RAMPAGE	ENCFF404HND	ENCFF506UUL	0.915542	1	High	4	0.0516328	0.000704482	0.100562	0.00350233	0.155045	0.081057	0.0198436
ENCSR506WDZ	SK-MEL-5	SK-MEL-5 nuclear fraction	cell line	RAMPAGE	ENCFF404HND	ENCFF506UUL	0.915542	1	High	5	0.0328643	0.000280314	0.0347945	0.00119548	0.12649	0.0371395	0.00614733
ENCSR506WDZ	SK-MEL-5	SK-MEL-5 nuclear fraction	cell line	RAMPAGE	ENCFF404HND	ENCFF506UUL	0.915542	1	High	6	0.00701992	0.000141364	0.0187352	0.00139449	0.103572	0.0138208	0.00233479
ENCSR506WDZ	SK-MEL-5	SK-MEL-5 nuclear fraction	cell line	RAMPAGE	ENCFF404HND	ENCFF506UUL	0.915542	1	High	7	0.00975544	0.000526846	0.0224254	0.00068355	0.0793955	0.108803	0.0103781
ENCSR506WDZ	SK-MEL-5	SK-MEL-5 nuclear fraction	cell line	RAMPAGE	ENCFF404HND	ENCFF506UUL	0.915542	1	High	8	0.00857446	0.00023063	0.0112797	0.00109082	0.0693663	0.0136681	0.0049252
ENCSR506WDZ	SK-MEL-5	SK-MEL-5 nuclear fraction	cell line	RAMPAGE	ENCFF404HND	ENCFF506UUL	0.915542	1	High	9	0.0129196	0.000299681	0.00557428	0.000883279	0.061689	0.00388081	0.00707807
ENCSR506WDZ	SK-MEL-5	SK-MEL-5 nuclear fraction	cell line	RAMPAGE	ENCFF404HND	ENCFF506UUL	0.915542	1	High	10	0.0026513	0.000275383	0.00730785	0.00108703	0.0448341	0.00170285	0.0076505
ENCSR506WDZ	SK-MEL-5	SK-MEL-5 nuclear fraction	cell line	RAMPAGE	ENCFF404HND	ENCFF506UUL	0.915542	1	Medium-high	1	0.0509093	0.00036549	0.0119225	0.00152195	0.0748887	0.0659381	0.0417943
ENCSR506WDZ	SK-MEL-5	SK-MEL-5 nuclear fraction	cell line	RAMPAGE	ENCFF404HND	ENCFF506UUL	0.915542	1	Medium-high	2	0.034216	0.000204893	0.048335	0.000378356	0.0529746	0.0459048	0.0107243
ENCSR506WDZ	SK-MEL-5	SK-MEL-5 nuclear fraction	cell line	RAMPAGE	ENCFF404HND	ENCFF506UUL	0.915542	1	Medium-high	3	0.0203655	0.000227248	0.0146693	0.000881193	0.0361235	0.0381692	0.00866992
ENCSR506WDZ	SK-MEL-5	SK-MEL-5 nuclear fraction	cell line	RAMPAGE	ENCFF404HND	ENCFF506UUL	0.915542	1	Medium-high	4	0.00765914	0.000208471	0.0118719	0.000539271	0.0284684	0.0118641	0.0064927
ENCSR506WDZ	SK-MEL-5	SK-MEL-5 nuclear fraction	cell line	RAMPAGE	ENCFF404HND	ENCFF506UUL	0.915542	1	Medium-high	5	0.0048842	0.000228519	0.00828345	0.00276637	0.0242263	0.00841706	0.00287133
ENCSR506WDZ	SK-MEL-5	SK-MEL-5 nuclear fraction	cell line	RAMPAGE	ENCFF404HND	ENCFF506UUL	0.915542	1	Medium-high	6	0.00308789	0.000198159	0.00680705	0.000218163	0.018051	0.00417973	0.00415611
ENCSR506WDZ	SK-MEL-5	SK-MEL-5 nuclear fraction	cell line	RAMPAGE	ENCFF404HND	ENCFF506UUL	0.915542	1	Medium-high	7	0.00334572	0.000265457	0.00302664	0.000407	0.0139576	0.00232082	0.0021973
ENCSR506WDZ	SK-MEL-5	SK-MEL-5 nuclear fraction	cell line	RAMPAGE	ENCFF404HND	ENCFF506UUL	0.915542	1	Medium-high	8	0.0035002	0.00036149	0.00250806	0.000409616	0.0118057	0.00146627	0.000982579
ENCSR506WDZ	SK-MEL-5	SK-MEL-5 nuclear fraction	cell line	RAMPAGE	ENCFF404HND	ENCFF506UUL	0.915542	1	Medium-high	9	0.00145791	0.000116291	0.00150369	0.00025797	0.00969756	0.00218159	0.000480438
ENCSR506WDZ	SK-MEL-5	SK-MEL-5 nuclear fraction	cell line	RAMPAGE	ENCFF404HND	ENCFF506UUL	0.915542	1	Medium-high	10	0.00135289	0.000190751	0.00124121	0.000454122	0.00862686	0.00281999	0.000499945
ENCSR506WDZ	SK-MEL-5	SK-MEL-5 nuclear fraction	cell line	RAMPAGE	ENCFF404HND	ENCFF506UUL	0.915542	1	Medium	1	0.0220064	0.000292639	0.00574612	0.000315638	0.0286059	0.0305537	0.017225
ENCSR506WDZ	SK-MEL-5	SK-MEL-5 nuclear fraction	cell line	RAMPAGE	ENCFF404HND	ENCFF506UUL	0.915542	1	Medium	2	0.0177238	0.000205763	0.0102009	0.000143198	0.0192987	0.0167983	0.0123011
ENCSR506WDZ	SK-MEL-5	SK-MEL-5 nuclear fraction	cell line	RAMPAGE	ENCFF404HND	ENCFF506UUL	0.915542	1	Medium	3	0.00945065	0.000172223	0.0081419	0.000402282	0.0143906	0.00991375	0.00455629
ENCSR506WDZ	SK-MEL-5	SK-MEL-5 nuclear fraction	cell line	RAMPAGE	ENCFF404HND	ENCFF506UUL	0.915542	1	Medium	4	0.0047542	0.000181001	0.00534701	0.000477616	0.0106182	0.00849966	0.00272519
ENCSR506WDZ	SK-MEL-5	SK-MEL-5 nuclear fraction	cell line	RAMPAGE	ENCFF404HND	ENCFF506UUL	0.915542	1	Medium	5	0.00356916	0.000110856	0.00359427	0.000393973	0.00913171	0.00451995	0.000932023
ENCSR506WDZ	SK-MEL-5	SK-MEL-5 nuclear fraction	cell line	RAMPAGE	ENCFF404HND	ENCFF506UUL	0.915542	1	Medium	6	0.00200664	0.000120876	0.00332966	0.00043437	0.0070071	0.00258783	0.0026381
ENCSR506WDZ	SK-MEL-5	SK-MEL-5 nuclear fraction	cell line	RAMPAGE	ENCFF404HND	ENCFF506UUL	0.915542	1	Medium	7	0.00163599	0.000131485	0.00258341	0.000306689	0.00540301	0.00235809	0.00143237
ENCSR506WDZ	SK-MEL-5	SK-MEL-5 nuclear fraction	cell line	RAMPAGE	ENCFF404HND	ENCFF506UUL	0.915542	1	Medium	8	0.000896	0.000214588	0.00292582	0.000293391	0.00509799	0.00152645	0.000887282
ENCSR506WDZ	SK-MEL-5	SK-MEL-5 nuclear fraction	cell line	RAMPAGE	ENCFF404HND	ENCFF506UUL	0.915542	1	Medium	9	0.00157036	0.000158806	0.000858651	0.000242854	0.00479193	0.000496627	0.000415144
ENCSR506WDZ	SK-MEL-5	SK-MEL-5 nuclear fraction	cell line	RAMPAGE	ENCFF404HND	ENCFF506UUL	0.915542	1	Medium	10	0.000196968	0.000140015	0.000932881	0.000199904	0.00331934	0.000466073	0.00072477
ENCSR506WDZ	SK-MEL-5	SK-MEL-5 nuclear fraction	cell line	RAMPAGE	ENCFF404HND	ENCFF506UUL	0.915542	1	Medium-low	1	0.012485	0.00021056	0.00460338	0.000298045	0.0113502	0.0120754	0.0065007
ENCSR506WDZ	SK-MEL-5	SK-MEL-5 nuclear fraction	cell line	RAMPAGE	ENCFF404HND	ENCFF506UUL	0.915542	1	Medium-low	2	0.00961625	0.000224279	0.00443823	0.000291724	0.00735328	0.00737785	0.00219049
ENCSR506WDZ	SK-MEL-5	SK-MEL-5 nuclear fraction	cell line	RAMPAGE	ENCFF404HND	ENCFF506UUL	0.915542	1	Medium-low	3	0.00416857	0.0001033	0.00324021	0.00032617	0.00605302	0.00427419	0.00138411
ENCSR506WDZ	SK-MEL-5	SK-MEL-5 nuclear fraction	cell line	RAMPAGE	ENCFF404HND	ENCFF506UUL	0.915542	1	Medium-low	4	0.00125437	0.000110527	0.00297515	0.000374785	0.00433957	0.00294957	0.00136741
ENCSR506WDZ	SK-MEL-5	SK-MEL-5 nuclear fraction	cell line	RAMPAGE	ENCFF404HND	ENCFF506UUL	0.915542	1	Medium-low	5	0.00135763	0.000155741	0.00200844	0.000196256	0.00270134	0.00467472	0.00204747
ENCSR506WDZ	SK-MEL-5	SK-MEL-5 nuclear fraction	cell line	RAMPAGE	ENCFF404HND	ENCFF506UUL	0.915542	1	Medium-low	6	0.000832693	0.000126729	0.00154359	0.000184461	0.00335702	0.00150388	0.00149523
ENCSR506WDZ	SK-MEL-5	SK-MEL-5 nuclear fraction	cell line	RAMPAGE	ENCFF404HND	ENCFF506UUL	0.915542	1	Medium-low	7	0.000870617	0.000105852	0.0011179	0.000269916	0.0021763	0.00167524	0.000413884
ENCSR506WDZ	SK-MEL-5	SK-MEL-5 nuclear fraction	cell line	RAMPAGE	ENCFF404HND	ENCFF506UUL	0.915542	1	Medium-low	8	0.000450867	0.000131901	0.00123791	0.000239972	0.00160156	0.000478514	0.00111979
ENCSR506WDZ	SK-MEL-5	SK-MEL-5 nuclear fraction	cell line	RAMPAGE	ENCFF404HND	ENCFF506UUL	0.915542	1	Medium-low	9	0.000730108	5.93827e-05	0.00099306	0.000187264	0.00154712	0.000637673	0.00083386
ENCSR506WDZ	SK-MEL-5	SK-MEL-5 nuclear fraction	cell line	RAMPAGE	ENCFF404HND	ENCFF506UUL	0.915542	1	Medium-low	10	0.000722986	0.000115483	0.00075754	0.000201607	0.00142224	0.000536107	0.000648887
ENCSR506WDZ	SK-MEL-5	SK-MEL-5 nuclear fraction	cell line	RAMPAGE	ENCFF404HND	ENCFF506UUL	0.915542	1	Low	1	0.0134383	0.000835504	0.0025176	0.000802299	0.00360236	0.00341915	0.00376595
ENCSR506WDZ	SK-MEL-5	SK-MEL-5 nuclear fraction	cell line	RAMPAGE	ENCFF404HND	ENCFF506UUL	0.915542	1	Low	2	0.00240413	0.000413986	0.0028129	0.000557662	0.00244762	0.00169187	0.00107701
ENCSR506WDZ	SK-MEL-5	SK-MEL-5 nuclear fraction	cell line	RAMPAGE	ENCFF404HND	ENCFF506UUL	0.915542	1	Low	3	0.00280708	0.000221976	0.00239134	0.000196723	0.00196526	0.0017704	0.000714712
ENCSR506WDZ	SK-MEL-5	SK-MEL-5 nuclear fraction	cell line	RAMPAGE	ENCFF404HND	ENCFF506UUL	0.915542	1	Low	4	0.00103226	0.000103376	0.000774732	0.000354384	0.00168362	0.000819416	0.00462001
ENCSR506WDZ	SK-MEL-5	SK-MEL-5 nuclear fraction	cell line	RAMPAGE	ENCFF404HND	ENCFF506UUL	0.915542	1	Low	5	0.000863769	0.000124664	0.00101745	0.000275938	0.0011918	0.000758144	0.000555987
ENCSR506WDZ	SK-MEL-5	SK-MEL-5 nuclear fraction	cell line	RAMPAGE	ENCFF404HND	ENCFF506UUL	0.915542	1	Low	6	0.000519247	9.7696e-05	0.000747128	0.000209347	0.000816755	0.000709831	0.000462199
ENCSR506WDZ	SK-MEL-5	SK-MEL-5 nuclear fraction	cell line	RAMPAGE	ENCFF404HND	ENCFF506UUL	0.915542	1	Low	7	0.000521703	5.89171e-05	0.000525694	0.000134811	0.000876122	0.000288626	0.000900821
ENCSR506WDZ	SK-MEL-5	SK-MEL-5 nuclear fraction	cell line	RAMPAGE	ENCFF404HND	ENCFF506UUL	0.915542	1	Low	8	0.000526716	8.99183e-05	0.00162538	0.000103145	0.000543511	0.000373468	0.000268056
ENCSR506WDZ	SK-MEL-5	SK-MEL-5 nuclear fraction	cell line	RAMPAGE	ENCFF404HND	ENCFF506UUL	0.915542	1	Low	9	0.000252916	5.75308e-05	0.000500916	0.000180541	0.000341202	0.000293179	0.00015125
ENCSR506WDZ	SK-MEL-5	SK-MEL-5 nuclear fraction	cell line	RAMPAGE	ENCFF404HND	ENCFF506UUL	0.915542	1	Low	10	0.000202814	9.3749e-05	0.000270245	0.000193998	0.000381941	0.000635607	0.000216302
ENCSR104PJD	RPMI7951	RPMI7951	cell line	RAMPAGE	ENCFF817PJM	ENCFF353MYP	0.819721	1	High	1	0.00769245	1.32728e-05	0.00365639	2.14955e-05	0.145797	0.0941498	0.279899
ENCSR104PJD	RPMI7951	RPMI7951	cell line	RAMPAGE	ENCFF817PJM	ENCFF353MYP	0.819721	1	High	2	0.0375782	5.03819e-05	0.0268091	2.4994e-05	0.104987	0.125675	0.020252
ENCSR104PJD	RPMI7951	RPMI7951	cell line	RAMPAGE	ENCFF817PJM	ENCFF353MYP	0.819721	1	High	3	0.00996811	7.32639e-06	0.0146289	0.000241295	0.0829596	0.384228	0.229705
ENCSR104PJD	RPMI7951	RPMI7951	cell line	RAMPAGE	ENCFF817PJM	ENCFF353MYP	0.819721	1	High	4	0.0489418	4.98594e-05	0.018721	0.000529297	0.0872642	0.032325	0.0135058
ENCSR104PJD	RPMI7951	RPMI7951	cell line	RAMPAGE	ENCFF817PJM	ENCFF353MYP	0.819721	1	High	5	0.00605786	8.98127e-05	0.0361981	0.000686099	0.0664417	0.0377835	0.000270252
ENCSR104PJD	RPMI7951	RPMI7951	cell line	RAMPAGE	ENCFF817PJM	ENCFF353MYP	0.819721	1	High	6	0.0041359	5.21052e-05	0.00995548	2.7464e-05	0.0637564	0.010474	0.000110722
ENCSR104PJD	RPMI7951	RPMI7951	cell line	RAMPAGE	ENCFF817PJM	ENCFF353MYP	0.819721	1	High	7	0.00196615	5.86704e-06	0.00615512	0.00031334	0.03752	0.00503969	0.00436548
ENCSR104PJD	RPMI7951	RPMI7951	cell line	RAMPAGE	ENCFF817PJM	ENCFF353MYP	0.819721	1	High	8	0.00074458	2.17577e-05	0.00908676	0.000319181	0.0304717	0.000263428	7.47074e-05
ENCSR104PJD	RPMI7951	RPMI7951	cell line	RAMPAGE	ENCFF817PJM	ENCFF353MYP	0.819721	1	High	9	0.00252082	1.01786e-05	0.00206635	4.27198e-05	0.0314572	0.000226238	0.000619098
ENCSR104PJD	RPMI7951	RPMI7951	cell line	RAMPAGE	ENCFF817PJM	ENCFF353MYP	0.819721	1	High	10	0.000379404	2.3136e-06	0.00189643	0.0001446	0.0252667	0.000818064	0.000833289
ENCSR104PJD	RPMI7951	RPMI7951	cell line	RAMPAGE	ENCFF817PJM	ENCFF353MYP	0.819721	1	Medium-high	1	0.00618356	8.32439e-05	0.00242096	0.000422551	0.021379	0.0225034	0.020843
ENCSR104PJD	RPMI7951	RPMI7951	cell line	RAMPAGE	ENCFF817PJM	ENCFF353MYP	0.819721	1	Medium-high	2	0.0091287	9.15799e-06	0.00564022	6.87898e-05	0.0164151	0.0143769	0.0103112
ENCSR104PJD	RPMI7951	RPMI7951	cell line	RAMPAGE	ENCFF817PJM	ENCFF353MYP	0.819721	1	Medium-high	3	0.00471316	1.70571e-05	0.00489662	8.99724e-05	0.0114894	0.00868903	0.00407255
ENCSR104PJD	RPMI7951	RPMI7951	cell line	RAMPAGE	ENCFF817PJM	ENCFF353MYP	0.819721	1	Medium-high	4	0.00272784	1.85088e-06	0.00332231	0.000159087	0.00857351	0.00394549	0.00163723
ENCSR104PJD	RPMI7951	RPMI7951	cell line	RAMPAGE	ENCFF817PJM	ENCFF353MYP	0.819721	1	Medium-high	5	0.00127398	5.51428e-06	0.00139991	9.19974e-05	0.00691838	0.00457952	0.000340843
ENCSR104PJD	RPMI7951	RPMI7951	cell line	RAMPAGE	ENCFF817PJM	ENCFF353MYP	0.819721	1	Medium-high	6	0.00177075	1.58437e-05	0.00171833	8.12057e-05	0.00495067	0.00150861	0.00107291
ENCSR104PJD	RPMI7951	RPMI7951	cell line	RAMPAGE	ENCFF817PJM	ENCFF353MYP	0.819721	1	Medium-high	7	0.00103261	1.0491e-05	0.00133373	0.000113104	0.0040963	0.000594731	0.00079695
ENCSR104PJD	RPMI7951	RPMI7951	cell line	RAMPAGE	ENCFF817PJM	ENCFF353MYP	0.819721	1	Medium-high	8	0.000470644	3.23014e-05	0.00176307	1.84705e-05	0.00318954	0.00073727	5.82069e-05
ENCSR104PJD	RPMI7951	RPMI7951	cell line	RAMPAGE	ENCFF817PJM	ENCFF353MYP	0.819721	1	Medium-high	9	0.000361122	2.20306e-05	0.000273246	2.80584e-05	0.00256193	0.000886151	3.0281e-05
ENCSR104PJD	RPMI7951	RPMI7951	cell line	RAMPAGE	ENCFF817PJM	ENCFF353MYP	0.819721	1	Medium-high	10	0.000153182	2.54831e-06	0.000132309	3.2457e-05	0.0020679	0.00095614	3.35994e-05
ENCSR104PJD	RPMI7951	RPMI7951	cell line	RAMPAGE	ENCFF817PJM	ENCFF353MYP	0.819721	1	Medium	1	0.00859967	1.15437e-05	0.00146219	2.63676e-05	0.00844534	0.00964868	0.00459818
ENCSR104PJD	RPMI7951	RPMI7951	cell line	RAMPAGE	ENCFF817PJM	ENCFF353MYP	0.819721	1	Medium	2	0.004647	1.0269e-05	0.00311384	0.000127825	0.00573764	0.00581036	0.00256418
ENCSR104PJD	RPMI7951	RPMI7951	cell line	RAMPAGE	ENCFF817PJM	ENCFF353MYP	0.819721	1	Medium	3	0.00210036	6.43726e-06	0.0023986	0.000126135	0.00419552	0.00273896	0.00103505
ENCSR104PJD	RPMI7951	RPMI7951	cell line	RAMPAGE	ENCFF817PJM	ENCFF353MYP	0.819721	1	Medium	4	0.00111391	7.27526e-06	0.00144067	3.06794e-05	0.00304421	0.00133706	0.000458104
ENCSR104PJD	RPMI7951	RPMI7951	cell line	RAMPAGE	ENCFF817PJM	ENCFF353MYP	0.819721	1	Medium	5	0.000715737	1.31979e-05	0.00103751	4.84002e-05	0.00231857	0.000663387	0.000827297
ENCSR104PJD	RPMI7951	RPMI7951	cell line	RAMPAGE	ENCFF817PJM	ENCFF353MYP	0.819721	1	Medium	6	0.000382423	1.11202e-05	0.00108222	3.47528e-05	0.00176852	0.000696962	0.0009695
ENCSR104PJD	RPMI7951	RPMI7951	cell line	RAMPAGE	ENCFF817PJM	ENCFF353MYP	0.819721	1	Medium	7	0.000241493	4.57556e-06	0.000574985	1.63276e-05	0.00144312	0.00078359	0.000314112
ENCSR104PJD	RPMI7951	RPMI7951	cell line	RAMPAGE	ENCFF817PJM	ENCFF353MYP	0.819721	1	Medium	8	0.000135104	1.11861e-05	0.000520184	3.67664e-05	0.00130204	0.000268332	0.000151087
ENCSR104PJD	RPMI7951	RPMI7951	cell line	RAMPAGE	ENCFF817PJM	ENCFF353MYP	0.819721	1	Medium	9	0.000116587	6.97182e-06	0.000192243	1.43256e-05	0.00106716	9.93477e-05	0.000123314
ENCSR104PJD	RPMI7951	RPMI7951	cell line	RAMPAGE	ENCFF817PJM	ENCFF353MYP	0.819721	1	Medium	10	0.000124846	3.48139e-06	9.34711e-05	4.79351e-05	0.000949323	0.000179471	7.95942e-05
ENCSR104PJD	RPMI7951	RPMI7951	cell line	RAMPAGE	ENCFF817PJM	ENCFF353MYP	0.819721	1	Medium-low	1	0.00242508	0.000118889	0.00120213	4.65204e-05	0.00306662	0.00346112	0.00174957
ENCSR104PJD	RPMI7951	RPMI7951	cell line	RAMPAGE	ENCFF817PJM	ENCFF353MYP	0.819721	1	Medium-low	2	0.00261113	1.26661e-05	0.00150191	0.00016589	0.00214325	0.00305651	0.000940408
ENCSR104PJD	RPMI7951	RPMI7951	cell line	RAMPAGE	ENCFF817PJM	ENCFF353MYP	0.819721	1	Medium-low	3	0.000796338	7.8216e-06	0.000805356	5.9191e-05	0.00169044	0.00110626	0.000276637
ENCSR104PJD	RPMI7951	RPMI7951	cell line	RAMPAGE	ENCFF817PJM	ENCFF353MYP	0.819721	1	Medium-low	4	0.000465814	7.14748e-06	0.000680695	5.63487e-05	0.00123528	0.000899404	0.000185248
ENCSR104PJD	RPMI7951	RPMI7951	cell line	RAMPAGE	ENCFF817PJM	ENCFF353MYP	0.819721	1	Medium-low	5	0.000255919	3.86268e-06	0.00061217	0.000111343	0.000938324	0.000387611	0.000174553
ENCSR104PJD	RPMI7951	RPMI7951	cell line	RAMPAGE	ENCFF817PJM	ENCFF353MYP	0.819721	1	Medium-low	6	0.000132513	2.46138e-06	0.000369061	3.22989e-05	0.000854739	0.000275135	9.81377e-05
ENCSR104PJD	RPMI7951	RPMI7951	cell line	RAMPAGE	ENCFF817PJM	ENCFF353MYP	0.819721	1	Medium-low	7	0.000143062	2.73033e-06	0.000245648	9.6034e-06	0.000562471	0.000184432	0.000169813
ENCSR104PJD	RPMI7951	RPMI7951	cell line	RAMPAGE	ENCFF817PJM	ENCFF353MYP	0.819721	1	Medium-low	8	0.000112674	4.24845e-06	0.000181785	1.57868e-05	0.000522651	0.000148357	0.000222234
ENCSR104PJD	RPMI7951	RPMI7951	cell line	RAMPAGE	ENCFF817PJM	ENCFF353MYP	0.819721	1	Medium-low	9	0.000100585	2.59621e-06	0.000111631	0.000135552	0.000533541	8.10011e-05	0.000197869
ENCSR104PJD	RPMI7951	RPMI7951	cell line	RAMPAGE	ENCFF817PJM	ENCFF353MYP	0.819721	1	Medium-low	10	4.82279e-05	3.99621e-06	0.00022328	2.88292e-05	0.000520913	0.000322045	0.000106485
ENCSR104PJD	RPMI7951	RPMI7951	cell line	RAMPAGE	ENCFF817PJM	ENCFF353MYP	0.819721	1	Low	1	0.00229046	3.35476e-05	0.0011029	0.000296152	0.00097808	0.00102914	0.000473623
ENCSR104PJD	RPMI7951	RPMI7951	cell line	RAMPAGE	ENCFF817PJM	ENCFF353MYP	0.819721	1	Low	2	0.000599663	6.59387e-05	0.000673448	0.000195842	0.00068992	0.000647	0.000452302
ENCSR104PJD	RPMI7951	RPMI7951	cell line	RAMPAGE	ENCFF817PJM	ENCFF353MYP	0.819721	1	Low	3	0.000237465	1.17249e-05	0.000669429	1.454e-05	0.000723569	0.000398875	0.000134729
ENCSR104PJD	RPMI7951	RPMI7951	cell line	RAMPAGE	ENCFF817PJM	ENCFF353MYP	0.819721	1	Low	4	0.000242263	1.53901e-05	0.00105647	4.48473e-05	0.000485564	0.000273585	0.000154733
ENCSR104PJD	RPMI7951	RPMI7951	cell line	RAMPAGE	ENCFF817PJM	ENCFF353MYP	0.819721	1	Low	5	0.000164505	1.50464e-05	0.000180547	7.4459e-05	0.000310846	0.000224545	0.000112234
ENCSR104PJD	RPMI7951	RPMI7951	cell line	RAMPAGE	ENCFF817PJM	ENCFF353MYP	0.819721	1	Low	6	0.000100531	4.0137e-06	0.00023904	5.83302e-06	0.0002655	0.000205639	6.32991e-05
ENCSR104PJD	RPMI7951	RPMI7951	cell line	RAMPAGE	ENCFF817PJM	ENCFF353MYP	0.819721	1	Low	7	7.05101e-05	4.67655e-06	0.000131312	9.77253e-06	0.000216097	9.3594e-05	0.000211784
ENCSR104PJD	RPMI7951	RPMI7951	cell line	RAMPAGE	ENCFF817PJM	ENCFF353MYP	0.819721	1	Low	8	4.91857e-05	2.8807e-06	0.000461963	1.21621e-05	0.000148114	0.000196675	3.60022e-05
ENCSR104PJD	RPMI7951	RPMI7951	cell line	RAMPAGE	ENCFF817PJM	ENCFF353MYP	0.819721	1	Low	9	3.92439e-05	1.19104e-05	0.000206273	2.10276e-05	9.99137e-05	9.54322e-05	4.25804e-05
ENCSR104PJD	RPMI7951	RPMI7951	cell line	RAMPAGE	ENCFF817PJM	ENCFF353MYP	0.819721	1	Low	10	3.14901e-05	2.49611e-06	4.44417e-05	1.40871e-05	0.000107901	9.60261e-05	7.81474e-05
ENCSR093UPQ	NCI-H460	NCI-H460	cell line	RAMPAGE	ENCFF530YFG	ENCFF867HMK	0.931916	1	High	1	0.0292962	0.000122251	0.0601645	0.000182951	1.57231	1.20376	0.65712
ENCSR093UPQ	NCI-H460	NCI-H460	cell line	RAMPAGE	ENCFF530YFG	ENCFF867HMK	0.931916	1	High	2	0.148817	0.000154618	0.132657	0.000142145	1.11422	1.01108	0.314501
ENCSR093UPQ	NCI-H460	NCI-H460	cell line	RAMPAGE	ENCFF530YFG	ENCFF867HMK	0.931916	1	High	3	0.099863	0.000120497	0.091034	0.00229738	0.943137	1.04109	0.730213
ENCSR093UPQ	NCI-H460	NCI-H460	cell line	RAMPAGE	ENCFF530YFG	ENCFF867HMK	0.931916	1	High	4	0.0636981	8.62033e-05	0.495078	0.00235443	0.708437	0.169949	0.103058
ENCSR093UPQ	NCI-H460	NCI-H460	cell line	RAMPAGE	ENCFF530YFG	ENCFF867HMK	0.931916	1	High	5	0.054784	0.000226792	0.133672	0.000868933	0.563299	0.148814	0.000878589
ENCSR093UPQ	NCI-H460	NCI-H460	cell line	RAMPAGE	ENCFF530YFG	ENCFF867HMK	0.931916	1	High	6	0.0352726	0.000185268	0.0302064	0.000471961	0.382076	0.0850398	0.0266101
ENCSR093UPQ	NCI-H460	NCI-H460	cell line	RAMPAGE	ENCFF530YFG	ENCFF867HMK	0.931916	1	High	7	0.00970617	0.000100143	0.0571934	0.00294515	0.233075	0.042264	0.00961486
ENCSR093UPQ	NCI-H460	NCI-H460	cell line	RAMPAGE	ENCFF530YFG	ENCFF867HMK	0.931916	1	High	8	0.0267299	0.000298158	0.0468722	0.00794098	0.17449	0.00647639	0.00102018
ENCSR093UPQ	NCI-H460	NCI-H460	cell line	RAMPAGE	ENCFF530YFG	ENCFF867HMK	0.931916	1	High	9	0.00337291	4.26268e-05	0.0158522	0.000930431	0.160525	0.0060514	0.00100524
ENCSR093UPQ	NCI-H460	NCI-H460	cell line	RAMPAGE	ENCFF530YFG	ENCFF867HMK	0.931916	1	High	10	0.00496204	9.50341e-05	0.0126349	0.00237969	0.109954	0.00465717	0.021227
ENCSR093UPQ	NCI-H460	NCI-H460	cell line	RAMPAGE	ENCFF530YFG	ENCFF867HMK	0.931916	1	Medium-high	1	0.112805	0.00020087	0.0180659	0.00106213	0.163408	0.139468	0.11366
ENCSR093UPQ	NCI-H460	NCI-H460	cell line	RAMPAGE	ENCFF530YFG	ENCFF867HMK	0.931916	1	Medium-high	2	0.0571266	9.1711e-05	0.0631281	0.000348195	0.116587	0.103554	0.0507913
ENCSR093UPQ	NCI-H460	NCI-H460	cell line	RAMPAGE	ENCFF530YFG	ENCFF867HMK	0.931916	1	Medium-high	3	0.0342484	6.97925e-05	0.0567775	0.000663921	0.0803753	0.0664903	0.0132619
ENCSR093UPQ	NCI-H460	NCI-H460	cell line	RAMPAGE	ENCFF530YFG	ENCFF867HMK	0.931916	1	Medium-high	4	0.0193932	4.82974e-05	0.0262159	0.000277517	0.0616936	0.0381071	0.0129159
ENCSR093UPQ	NCI-H460	NCI-H460	cell line	RAMPAGE	ENCFF530YFG	ENCFF867HMK	0.931916	1	Medium-high	5	0.00974154	0.000151031	0.0204435	0.000564425	0.0510518	0.0185969	0.00374059
ENCSR093UPQ	NCI-H460	NCI-H460	cell line	RAMPAGE	ENCFF530YFG	ENCFF867HMK	0.931916	1	Medium-high	6	0.00533801	5.55694e-05	0.00888993	0.00196409	0.0408961	0.0138488	0.00773311
ENCSR093UPQ	NCI-H460	NCI-H460	cell line	RAMPAGE	ENCFF530YFG	ENCFF867HMK	0.931916	1	Medium-high	7	0.00167799	6.90574e-05	0.00484176	0.000315543	0.0304971	0.0118999	0.019207
ENCSR093UPQ	NCI-H460	NCI-H460	cell line	RAMPAGE	ENCFF530YFG	ENCFF867HMK	0.931916	1	Medium-high	8	0.00751236	6.19634e-05	0.00402152	0.000270299	0.023688	0.00508284	0.00394376
ENCSR093UPQ	NCI-H460	NCI-H460	cell line	RAMPAGE	ENCFF530YFG	ENCFF867HMK	0.931916	1	Medium-high	9	0.00117597	0.000283976	0.00316168	0.000285639	0.0193794	0.00666173	0.001667
ENCSR093UPQ	NCI-H460	NCI-H460	cell line	RAMPAGE	ENCFF530YFG	ENCFF867HMK	0.931916	1	Medium-high	10	0.000517125	4.53192e-05	0.0017446	0.0010528	0.0153959	0.00705292	0.00282912
ENCSR093UPQ	NCI-H460	NCI-H460	cell line	RAMPAGE	ENCFF530YFG	ENCFF867HMK	0.931916	1	Medium	1	0.0402795	0.000232696	0.0083787	0.000402694	0.058474	0.072348	0.0450102
ENCSR093UPQ	NCI-H460	NCI-H460	cell line	RAMPAGE	ENCFF530YFG	ENCFF867HMK	0.931916	1	Medium	2	0.0364611	0.000169692	0.0210891	0.00028615	0.0413687	0.051612	0.0186517
ENCSR093UPQ	NCI-H460	NCI-H460	cell line	RAMPAGE	ENCFF530YFG	ENCFF867HMK	0.931916	1	Medium	3	0.0182682	0.000170287	0.0136412	0.000200511	0.0307939	0.0189904	0.00656185
ENCSR093UPQ	NCI-H460	NCI-H460	cell line	RAMPAGE	ENCFF530YFG	ENCFF867HMK	0.931916	1	Medium	4	0.00783751	5.48678e-05	0.0104681	0.000547394	0.0207788	0.0121229	0.00408165
ENCSR093UPQ	NCI-H460	NCI-H460	cell line	RAMPAGE	ENCFF530YFG	ENCFF867HMK	0.931916	1	Medium	5	0.00323706	4.96408e-05	0.00573103	0.000246719	0.0157488	0.010681	0.00123096
ENCSR093UPQ	NCI-H460	NCI-H460	cell line	RAMPAGE	ENCFF530YFG	ENCFF867HMK	0.931916	1	Medium	6	0.00191057	5.53297e-05	0.00514088	0.000166747	0.0128985	0.00503277	0.00215533
ENCSR093UPQ	NCI-H460	NCI-H460	cell line	RAMPAGE	ENCFF530YFG	ENCFF867HMK	0.931916	1	Medium	7	0.00173026	6.80413e-05	0.00313461	0.000133902	0.0103846	0.00334359	0.00407357
ENCSR093UPQ	NCI-H460	NCI-H460	cell line	RAMPAGE	ENCFF530YFG	ENCFF867HMK	0.931916	1	Medium	8	0.000571935	3.86802e-05	0.00715593	0.00013804	0.00820184	0.00158599	0.000255588
ENCSR093UPQ	NCI-H460	NCI-H460	cell line	RAMPAGE	ENCFF530YFG	ENCFF867HMK	0.931916	1	Medium	9	0.00153975	3.07145e-05	0.00134062	0.000168746	0.006358	0.00130301	0.00115265
ENCSR093UPQ	NCI-H460	NCI-H460	cell line	RAMPAGE	ENCFF530YFG	ENCFF867HMK	0.931916	1	Medium	10	0.000452252	3.12698e-05	0.00143888	0.000294601	0.00550719	0.00193811	0.000115273
ENCSR093UPQ	NCI-H460	NCI-H460	cell line	RAMPAGE	ENCFF530YFG	ENCFF867HMK	0.931916	1	Medium-low	1	0.0292239	0.000108049	0.0209595	0.00287693	0.0212576	0.0273043	0.0119919
ENCSR093UPQ	NCI-H460	NCI-H460	cell line	RAMPAGE	ENCFF530YFG	ENCFF867HMK	0.931916	1	Medium-low	2	0.0120544	5.40182e-05	0.0107909	0.00067597	0.0175746	0.0134762	0.00548963
ENCSR093UPQ	NCI-H460	NCI-H460	cell line	RAMPAGE	ENCFF530YFG	ENCFF867HMK	0.931916	1	Medium-low	3	0.0056889	4.84179e-05	0.00663839	0.00182042	0.0147739	0.00822014	0.00418076
ENCSR093UPQ	NCI-H460	NCI-H460	cell line	RAMPAGE	ENCFF530YFG	ENCFF867HMK	0.931916	1	Medium-low	4	0.0042167	7.07006e-05	0.00467474	0.000166726	0.00735853	0.00543199	0.0011015
ENCSR093UPQ	NCI-H460	NCI-H460	cell line	RAMPAGE	ENCFF530YFG	ENCFF867HMK	0.931916	1	Medium-low	5	0.00176326	4.00362e-05	0.00217872	8.5125e-05	0.00596483	0.00288805	0.00131113
ENCSR093UPQ	NCI-H460	NCI-H460	cell line	RAMPAGE	ENCFF530YFG	ENCFF867HMK	0.931916	1	Medium-low	6	0.00115479	4.6959e-05	0.00308023	0.000213628	0.00517537	0.00191395	0.00185699
ENCSR093UPQ	NCI-H460	NCI-H460	cell line	RAMPAGE	ENCFF530YFG	ENCFF867HMK	0.931916	1	Medium-low	7	0.00241241	0.00039871	0.00152141	0.000125514	0.00356019	0.00086888	0.00398092
ENCSR093UPQ	NCI-H460	NCI-H460	cell line	RAMPAGE	ENCFF530YFG	ENCFF867HMK	0.931916	1	Medium-low	8	0.000582191	7.26177e-05	0.0067001	0.000212039	0.00264853	0.0006879	0.000376806
ENCSR093UPQ	NCI-H460	NCI-H460	cell line	RAMPAGE	ENCFF530YFG	ENCFF867HMK	0.931916	1	Medium-low	9	0.000743031	9.86866e-05	0.000426849	9.88688e-05	0.00227136	0.00103085	0.000323932
ENCSR093UPQ	NCI-H460	NCI-H460	cell line	RAMPAGE	ENCFF530YFG	ENCFF867HMK	0.931916	1	Medium-low	10	0.000183891	1.46839e-05	0.000745856	0.00011033	0.00244475	0.00105368	0.000288889
ENCSR093UPQ	NCI-H460	NCI-H460	cell line	RAMPAGE	ENCFF530YFG	ENCFF867HMK	0.931916	1	Low	1	0.00843959	0.00118879	0.0117707	0.000927076	0.00487329	0.00409709	0.00484619
ENCSR093UPQ	NCI-H460	NCI-H460	cell line	RAMPAGE	ENCFF530YFG	ENCFF867HMK	0.931916	1	Low	2	0.00318993	0.000340874	0.00443334	0.000607883	0.00314955	0.00209243	0.00157999
ENCSR093UPQ	NCI-H460	NCI-H460	cell line	RAMPAGE	ENCFF530YFG	ENCFF867HMK	0.931916	1	Low	3	0.00103268	4.84767e-05	0.00447381	0.00013318	0.0021788	0.0023515	0.000431485
ENCSR093UPQ	NCI-H460	NCI-H460	cell line	RAMPAGE	ENCFF530YFG	ENCFF867HMK	0.931916	1	Low	4	0.000531855	4.84926e-05	0.00106434	0.000208061	0.00239381	0.00138943	0.000303146
ENCSR093UPQ	NCI-H460	NCI-H460	cell line	RAMPAGE	ENCFF530YFG	ENCFF867HMK	0.931916	1	Low	5	0.000519002	3.86032e-05	0.00152602	0.00078352	0.00162484	0.00104225	0.000313047
ENCSR093UPQ	NCI-H460	NCI-H460	cell line	RAMPAGE	ENCFF530YFG	ENCFF867HMK	0.931916	1	Low	6	0.000798293	2.70437e-05	0.000761672	5.66226e-05	0.000933325	0.000500276	0.000240823
ENCSR093UPQ	NCI-H460	NCI-H460	cell line	RAMPAGE	ENCFF530YFG	ENCFF867HMK	0.931916	1	Low	7	0.000357323	2.48586e-05	0.000308583	4.36449e-05	0.000786177	0.000397888	0.000578657
ENCSR093UPQ	NCI-H460	NCI-H460	cell line	RAMPAGE	ENCFF530YFG	ENCFF867HMK	0.931916	1	Low	8	0.000681774	3.26355e-05	0.000333879	4.86381e-05	0.000715315	0.000264354	0.000169567
ENCSR093UPQ	NCI-H460	NCI-H460	cell line	RAMPAGE	ENCFF530YFG	ENCFF867HMK	0.931916	1	Low	9	0.000252341	2.06385e-05	0.000269418	0.000106005	0.000491404	0.000230996	0.000201736
ENCSR093UPQ	NCI-H460	NCI-H460	cell line	RAMPAGE	ENCFF530YFG	ENCFF867HMK	0.931916	1	Low	10	0.000244413	2.35914e-05	0.000238665	5.76762e-05	0.000370469	0.000275672	0.000282573
ENCSR054RIR	SK-MEL-5	SK-MEL-5	cell line	RAMPAGE	ENCFF401XLB	ENCFF444UTT	0.934913	1	High	1	0.0908298	0.000143083	0.0480784	0.000164758	0.796327	0.669224	0.517701
ENCSR054RIR	SK-MEL-5	SK-MEL-5	cell line	RAMPAGE	ENCFF401XLB	ENCFF444UTT	0.934913	1	High	2	0.0847368	0.00197449	0.0868024	0.000375537	0.578209	0.639705	0.186072
ENCSR054RIR	SK-MEL-5	SK-MEL-5	cell line	RAMPAGE	ENCFF401XLB	ENCFF444UTT	0.934913	1	High	3	0.0355177	0.000109364	0.0461465	0.000783125	0.491607	0.487448	0.531817
ENCSR054RIR	SK-MEL-5	SK-MEL-5	cell line	RAMPAGE	ENCFF401XLB	ENCFF444UTT	0.934913	1	High	4	0.0441469	6.09316e-05	0.42994	0.000567193	0.41652	0.117226	0.0639703
ENCSR054RIR	SK-MEL-5	SK-MEL-5	cell line	RAMPAGE	ENCFF401XLB	ENCFF444UTT	0.934913	1	High	5	0.0444992	9.68323e-05	0.109145	0.000830528	0.362449	0.125529	0.0127442
ENCSR054RIR	SK-MEL-5	SK-MEL-5	cell line	RAMPAGE	ENCFF401XLB	ENCFF444UTT	0.934913	1	High	6	0.0221263	0.000105122	0.0145246	0.000609653	0.242537	0.0248929	0.000529422
ENCSR054RIR	SK-MEL-5	SK-MEL-5	cell line	RAMPAGE	ENCFF401XLB	ENCFF444UTT	0.934913	1	High	7	0.0268986	5.13096e-05	0.0349464	0.00197218	0.143489	0.075599	0.0179272
ENCSR054RIR	SK-MEL-5	SK-MEL-5	cell line	RAMPAGE	ENCFF401XLB	ENCFF444UTT	0.934913	1	High	8	0.0143793	0.000109032	0.0125157	0.00240446	0.120659	0.0075948	0.00160028
ENCSR054RIR	SK-MEL-5	SK-MEL-5	cell line	RAMPAGE	ENCFF401XLB	ENCFF444UTT	0.934913	1	High	9	0.00988564	0.000156047	0.012229	0.000622853	0.111824	0.0166197	0.0022852
ENCSR054RIR	SK-MEL-5	SK-MEL-5	cell line	RAMPAGE	ENCFF401XLB	ENCFF444UTT	0.934913	1	High	10	0.00282269	9.33385e-05	0.00931063	0.00124454	0.071779	0.00300785	0.00777241
ENCSR054RIR	SK-MEL-5	SK-MEL-5	cell line	RAMPAGE	ENCFF401XLB	ENCFF444UTT	0.934913	1	Medium-high	1	0.0313703	0.000102888	0.00912304	0.00100821	0.100922	0.093406	0.0801274
ENCSR054RIR	SK-MEL-5	SK-MEL-5	cell line	RAMPAGE	ENCFF401XLB	ENCFF444UTT	0.934913	1	Medium-high	2	0.0465234	0.000145115	0.0341421	0.000132531	0.0709655	0.0686144	0.0500979
ENCSR054RIR	SK-MEL-5	SK-MEL-5	cell line	RAMPAGE	ENCFF401XLB	ENCFF444UTT	0.934913	1	Medium-high	3	0.0374082	5.94352e-05	0.0224973	0.00099707	0.0510088	0.0337036	0.00803447
ENCSR054RIR	SK-MEL-5	SK-MEL-5	cell line	RAMPAGE	ENCFF401XLB	ENCFF444UTT	0.934913	1	Medium-high	4	0.013391	6.98559e-05	0.0114138	0.000176078	0.0348441	0.0263856	0.00859143
ENCSR054RIR	SK-MEL-5	SK-MEL-5	cell line	RAMPAGE	ENCFF401XLB	ENCFF444UTT	0.934913	1	Medium-high	5	0.00462993	9.04654e-05	0.00570615	0.000332053	0.029599	0.0110887	0.00301642
ENCSR054RIR	SK-MEL-5	SK-MEL-5	cell line	RAMPAGE	ENCFF401XLB	ENCFF444UTT	0.934913	1	Medium-high	6	0.00401984	2.26463e-05	0.00970094	0.000774233	0.022974	0.00651332	0.00436528
ENCSR054RIR	SK-MEL-5	SK-MEL-5	cell line	RAMPAGE	ENCFF401XLB	ENCFF444UTT	0.934913	1	Medium-high	7	0.00376336	0.000140462	0.0047363	0.000187035	0.0182738	0.00286402	0.00668882
ENCSR054RIR	SK-MEL-5	SK-MEL-5	cell line	RAMPAGE	ENCFF401XLB	ENCFF444UTT	0.934913	1	Medium-high	8	0.00644966	3.93664e-05	0.00601076	0.000120841	0.0151422	0.0022125	0.000617236
ENCSR054RIR	SK-MEL-5	SK-MEL-5	cell line	RAMPAGE	ENCFF401XLB	ENCFF444UTT	0.934913	1	Medium-high	9	0.0022738	3.78659e-05	0.00167187	0.000111939	0.0115696	0.00180635	0.00301114
ENCSR054RIR	SK-MEL-5	SK-MEL-5	cell line	RAMPAGE	ENCFF401XLB	ENCFF444UTT	0.934913	1	Medium-high	10	0.000484347	3.31665e-05	0.00120258	0.000480492	0.0100122	0.00263841	0.00122075
ENCSR054RIR	SK-MEL-5	SK-MEL-5	cell line	RAMPAGE	ENCFF401XLB	ENCFF444UTT	0.934913	1	Medium	1	0.0212585	0.000203907	0.00639586	3.94964e-05	0.0376565	0.0386355	0.0206951
ENCSR054RIR	SK-MEL-5	SK-MEL-5	cell line	RAMPAGE	ENCFF401XLB	ENCFF444UTT	0.934913	1	Medium	2	0.0278037	4.82444e-05	0.0176898	0.000105286	0.0261909	0.0276633	0.0094108
ENCSR054RIR	SK-MEL-5	SK-MEL-5	cell line	RAMPAGE	ENCFF401XLB	ENCFF444UTT	0.934913	1	Medium	3	0.0105096	5.4593e-05	0.00914554	0.000445771	0.0203011	0.0149548	0.00375895
ENCSR054RIR	SK-MEL-5	SK-MEL-5	cell line	RAMPAGE	ENCFF401XLB	ENCFF444UTT	0.934913	1	Medium	4	0.00481287	6.47598e-05	0.00791717	0.000243417	0.0146918	0.00936169	0.00307389
ENCSR054RIR	SK-MEL-5	SK-MEL-5	cell line	RAMPAGE	ENCFF401XLB	ENCFF444UTT	0.934913	1	Medium	5	0.00411697	3.74519e-05	0.006352	0.00357294	0.0105961	0.00465873	0.001582
ENCSR054RIR	SK-MEL-5	SK-MEL-5	cell line	RAMPAGE	ENCFF401XLB	ENCFF444UTT	0.934913	1	Medium	6	0.0019153	5.1715e-05	0.00477249	0.000289395	0.00837782	0.00208958	0.00348948
ENCSR054RIR	SK-MEL-5	SK-MEL-5	cell line	RAMPAGE	ENCFF401XLB	ENCFF444UTT	0.934913	1	Medium	7	0.00122221	4.46108e-05	0.00350603	0.000160984	0.00691809	0.00226485	0.00110779
ENCSR054RIR	SK-MEL-5	SK-MEL-5	cell line	RAMPAGE	ENCFF401XLB	ENCFF444UTT	0.934913	1	Medium	8	0.000932151	7.18269e-05	0.00213594	0.00016373	0.00577853	0.00210481	0.00168976
ENCSR054RIR	SK-MEL-5	SK-MEL-5	cell line	RAMPAGE	ENCFF401XLB	ENCFF444UTT	0.934913	1	Medium	9	0.00315007	3.79368e-05	0.00194114	0.000180861	0.00589114	0.000530731	0.000444916
ENCSR054RIR	SK-MEL-5	SK-MEL-5	cell line	RAMPAGE	ENCFF401XLB	ENCFF444UTT	0.934913	1	Medium	10	0.000433023	2.18218e-05	0.000360127	0.000145239	0.00378406	0.00122535	0.000907964
ENCSR054RIR	SK-MEL-5	SK-MEL-5	cell line	RAMPAGE	ENCFF401XLB	ENCFF444UTT	0.934913	1	Medium-low	1	0.014105	9.93529e-05	0.0193093	0.000161158	0.0136399	0.017169	0.00661131
ENCSR054RIR	SK-MEL-5	SK-MEL-5	cell line	RAMPAGE	ENCFF401XLB	ENCFF444UTT	0.934913	1	Medium-low	2	0.00567356	4.07586e-05	0.00658074	4.06918e-05	0.00907243	0.00883027	0.0042311
ENCSR054RIR	SK-MEL-5	SK-MEL-5	cell line	RAMPAGE	ENCFF401XLB	ENCFF444UTT	0.934913	1	Medium-low	3	0.0041858	2.34974e-05	0.00453722	6.7983e-05	0.00675526	0.00475661	0.00235772
ENCSR054RIR	SK-MEL-5	SK-MEL-5	cell line	RAMPAGE	ENCFF401XLB	ENCFF444UTT	0.934913	1	Medium-low	4	0.00191234	5.62221e-05	0.00221097	0.000252252	0.00480439	0.00426256	0.0015344
ENCSR054RIR	SK-MEL-5	SK-MEL-5	cell line	RAMPAGE	ENCFF401XLB	ENCFF444UTT	0.934913	1	Medium-low	5	0.00126589	3.93243e-05	0.00187776	0.000221213	0.00397727	0.00303687	0.000608779
ENCSR054RIR	SK-MEL-5	SK-MEL-5	cell line	RAMPAGE	ENCFF401XLB	ENCFF444UTT	0.934913	1	Medium-low	6	0.000466626	1.85202e-05	0.0017935	9.40118e-05	0.00339387	0.00226925	0.00065037
ENCSR054RIR	SK-MEL-5	SK-MEL-5	cell line	RAMPAGE	ENCFF401XLB	ENCFF444UTT	0.934913	1	Medium-low	7	0.000525932	1.6299e-05	0.000796351	6.02299e-05	0.00317694	0.00229052	0.00102861
ENCSR054RIR	SK-MEL-5	SK-MEL-5	cell line	RAMPAGE	ENCFF401XLB	ENCFF444UTT	0.934913	1	Medium-low	8	0.00116912	4.28845e-05	0.00132119	7.46996e-05	0.00251815	0.000908096	0.000564065
ENCSR054RIR	SK-MEL-5	SK-MEL-5	cell line	RAMPAGE	ENCFF401XLB	ENCFF444UTT	0.934913	1	Medium-low	9	0.000479748	2.08847e-05	0.000403069	8.65056e-05	0.0018055	0.000278687	0.00038271
ENCSR054RIR	SK-MEL-5	SK-MEL-5	cell line	RAMPAGE	ENCFF401XLB	ENCFF444UTT	0.934913	1	Medium-low	10	0.000320643	4.12299e-05	0.000578144	0.000168304	0.00135673	0.00102731	0.000312812
ENCSR054RIR	SK-MEL-5	SK-MEL-5	cell line	RAMPAGE	ENCFF401XLB	ENCFF444UTT	0.934913	1	Low	1	0.00721705	0.000495497	0.00628764	0.000275117	0.00298506	0.00294363	0.00273576
ENCSR054RIR	SK-MEL-5	SK-MEL-5	cell line	RAMPAGE	ENCFF401XLB	ENCFF444UTT	0.934913	1	Low	2	0.00209191	0.000324525	0.0021466	0.000253108	0.00247627	0.00140184	0.00107791
ENCSR054RIR	SK-MEL-5	SK-MEL-5	cell line	RAMPAGE	ENCFF401XLB	ENCFF444UTT	0.934913	1	Low	3	0.000869154	3.29093e-05	0.00218476	0.000107263	0.00182319	0.00227329	0.000416794
ENCSR054RIR	SK-MEL-5	SK-MEL-5	cell line	RAMPAGE	ENCFF401XLB	ENCFF444UTT	0.934913	1	Low	4	0.000403513	2.90512e-05	0.00142374	0.000124329	0.00198981	0.000893143	0.000701749
ENCSR054RIR	SK-MEL-5	SK-MEL-5	cell line	RAMPAGE	ENCFF401XLB	ENCFF444UTT	0.934913	1	Low	5	0.000595133	2.32442e-05	0.000960363	0.000142143	0.00106963	0.000624587	0.000489286
ENCSR054RIR	SK-MEL-5	SK-MEL-5	cell line	RAMPAGE	ENCFF401XLB	ENCFF444UTT	0.934913	1	Low	6	0.000659782	2.36369e-05	0.000309402	6.42625e-05	0.000767828	0.000409528	0.000219777
ENCSR054RIR	SK-MEL-5	SK-MEL-5	cell line	RAMPAGE	ENCFF401XLB	ENCFF444UTT	0.934913	1	Low	7	0.000220009	2.54511e-05	0.000357854	7.10777e-05	0.000624977	0.000275138	0.000419728
ENCSR054RIR	SK-MEL-5	SK-MEL-5	cell line	RAMPAGE	ENCFF401XLB	ENCFF444UTT	0.934913	1	Low	8	0.000210622	1.98766e-05	0.000833809	4.50792e-05	0.000499178	0.000222373	0.000246258
ENCSR054RIR	SK-MEL-5	SK-MEL-5	cell line	RAMPAGE	ENCFF401XLB	ENCFF444UTT	0.934913	1	Low	9	0.00024554	2.97932e-05	0.000173877	5.60389e-05	0.000324837	0.000211935	0.000136886
ENCSR054RIR	SK-MEL-5	SK-MEL-5	cell line	RAMPAGE	ENCFF401XLB	ENCFF444UTT	0.934913	1	Low	10	0.000179592	2.62941e-05	0.00016002	9.44744e-05	0.000296513	0.00021411	0.000250536
ENCSR295GUQ	HT-29	HT-29	cell line	RAMPAGE	ENCFF225PCY	ENCFF828BNK	0.884288	1	High	1	0.00993942	2.73342e-05	0.0224889	0.000137681	0.300195	0.222529	0.318881
ENCSR295GUQ	HT-29	HT-29	cell line	RAMPAGE	ENCFF225PCY	ENCFF828BNK	0.884288	1	High	2	0.0508661	7.51493e-05	0.0526029	9.08639e-05	0.205701	0.347113	0.101784
ENCSR295GUQ	HT-29	HT-29	cell line	RAMPAGE	ENCFF225PCY	ENCFF828BNK	0.884288	1	High	3	0.0265133	0.000140763	0.0186326	0.000897235	0.176406	0.284585	0.227602
ENCSR295GUQ	HT-29	HT-29	cell line	RAMPAGE	ENCFF225PCY	ENCFF828BNK	0.884288	1	High	4	0.0161496	9.11151e-05	0.0594968	0.0010589	0.163255	0.0488867	0.0116323
ENCSR295GUQ	HT-29	HT-29	cell line	RAMPAGE	ENCFF225PCY	ENCFF828BNK	0.884288	1	High	5	0.0131807	6.59103e-05	0.121666	0.00100216	0.134488	0.0348923	0.000432714
ENCSR295GUQ	HT-29	HT-29	cell line	RAMPAGE	ENCFF225PCY	ENCFF828BNK	0.884288	1	High	6	0.00846012	0.000198221	0.0102771	0.000183162	0.094464	0.0116573	0.00278139
ENCSR295GUQ	HT-29	HT-29	cell line	RAMPAGE	ENCFF225PCY	ENCFF828BNK	0.884288	1	High	7	0.00232185	0.000108425	0.0126886	0.00143478	0.0573071	0.00598778	0.00214249
ENCSR295GUQ	HT-29	HT-29	cell line	RAMPAGE	ENCFF225PCY	ENCFF828BNK	0.884288	1	High	8	0.00172941	8.62085e-05	0.00648275	0.00191276	0.0415112	0.00159638	0.000653421
ENCSR295GUQ	HT-29	HT-29	cell line	RAMPAGE	ENCFF225PCY	ENCFF828BNK	0.884288	1	High	9	0.00343751	6.10636e-05	0.00375128	0.000414825	0.0374539	0.00372989	0.000937971
ENCSR295GUQ	HT-29	HT-29	cell line	RAMPAGE	ENCFF225PCY	ENCFF828BNK	0.884288	1	High	10	0.00219257	5.26054e-05	0.00357586	0.000855781	0.0290975	0.00220832	0.00498774
ENCSR295GUQ	HT-29	HT-29	cell line	RAMPAGE	ENCFF225PCY	ENCFF828BNK	0.884288	1	Medium-high	1	0.0241394	0.000155673	0.00744039	7.97597e-05	0.0423855	0.0389942	0.0225801
ENCSR295GUQ	HT-29	HT-29	cell line	RAMPAGE	ENCFF225PCY	ENCFF828BNK	0.884288	1	Medium-high	2	0.0201102	0.000130678	0.0176573	0.000137155	0.032124	0.0282553	0.0106399
ENCSR295GUQ	HT-29	HT-29	cell line	RAMPAGE	ENCFF225PCY	ENCFF828BNK	0.884288	1	Medium-high	3	0.0113282	8.9155e-05	0.0122929	0.000619662	0.0232096	0.0139817	0.00406591
ENCSR295GUQ	HT-29	HT-29	cell line	RAMPAGE	ENCFF225PCY	ENCFF828BNK	0.884288	1	Medium-high	4	0.00522535	9.82375e-05	0.0100595	0.000205321	0.0162161	0.0112786	0.00325235
ENCSR295GUQ	HT-29	HT-29	cell line	RAMPAGE	ENCFF225PCY	ENCFF828BNK	0.884288	1	Medium-high	5	0.0039239	8.07231e-05	0.00457742	0.000321024	0.0133687	0.00875314	0.00170177
ENCSR295GUQ	HT-29	HT-29	cell line	RAMPAGE	ENCFF225PCY	ENCFF828BNK	0.884288	1	Medium-high	6	0.00359786	5.48224e-05	0.00338267	0.000205732	0.0104121	0.00213597	0.00189289
ENCSR295GUQ	HT-29	HT-29	cell line	RAMPAGE	ENCFF225PCY	ENCFF828BNK	0.884288	1	Medium-high	7	0.00179202	5.51161e-05	0.00191058	0.000208036	0.00809591	0.00282588	0.00267071
ENCSR295GUQ	HT-29	HT-29	cell line	RAMPAGE	ENCFF225PCY	ENCFF828BNK	0.884288	1	Medium-high	8	0.00076076	5.80978e-05	0.00350702	0.000121896	0.00672042	0.00130219	0.00172168
ENCSR295GUQ	HT-29	HT-29	cell line	RAMPAGE	ENCFF225PCY	ENCFF828BNK	0.884288	1	Medium-high	9	0.00153267	4.94579e-05	0.00303785	0.000186213	0.00632972	0.00128848	0.000711861
ENCSR295GUQ	HT-29	HT-29	cell line	RAMPAGE	ENCFF225PCY	ENCFF828BNK	0.884288	1	Medium-high	10	0.000329137	1.61029e-05	0.000384281	0.000133604	0.00486951	0.00103127	0.000161091
ENCSR295GUQ	HT-29	HT-29	cell line	RAMPAGE	ENCFF225PCY	ENCFF828BNK	0.884288	1	Medium	1	0.0148939	9.12026e-05	0.00223292	0.000287497	0.0167098	0.0193372	0.0164209
ENCSR295GUQ	HT-29	HT-29	cell line	RAMPAGE	ENCFF225PCY	ENCFF828BNK	0.884288	1	Medium	2	0.00999208	6.14926e-05	0.006708	0.000219337	0.0121961	0.0114225	0.00534815
ENCSR295GUQ	HT-29	HT-29	cell line	RAMPAGE	ENCFF225PCY	ENCFF828BNK	0.884288	1	Medium	3	0.00402035	3.29101e-05	0.00582041	0.000325066	0.00902925	0.00620507	0.00149873
ENCSR295GUQ	HT-29	HT-29	cell line	RAMPAGE	ENCFF225PCY	ENCFF828BNK	0.884288	1	Medium	4	0.00194384	6.52771e-05	0.00550138	0.000158463	0.0061166	0.00304729	0.00131827
ENCSR295GUQ	HT-29	HT-29	cell line	RAMPAGE	ENCFF225PCY	ENCFF828BNK	0.884288	1	Medium	5	0.00153808	4.01413e-05	0.0030436	0.000133973	0.0047859	0.00209362	0.00116748
ENCSR295GUQ	HT-29	HT-29	cell line	RAMPAGE	ENCFF225PCY	ENCFF828BNK	0.884288	1	Medium	6	0.000702422	4.33544e-05	0.00283832	0.000171875	0.00370462	0.00168225	0.000656137
ENCSR295GUQ	HT-29	HT-29	cell line	RAMPAGE	ENCFF225PCY	ENCFF828BNK	0.884288	1	Medium	7	0.0007778	4.4086e-05	0.000977504	0.000164081	0.00323904	0.000827395	0.000710598
ENCSR295GUQ	HT-29	HT-29	cell line	RAMPAGE	ENCFF225PCY	ENCFF828BNK	0.884288	1	Medium	8	0.000459007	2.95266e-05	0.00195281	0.000190795	0.00276915	0.000410426	0.000361415
ENCSR295GUQ	HT-29	HT-29	cell line	RAMPAGE	ENCFF225PCY	ENCFF828BNK	0.884288	1	Medium	9	0.000684927	4.35418e-05	0.000930802	0.000137284	0.00218117	0.000481806	0.000267736
ENCSR295GUQ	HT-29	HT-29	cell line	RAMPAGE	ENCFF225PCY	ENCFF828BNK	0.884288	1	Medium	10	0.00026544	3.78324e-05	0.000397496	0.000238872	0.00198908	0.000294887	0.000534174
ENCSR295GUQ	HT-29	HT-29	cell line	RAMPAGE	ENCFF225PCY	ENCFF828BNK	0.884288	1	Medium-low	1	0.00685743	6.44244e-05	0.0136832	0.000285261	0.00637005	0.00709042	0.00945204
ENCSR295GUQ	HT-29	HT-29	cell line	RAMPAGE	ENCFF225PCY	ENCFF828BNK	0.884288	1	Medium-low	2	0.0048505	5.83272e-05	0.0031323	0.0002269	0.00469941	0.00410433	0.00138559
ENCSR295GUQ	HT-29	HT-29	cell line	RAMPAGE	ENCFF225PCY	ENCFF828BNK	0.884288	1	Medium-low	3	0.00221119	3.53889e-05	0.00174441	0.000120298	0.00349295	0.00263509	0.000890959
ENCSR295GUQ	HT-29	HT-29	cell line	RAMPAGE	ENCFF225PCY	ENCFF828BNK	0.884288	1	Medium-low	4	0.00110675	2.98354e-05	0.0010647	0.00014651	0.00263629	0.00182479	0.000416609
ENCSR295GUQ	HT-29	HT-29	cell line	RAMPAGE	ENCFF225PCY	ENCFF828BNK	0.884288	1	Medium-low	5	0.000912254	3.90903e-05	0.000936242	0.000164285	0.00211066	0.00117635	0.000311967
ENCSR295GUQ	HT-29	HT-29	cell line	RAMPAGE	ENCFF225PCY	ENCFF828BNK	0.884288	1	Medium-low	6	0.000917805	2.6631e-05	0.00131364	6.00843e-05	0.0016082	0.000743616	0.000683179
ENCSR295GUQ	HT-29	HT-29	cell line	RAMPAGE	ENCFF225PCY	ENCFF828BNK	0.884288	1	Medium-low	7	0.000699107	4.98456e-05	0.000598919	0.000121957	0.00138913	0.000324479	0.000398553
ENCSR295GUQ	HT-29	HT-29	cell line	RAMPAGE	ENCFF225PCY	ENCFF828BNK	0.884288	1	Medium-low	8	0.000443269	5.04143e-05	0.000409709	8.61609e-05	0.00113493	0.000285988	0.000354306
ENCSR295GUQ	HT-29	HT-29	cell line	RAMPAGE	ENCFF225PCY	ENCFF828BNK	0.884288	1	Medium-low	9	0.000335072	6.35474e-05	0.000430457	0.000108563	0.000942828	0.000233845	0.000211142
ENCSR295GUQ	HT-29	HT-29	cell line	RAMPAGE	ENCFF225PCY	ENCFF828BNK	0.884288	1	Medium-low	10	0.000342619	1.94045e-05	0.00038731	4.56252e-05	0.000729482	0.000200796	6.00825e-05
ENCSR295GUQ	HT-29	HT-29	cell line	RAMPAGE	ENCFF225PCY	ENCFF828BNK	0.884288	1	Low	1	0.00347752	0.000473444	0.00178771	0.000580966	0.00198458	0.00179358	0.000862068
ENCSR295GUQ	HT-29	HT-29	cell line	RAMPAGE	ENCFF225PCY	ENCFF828BNK	0.884288	1	Low	2	0.00135683	0.000153334	0.00200595	0.000283022	0.00130033	0.00111985	0.000819974
ENCSR295GUQ	HT-29	HT-29	cell line	RAMPAGE	ENCFF225PCY	ENCFF828BNK	0.884288	1	Low	3	0.000602799	6.67822e-05	0.00203018	0.000154787	0.00122807	0.000559103	0.000338844
ENCSR295GUQ	HT-29	HT-29	cell line	RAMPAGE	ENCFF225PCY	ENCFF828BNK	0.884288	1	Low	4	0.000377556	3.6106e-05	0.000710348	9.25992e-05	0.00103949	0.000677406	0.000193494
ENCSR295GUQ	HT-29	HT-29	cell line	RAMPAGE	ENCFF225PCY	ENCFF828BNK	0.884288	1	Low	5	0.000244681	3.71802e-05	0.000703399	0.000204486	0.000709567	0.000322956	0.000309087
ENCSR295GUQ	HT-29	HT-29	cell line	RAMPAGE	ENCFF225PCY	ENCFF828BNK	0.884288	1	Low	6	0.000179635	2.53354e-05	0.000237777	6.67353e-05	0.000509348	0.000300692	0.00016622
ENCSR295GUQ	HT-29	HT-29	cell line	RAMPAGE	ENCFF225PCY	ENCFF828BNK	0.884288	1	Low	7	0.000166906	3.949e-05	0.000211007	7.12361e-05	0.000369126	0.00019886	0.00035426
ENCSR295GUQ	HT-29	HT-29	cell line	RAMPAGE	ENCFF225PCY	ENCFF828BNK	0.884288	1	Low	8	0.000140588	2.4306e-05	0.000679878	4.82658e-05	0.000291347	0.000165306	8.59132e-05
ENCSR295GUQ	HT-29	HT-29	cell line	RAMPAGE	ENCFF225PCY	ENCFF828BNK	0.884288	1	Low	9	0.000160035	2.81177e-05	0.000211903	5.80008e-05	0.000237894	0.000262999	0.000111547
ENCSR295GUQ	HT-29	HT-29	cell line	RAMPAGE	ENCFF225PCY	ENCFF828BNK	0.884288	1	Low	10	0.000114354	3.81181e-05	0.000134827	7.05048e-05	0.000262174	0.000350179	6.5764e-05
ENCSR855LXJ	OCI-LY7	OCI-LY7	cell line	RAMPAGE	ENCFF238OTV	ENCFF096ITW	0.881506	1	High	1	0.00855399	0.00022961	0.00927052	3.55191e-05	0.233581	0.16674	0.0830645
ENCSR855LXJ	OCI-LY7	OCI-LY7	cell line	RAMPAGE	ENCFF238OTV	ENCFF096ITW	0.881506	1	High	2	0.0486503	0.000168609	0.0438016	6.20144e-05	0.158952	0.166992	0.0455222
ENCSR855LXJ	OCI-LY7	OCI-LY7	cell line	RAMPAGE	ENCFF238OTV	ENCFF096ITW	0.881506	1	High	3	0.0232803	5.65998e-05	0.0271148	0.000354586	0.132345	1.00094	0.132416
ENCSR855LXJ	OCI-LY7	OCI-LY7	cell line	RAMPAGE	ENCFF238OTV	ENCFF096ITW	0.881506	1	High	4	0.0187372	0.000110156	0.0478924	0.000451993	0.155042	0.0448166	0.0165832
ENCSR855LXJ	OCI-LY7	OCI-LY7	cell line	RAMPAGE	ENCFF238OTV	ENCFF096ITW	0.881506	1	High	5	0.0131911	6.22996e-05	0.0741716	0.000228411	0.0838255	0.0234712	7.94306e-05
ENCSR855LXJ	OCI-LY7	OCI-LY7	cell line	RAMPAGE	ENCFF238OTV	ENCFF096ITW	0.881506	1	High	6	0.00507518	0.000100213	0.00620982	0.000260275	0.0682411	0.00505822	0.0028155
ENCSR855LXJ	OCI-LY7	OCI-LY7	cell line	RAMPAGE	ENCFF238OTV	ENCFF096ITW	0.881506	1	High	7	0.00177274	0.000105975	0.00724301	0.000765678	0.0448321	0.00500837	0.00466804
ENCSR855LXJ	OCI-LY7	OCI-LY7	cell line	RAMPAGE	ENCFF238OTV	ENCFF096ITW	0.881506	1	High	8	0.00202541	3.78853e-05	0.00309321	0.00105824	0.0405128	0.000830394	0.000258367
ENCSR855LXJ	OCI-LY7	OCI-LY7	cell line	RAMPAGE	ENCFF238OTV	ENCFF096ITW	0.881506	1	High	9	0.00242361	6.44026e-05	0.00353136	0.000185423	0.0409321	0.000786759	0.00124514
ENCSR855LXJ	OCI-LY7	OCI-LY7	cell line	RAMPAGE	ENCFF238OTV	ENCFF096ITW	0.881506	1	High	10	0.00204034	2.51046e-05	0.00165906	0.000482227	0.0299852	0.00121699	0.00203173
ENCSR855LXJ	OCI-LY7	OCI-LY7	cell line	RAMPAGE	ENCFF238OTV	ENCFF096ITW	0.881506	1	Medium-high	1	0.0212071	0.000141979	0.00444925	7.07821e-05	0.0336705	0.0300753	0.0207081
ENCSR855LXJ	OCI-LY7	OCI-LY7	cell line	RAMPAGE	ENCFF238OTV	ENCFF096ITW	0.881506	1	Medium-high	2	0.0139118	7.244e-05	0.00758579	5.71954e-05	0.0245649	0.0275157	0.0106542
ENCSR855LXJ	OCI-LY7	OCI-LY7	cell line	RAMPAGE	ENCFF238OTV	ENCFF096ITW	0.881506	1	Medium-high	3	0.00972639	6.26468e-05	0.0055087	3.68433e-05	0.0178796	0.0170813	0.00559968
ENCSR855LXJ	OCI-LY7	OCI-LY7	cell line	RAMPAGE	ENCFF238OTV	ENCFF096ITW	0.881506	1	Medium-high	4	0.00477675	4.16084e-05	0.00519138	0.000142367	0.0140027	0.00877235	0.00372807
ENCSR855LXJ	OCI-LY7	OCI-LY7	cell line	RAMPAGE	ENCFF238OTV	ENCFF096ITW	0.881506	1	Medium-high	5	0.00338163	3.31237e-05	0.00278214	0.000102982	0.0117437	0.00500368	0.00178358
ENCSR855LXJ	OCI-LY7	OCI-LY7	cell line	RAMPAGE	ENCFF238OTV	ENCFF096ITW	0.881506	1	Medium-high	6	0.00163144	3.6016e-05	0.00176613	0.000160652	0.00890634	0.0024022	0.00105666
ENCSR855LXJ	OCI-LY7	OCI-LY7	cell line	RAMPAGE	ENCFF238OTV	ENCFF096ITW	0.881506	1	Medium-high	7	0.00130125	4.25505e-05	0.00110763	0.000118941	0.00688892	0.00102852	0.00190684
ENCSR855LXJ	OCI-LY7	OCI-LY7	cell line	RAMPAGE	ENCFF238OTV	ENCFF096ITW	0.881506	1	Medium-high	8	0.000475448	7.94202e-05	0.00205261	0.000120761	0.00530479	0.00162308	0.0011025
ENCSR855LXJ	OCI-LY7	OCI-LY7	cell line	RAMPAGE	ENCFF238OTV	ENCFF096ITW	0.881506	1	Medium-high	9	0.000328141	3.68099e-05	0.000738332	8.23986e-05	0.00463876	0.00160759	9.5468e-05
ENCSR855LXJ	OCI-LY7	OCI-LY7	cell line	RAMPAGE	ENCFF238OTV	ENCFF096ITW	0.881506	1	Medium-high	10	0.000352845	3.17727e-05	0.000541444	0.000100942	0.00351714	0.000346022	0.000172064
ENCSR855LXJ	OCI-LY7	OCI-LY7	cell line	RAMPAGE	ENCFF238OTV	ENCFF096ITW	0.881506	1	Medium	1	0.0105837	0.000108641	0.00266064	0.000103558	0.013	0.014026	0.00794683
ENCSR855LXJ	OCI-LY7	OCI-LY7	cell line	RAMPAGE	ENCFF238OTV	ENCFF096ITW	0.881506	1	Medium	2	0.00627188	0.000224775	0.00441651	0.000173605	0.00888254	0.00827292	0.00326319
ENCSR855LXJ	OCI-LY7	OCI-LY7	cell line	RAMPAGE	ENCFF238OTV	ENCFF096ITW	0.881506	1	Medium	3	0.00322224	4.31959e-05	0.0040419	0.000281933	0.00655344	0.00522986	0.00168196
ENCSR855LXJ	OCI-LY7	OCI-LY7	cell line	RAMPAGE	ENCFF238OTV	ENCFF096ITW	0.881506	1	Medium	4	0.00199724	4.42257e-05	0.00267983	0.000164624	0.00482935	0.00289725	0.000528775
ENCSR855LXJ	OCI-LY7	OCI-LY7	cell line	RAMPAGE	ENCFF238OTV	ENCFF096ITW	0.881506	1	Medium	5	0.00119466	9.52034e-05	0.00180544	9.1644e-05	0.00346528	0.00110305	0.000513233
ENCSR855LXJ	OCI-LY7	OCI-LY7	cell line	RAMPAGE	ENCFF238OTV	ENCFF096ITW	0.881506	1	Medium	6	0.000709041	3.4108e-05	0.00146172	0.000134601	0.00284922	0.00095393	0.000806558
ENCSR855LXJ	OCI-LY7	OCI-LY7	cell line	RAMPAGE	ENCFF238OTV	ENCFF096ITW	0.881506	1	Medium	7	0.00052039	3.02386e-05	0.000692574	9.91079e-05	0.00239312	0.000692498	0.000350108
ENCSR855LXJ	OCI-LY7	OCI-LY7	cell line	RAMPAGE	ENCFF238OTV	ENCFF096ITW	0.881506	1	Medium	8	0.000486905	2.8508e-05	0.00116737	3.40232e-05	0.00190651	0.000387585	0.000284892
ENCSR855LXJ	OCI-LY7	OCI-LY7	cell line	RAMPAGE	ENCFF238OTV	ENCFF096ITW	0.881506	1	Medium	9	0.000209831	4.57113e-05	0.000504543	0.000102202	0.00158259	0.000585457	0.000122578
ENCSR855LXJ	OCI-LY7	OCI-LY7	cell line	RAMPAGE	ENCFF238OTV	ENCFF096ITW	0.881506	1	Medium	10	0.000206519	6.20956e-05	0.000288172	7.93121e-05	0.00128444	0.000298265	0.000461848
ENCSR855LXJ	OCI-LY7	OCI-LY7	cell line	RAMPAGE	ENCFF238OTV	ENCFF096ITW	0.881506	1	Medium-low	1	0.00518218	5.25086e-05	0.00257664	0.000665357	0.00516992	0.00608173	0.00833004
ENCSR855LXJ	OCI-LY7	OCI-LY7	cell line	RAMPAGE	ENCFF238OTV	ENCFF096ITW	0.881506	1	Medium-low	2	0.0037826	7.84194e-05	0.00199276	0.000236119	0.0042867	0.00419194	0.00123913
ENCSR855LXJ	OCI-LY7	OCI-LY7	cell line	RAMPAGE	ENCFF238OTV	ENCFF096ITW	0.881506	1	Medium-low	3	0.00140869	4.03203e-05	0.0018567	8.43862e-05	0.00300067	0.00170254	0.00106128
ENCSR855LXJ	OCI-LY7	OCI-LY7	cell line	RAMPAGE	ENCFF238OTV	ENCFF096ITW	0.881506	1	Medium-low	4	0.000745341	2.47779e-05	0.000658775	0.000116115	0.00212022	0.00122952	0.00029762
ENCSR855LXJ	OCI-LY7	OCI-LY7	cell line	RAMPAGE	ENCFF238OTV	ENCFF096ITW	0.881506	1	Medium-low	5	0.000354744	3.19038e-05	0.000664876	7.62139e-05	0.00153238	0.00142998	0.000264732
ENCSR855LXJ	OCI-LY7	OCI-LY7	cell line	RAMPAGE	ENCFF238OTV	ENCFF096ITW	0.881506	1	Medium-low	6	0.000335709	1.98681e-05	0.000510523	6.01228e-05	0.00158718	0.000651883	0.000415425
ENCSR855LXJ	OCI-LY7	OCI-LY7	cell line	RAMPAGE	ENCFF238OTV	ENCFF096ITW	0.881506	1	Medium-low	7	0.000453057	3.26452e-05	0.000484923	0.000216254	0.001068	0.000562088	0.000383981
ENCSR855LXJ	OCI-LY7	OCI-LY7	cell line	RAMPAGE	ENCFF238OTV	ENCFF096ITW	0.881506	1	Medium-low	8	0.000120922	4.50692e-05	0.000514235	8.98887e-05	0.000898154	0.00032386	0.000217393
ENCSR855LXJ	OCI-LY7	OCI-LY7	cell line	RAMPAGE	ENCFF238OTV	ENCFF096ITW	0.881506	1	Medium-low	9	0.000359011	1.85217e-05	0.000122729	4.58201e-05	0.000796205	0.000126887	0.00013979
ENCSR855LXJ	OCI-LY7	OCI-LY7	cell line	RAMPAGE	ENCFF238OTV	ENCFF096ITW	0.881506	1	Medium-low	10	0.000216372	4.2499e-05	0.000332898	0.000134	0.000525363	0.000239088	0.000201226
ENCSR855LXJ	OCI-LY7	OCI-LY7	cell line	RAMPAGE	ENCFF238OTV	ENCFF096ITW	0.881506	1	Low	1	0.00286002	0.000137577	0.00138559	0.000345364	0.0017268	0.00185317	0.000873224
ENCSR855LXJ	OCI-LY7	OCI-LY7	cell line	RAMPAGE	ENCFF238OTV	ENCFF096ITW	0.881506	1	Low	2	0.00135136	0.000214934	0.00111362	0.000220206	0.000937883	0.00101222	0.000675526
ENCSR855LXJ	OCI-LY7	OCI-LY7	cell line	RAMPAGE	ENCFF238OTV	ENCFF096ITW	0.881506	1	Low	3	0.000689685	6.2204e-05	0.000813263	8.72784e-05	0.000916495	0.000610508	0.000247031
ENCSR855LXJ	OCI-LY7	OCI-LY7	cell line	RAMPAGE	ENCFF238OTV	ENCFF096ITW	0.881506	1	Low	4	0.000288671	3.79789e-05	0.000336711	0.00012517	0.000671796	0.000367951	0.000163936
ENCSR855LXJ	OCI-LY7	OCI-LY7	cell line	RAMPAGE	ENCFF238OTV	ENCFF096ITW	0.881506	1	Low	5	0.000348538	3.7287e-05	0.000360815	0.000270199	0.000531697	0.000278275	0.00010645
ENCSR855LXJ	OCI-LY7	OCI-LY7	cell line	RAMPAGE	ENCFF238OTV	ENCFF096ITW	0.881506	1	Low	6	0.000322627	2.15644e-05	0.000350357	4.67435e-05	0.000453533	0.000217682	0.000126799
ENCSR855LXJ	OCI-LY7	OCI-LY7	cell line	RAMPAGE	ENCFF238OTV	ENCFF096ITW	0.881506	1	Low	7	0.00011367	3.79359e-05	0.000223102	6.49393e-05	0.000437808	0.000294941	0.000109558
ENCSR855LXJ	OCI-LY7	OCI-LY7	cell line	RAMPAGE	ENCFF238OTV	ENCFF096ITW	0.881506	1	Low	8	0.000149421	2.17977e-05	0.000341289	8.04079e-05	0.00028602	0.000408283	0.000134498
ENCSR855LXJ	OCI-LY7	OCI-LY7	cell line	RAMPAGE	ENCFF238OTV	ENCFF096ITW	0.881506	1	Low	9	0.000179623	1.92832e-05	0.000396906	4.59203e-05	0.00028079	8.09032e-05	8.47822e-05
ENCSR855LXJ	OCI-LY7	OCI-LY7	cell line	RAMPAGE	ENCFF238OTV	ENCFF096ITW	0.881506	1	Low	10	0.000146595	2.4666e-05	0.000127544	8.81554e-05	0.000257235	0.000293515	6.8998e-05
ENCSR166TEB	hair follicular keratinocyte	hair follicular keratinocyte male adult (55 years)	primary cell	RAMPAGE	ENCFF055GMP	ENCFF290NRJ	0.826673	1	High	1	0.00316092	1.40909e-05	0.00286565	1.44132e-05	0.134161	0.106677	0.277447
ENCSR166TEB	hair follicular keratinocyte	hair follicular keratinocyte male adult (55 years)	primary cell	RAMPAGE	ENCFF055GMP	ENCFF290NRJ	0.826673	1	High	2	0.034782	5.41367e-05	0.0241975	0.00302783	0.0985216	0.114167	0.0258906
ENCSR166TEB	hair follicular keratinocyte	hair follicular keratinocyte male adult (55 years)	primary cell	RAMPAGE	ENCFF055GMP	ENCFF290NRJ	0.826673	1	High	3	0.0112702	2.82715e-05	0.0111213	6.57493e-05	0.0863152	0.208653	0.169674
ENCSR166TEB	hair follicular keratinocyte	hair follicular keratinocyte male adult (55 years)	primary cell	RAMPAGE	ENCFF055GMP	ENCFF290NRJ	0.826673	1	High	4	0.00854328	2.6967e-05	0.0305299	0.000238436	0.0860679	0.0286408	0.0143417
ENCSR166TEB	hair follicular keratinocyte	hair follicular keratinocyte male adult (55 years)	primary cell	RAMPAGE	ENCFF055GMP	ENCFF290NRJ	0.826673	1	High	5	0.00729404	1.60539e-06	0.0352411	0.000181229	0.0637579	0.0243407	8.3973e-05
ENCSR166TEB	hair follicular keratinocyte	hair follicular keratinocyte male adult (55 years)	primary cell	RAMPAGE	ENCFF055GMP	ENCFF290NRJ	0.826673	1	High	6	0.00334752	1.64424e-05	0.00283563	3.62337e-05	0.0508235	0.00538167	0.00198009
ENCSR166TEB	hair follicular keratinocyte	hair follicular keratinocyte male adult (55 years)	primary cell	RAMPAGE	ENCFF055GMP	ENCFF290NRJ	0.826673	1	High	7	0.00135261	6.57742e-06	0.00628836	0.000357577	0.0337827	0.00550087	0.0040907
ENCSR166TEB	hair follicular keratinocyte	hair follicular keratinocyte male adult (55 years)	primary cell	RAMPAGE	ENCFF055GMP	ENCFF290NRJ	0.826673	1	High	8	0.0011439	1.41561e-05	0.00404134	0.000285649	0.0277641	0.00032832	6.25332e-05
ENCSR166TEB	hair follicular keratinocyte	hair follicular keratinocyte male adult (55 years)	primary cell	RAMPAGE	ENCFF055GMP	ENCFF290NRJ	0.826673	1	High	9	0.00179791	8.98807e-06	0.00230177	3.06615e-05	0.0270534	0.000654727	0.00107123
ENCSR166TEB	hair follicular keratinocyte	hair follicular keratinocyte male adult (55 years)	primary cell	RAMPAGE	ENCFF055GMP	ENCFF290NRJ	0.826673	1	High	10	0.000597995	7.19173e-06	0.00114752	0.000131169	0.0196615	0.000879953	0.000108958
ENCSR166TEB	hair follicular keratinocyte	hair follicular keratinocyte male adult (55 years)	primary cell	RAMPAGE	ENCFF055GMP	ENCFF290NRJ	0.826673	1	Medium-high	1	0.0168855	1.89905e-05	0.00186607	0.00025119	0.0198016	0.0196075	0.0149421
ENCSR166TEB	hair follicular keratinocyte	hair follicular keratinocyte male adult (55 years)	primary cell	RAMPAGE	ENCFF055GMP	ENCFF290NRJ	0.826673	1	Medium-high	2	0.0093641	8.8943e-05	0.00625937	3.29853e-05	0.0148154	0.0102825	0.000913013
ENCSR166TEB	hair follicular keratinocyte	hair follicular keratinocyte male adult (55 years)	primary cell	RAMPAGE	ENCFF055GMP	ENCFF290NRJ	0.826673	1	Medium-high	3	0.00578734	1.65783e-05	0.00315696	9.24727e-05	0.0105462	0.0102817	0.00381001
ENCSR166TEB	hair follicular keratinocyte	hair follicular keratinocyte male adult (55 years)	primary cell	RAMPAGE	ENCFF055GMP	ENCFF290NRJ	0.826673	1	Medium-high	4	0.00299399	6.48971e-06	0.00320535	0.000372304	0.00810081	0.00386612	0.00220904
ENCSR166TEB	hair follicular keratinocyte	hair follicular keratinocyte male adult (55 years)	primary cell	RAMPAGE	ENCFF055GMP	ENCFF290NRJ	0.826673	1	Medium-high	5	0.00229504	1.36267e-05	0.00259092	4.45465e-05	0.00691798	0.00349245	7.66718e-05
ENCSR166TEB	hair follicular keratinocyte	hair follicular keratinocyte male adult (55 years)	primary cell	RAMPAGE	ENCFF055GMP	ENCFF290NRJ	0.826673	1	Medium-high	6	0.00114775	8.30327e-06	0.00261322	0.000124284	0.00502551	0.00112631	0.000467649
ENCSR166TEB	hair follicular keratinocyte	hair follicular keratinocyte male adult (55 years)	primary cell	RAMPAGE	ENCFF055GMP	ENCFF290NRJ	0.826673	1	Medium-high	7	0.000690643	3.27882e-05	0.00454547	7.64096e-05	0.00382755	0.000964562	0.000162547
ENCSR166TEB	hair follicular keratinocyte	hair follicular keratinocyte male adult (55 years)	primary cell	RAMPAGE	ENCFF055GMP	ENCFF290NRJ	0.826673	1	Medium-high	8	0.00065946	2.25933e-05	0.00181459	3.47635e-05	0.00292012	0.000852322	0.000130095
ENCSR166TEB	hair follicular keratinocyte	hair follicular keratinocyte male adult (55 years)	primary cell	RAMPAGE	ENCFF055GMP	ENCFF290NRJ	0.826673	1	Medium-high	9	0.00044059	8.75368e-06	0.00041961	3.21514e-05	0.00240621	0.000839758	8.27944e-05
ENCSR166TEB	hair follicular keratinocyte	hair follicular keratinocyte male adult (55 years)	primary cell	RAMPAGE	ENCFF055GMP	ENCFF290NRJ	0.826673	1	Medium-high	10	0.000170401	1.32616e-05	0.000131969	3.38545e-05	0.00182926	0.000738024	0.00029109
ENCSR166TEB	hair follicular keratinocyte	hair follicular keratinocyte male adult (55 years)	primary cell	RAMPAGE	ENCFF055GMP	ENCFF290NRJ	0.826673	1	Medium	1	0.00535915	2.14072e-05	0.00116548	7.87161e-06	0.00756884	0.00877809	0.00497459
ENCSR166TEB	hair follicular keratinocyte	hair follicular keratinocyte male adult (55 years)	primary cell	RAMPAGE	ENCFF055GMP	ENCFF290NRJ	0.826673	1	Medium	2	0.0045183	1.32264e-05	0.00230846	8.31306e-05	0.00527264	0.00604489	0.00249142
ENCSR166TEB	hair follicular keratinocyte	hair follicular keratinocyte male adult (55 years)	primary cell	RAMPAGE	ENCFF055GMP	ENCFF290NRJ	0.826673	1	Medium	3	0.00186026	4.31497e-06	0.00228044	1.29225e-05	0.00379106	0.0031416	0.000632519
ENCSR166TEB	hair follicular keratinocyte	hair follicular keratinocyte male adult (55 years)	primary cell	RAMPAGE	ENCFF055GMP	ENCFF290NRJ	0.826673	1	Medium	4	0.000836843	1.5934e-05	0.00193474	3.08277e-05	0.00275163	0.00120299	0.000418488
ENCSR166TEB	hair follicular keratinocyte	hair follicular keratinocyte male adult (55 years)	primary cell	RAMPAGE	ENCFF055GMP	ENCFF290NRJ	0.826673	1	Medium	5	0.000593236	3.73718e-06	0.000817906	6.47455e-05	0.00197973	0.000865982	0.00547256
ENCSR166TEB	hair follicular keratinocyte	hair follicular keratinocyte male adult (55 years)	primary cell	RAMPAGE	ENCFF055GMP	ENCFF290NRJ	0.826673	1	Medium	6	0.000413154	1.55464e-06	0.000598468	1.07185e-05	0.0016833	0.000710916	0.000838634
ENCSR166TEB	hair follicular keratinocyte	hair follicular keratinocyte male adult (55 years)	primary cell	RAMPAGE	ENCFF055GMP	ENCFF290NRJ	0.826673	1	Medium	7	0.000208649	2.23261e-06	0.000600912	2.34205e-05	0.00152	0.000536926	0.000229198
ENCSR166TEB	hair follicular keratinocyte	hair follicular keratinocyte male adult (55 years)	primary cell	RAMPAGE	ENCFF055GMP	ENCFF290NRJ	0.826673	1	Medium	8	0.00015168	1.3837e-05	0.000630719	4.55495e-05	0.00123149	0.000240782	0.000112538
ENCSR166TEB	hair follicular keratinocyte	hair follicular keratinocyte male adult (55 years)	primary cell	RAMPAGE	ENCFF055GMP	ENCFF290NRJ	0.826673	1	Medium	9	0.000310415	3.98981e-06	0.000294418	2.08666e-05	0.00106967	5.34983e-05	3.46571e-05
ENCSR166TEB	hair follicular keratinocyte	hair follicular keratinocyte male adult (55 years)	primary cell	RAMPAGE	ENCFF055GMP	ENCFF290NRJ	0.826673	1	Medium	10	0.000128899	1.87253e-05	7.87642e-05	3.63302e-05	0.000740797	0.000212083	0.000128242
ENCSR166TEB	hair follicular keratinocyte	hair follicular keratinocyte male adult (55 years)	primary cell	RAMPAGE	ENCFF055GMP	ENCFF290NRJ	0.826673	1	Medium-low	1	0.00317901	3.62439e-06	0.00110827	2.85452e-05	0.00282075	0.00308366	0.00237275
ENCSR166TEB	hair follicular keratinocyte	hair follicular keratinocyte male adult (55 years)	primary cell	RAMPAGE	ENCFF055GMP	ENCFF290NRJ	0.826673	1	Medium-low	2	0.00153778	6.67765e-06	0.00218692	5.18542e-06	0.00204166	0.00189074	0.000589224
ENCSR166TEB	hair follicular keratinocyte	hair follicular keratinocyte male adult (55 years)	primary cell	RAMPAGE	ENCFF055GMP	ENCFF290NRJ	0.826673	1	Medium-low	3	0.000652234	7.51415e-06	0.000970297	2.22325e-05	0.00162408	0.000800993	0.0004042
ENCSR166TEB	hair follicular keratinocyte	hair follicular keratinocyte male adult (55 years)	primary cell	RAMPAGE	ENCFF055GMP	ENCFF290NRJ	0.826673	1	Medium-low	4	0.000329453	4.57714e-06	0.00112099	5.02957e-05	0.00101473	0.00058875	0.000134846
ENCSR166TEB	hair follicular keratinocyte	hair follicular keratinocyte male adult (55 years)	primary cell	RAMPAGE	ENCFF055GMP	ENCFF290NRJ	0.826673	1	Medium-low	5	0.000192172	5.42454e-06	0.000452673	4.01943e-05	0.000776304	0.000782619	0.000156339
ENCSR166TEB	hair follicular keratinocyte	hair follicular keratinocyte male adult (55 years)	primary cell	RAMPAGE	ENCFF055GMP	ENCFF290NRJ	0.826673	1	Medium-low	6	0.000143895	4.22958e-06	0.000438506	1.52177e-05	0.000761385	0.000302208	7.56566e-05
ENCSR166TEB	hair follicular keratinocyte	hair follicular keratinocyte male adult (55 years)	primary cell	RAMPAGE	ENCFF055GMP	ENCFF290NRJ	0.826673	1	Medium-low	7	0.000174632	1.37918e-05	0.000636028	4.1275e-06	0.000406162	6.81629e-05	4.24263e-05
ENCSR166TEB	hair follicular keratinocyte	hair follicular keratinocyte male adult (55 years)	primary cell	RAMPAGE	ENCFF055GMP	ENCFF290NRJ	0.826673	1	Medium-low	8	8.10064e-05	2.99975e-06	0.000171604	1.82729e-05	0.000294042	8.10893e-05	7.88647e-05
ENCSR166TEB	hair follicular keratinocyte	hair follicular keratinocyte male adult (55 years)	primary cell	RAMPAGE	ENCFF055GMP	ENCFF290NRJ	0.826673	1	Medium-low	9	7.09883e-05	1.92651e-06	7.70175e-05	5.35107e-06	0.000300411	7.61247e-05	2.35124e-05
ENCSR166TEB	hair follicular keratinocyte	hair follicular keratinocyte male adult (55 years)	primary cell	RAMPAGE	ENCFF055GMP	ENCFF290NRJ	0.826673	1	Medium-low	10	6.24995e-05	1.14972e-05	0.000121058	4.31404e-05	0.000278892	0.000117486	8.92821e-05
ENCSR166TEB	hair follicular keratinocyte	hair follicular keratinocyte male adult (55 years)	primary cell	RAMPAGE	ENCFF055GMP	ENCFF290NRJ	0.826673	1	Low	1	0.00233326	3.54991e-05	0.00129895	0.000133003	0.000881959	0.000936351	0.000931519
ENCSR166TEB	hair follicular keratinocyte	hair follicular keratinocyte male adult (55 years)	primary cell	RAMPAGE	ENCFF055GMP	ENCFF290NRJ	0.826673	1	Low	2	0.00052039	2.70428e-05	0.000531454	5.93376e-05	0.000705708	0.000653962	0.000485174
ENCSR166TEB	hair follicular keratinocyte	hair follicular keratinocyte male adult (55 years)	primary cell	RAMPAGE	ENCFF055GMP	ENCFF290NRJ	0.826673	1	Low	3	0.000329879	1.70817e-05	0.000805805	5.73337e-05	0.000650104	0.000391345	0.000112256
ENCSR166TEB	hair follicular keratinocyte	hair follicular keratinocyte male adult (55 years)	primary cell	RAMPAGE	ENCFF055GMP	ENCFF290NRJ	0.826673	1	Low	4	0.000156891	7.83782e-06	0.000150687	1.3458e-05	0.000490419	0.000240837	9.58932e-05
ENCSR166TEB	hair follicular keratinocyte	hair follicular keratinocyte male adult (55 years)	primary cell	RAMPAGE	ENCFF055GMP	ENCFF290NRJ	0.826673	1	Low	5	0.00010126	4.33947e-05	0.000165924	6.06075e-05	0.000354551	0.000148304	9.26615e-05
ENCSR166TEB	hair follicular keratinocyte	hair follicular keratinocyte male adult (55 years)	primary cell	RAMPAGE	ENCFF055GMP	ENCFF290NRJ	0.826673	1	Low	6	0.000202155	2.93244e-06	0.000150367	8.61111e-06	0.000232808	0.000117244	6.67757e-05
ENCSR166TEB	hair follicular keratinocyte	hair follicular keratinocyte male adult (55 years)	primary cell	RAMPAGE	ENCFF055GMP	ENCFF290NRJ	0.826673	1	Low	7	0.000103739	3.5987e-06	9.52387e-05	2.81344e-05	0.000214165	0.000120041	3.26182e-05
ENCSR166TEB	hair follicular keratinocyte	hair follicular keratinocyte male adult (55 years)	primary cell	RAMPAGE	ENCFF055GMP	ENCFF290NRJ	0.826673	1	Low	8	6.22739e-05	7.11194e-06	8.32211e-05	2.50983e-05	0.000145405	0.000124337	5.81684e-05
ENCSR166TEB	hair follicular keratinocyte	hair follicular keratinocyte male adult (55 years)	primary cell	RAMPAGE	ENCFF055GMP	ENCFF290NRJ	0.826673	1	Low	9	4.13693e-05	2.40771e-06	0.000148665	1.14849e-05	0.000136022	7.54362e-05	0.000157197
ENCSR166TEB	hair follicular keratinocyte	hair follicular keratinocyte male adult (55 years)	primary cell	RAMPAGE	ENCFF055GMP	ENCFF290NRJ	0.826673	1	Low	10	2.354e-05	3.77152e-06	0.000108953	1.37004e-05	0.000278527	5.03482e-05	2.87859e-05
ENCSR000AGV	spinal cord	spinal cord tissue female embryo (24 weeks) and male embryo (22 weeks)	tissue	RAMPAGE	ENCFF171NBB	ENCFF286PHL	0.918374	1	High	1	0.0978585	0.00111527	0.153898	0.000911566	1.48751	1.25678	0.507559
ENCSR000AGV	spinal cord	spinal cord tissue female embryo (24 weeks) and male embryo (22 weeks)	tissue	RAMPAGE	ENCFF171NBB	ENCFF286PHL	0.918374	1	High	2	0.228011	0.000335703	0.153349	0.00657956	1.12146	1.21076	1.40841
ENCSR000AGV	spinal cord	spinal cord tissue female embryo (24 weeks) and male embryo (22 weeks)	tissue	RAMPAGE	ENCFF171NBB	ENCFF286PHL	0.918374	1	High	3	0.146281	0.000487035	0.309373	0.00170608	0.930087	1.24526	1.00477
ENCSR000AGV	spinal cord	spinal cord tissue female embryo (24 weeks) and male embryo (22 weeks)	tissue	RAMPAGE	ENCFF171NBB	ENCFF286PHL	0.918374	1	High	4	0.168763	0.000886824	0.411913	0.0183349	0.77447	0.241739	0.0380294
ENCSR000AGV	spinal cord	spinal cord tissue female embryo (24 weeks) and male embryo (22 weeks)	tissue	RAMPAGE	ENCFF171NBB	ENCFF286PHL	0.918374	1	High	5	0.0909731	0.00122256	0.187787	0.0202364	0.659094	0.212981	0.0310328
ENCSR000AGV	spinal cord	spinal cord tissue female embryo (24 weeks) and male embryo (22 weeks)	tissue	RAMPAGE	ENCFF171NBB	ENCFF286PHL	0.918374	1	High	6	0.0363016	0.000700874	0.113397	0.00170529	0.488331	0.0670616	0.0103976
ENCSR000AGV	spinal cord	spinal cord tissue female embryo (24 weeks) and male embryo (22 weeks)	tissue	RAMPAGE	ENCFF171NBB	ENCFF286PHL	0.918374	1	High	7	0.0345459	0.000536685	0.0634637	0.00540694	0.29734	0.0516495	0.0281532
ENCSR000AGV	spinal cord	spinal cord tissue female embryo (24 weeks) and male embryo (22 weeks)	tissue	RAMPAGE	ENCFF171NBB	ENCFF286PHL	0.918374	1	High	8	0.0165613	0.00105459	0.0463454	0.0130333	0.265766	0.0120423	0.00504698
ENCSR000AGV	spinal cord	spinal cord tissue female embryo (24 weeks) and male embryo (22 weeks)	tissue	RAMPAGE	ENCFF171NBB	ENCFF286PHL	0.918374	1	High	9	0.0127753	0.000668501	0.0405806	0.00233019	0.213417	0.0360859	0.0127887
ENCSR000AGV	spinal cord	spinal cord tissue female embryo (24 weeks) and male embryo (22 weeks)	tissue	RAMPAGE	ENCFF171NBB	ENCFF286PHL	0.918374	1	High	10	0.0172482	0.000437016	0.0576218	0.00303182	0.17113	0.0115594	0.0414127
ENCSR000AGV	spinal cord	spinal cord tissue female embryo (24 weeks) and male embryo (22 weeks)	tissue	RAMPAGE	ENCFF171NBB	ENCFF286PHL	0.918374	1	Medium-high	1	0.0860858	0.0122223	0.023113	0.000848927	0.260511	0.250459	0.171454
ENCSR000AGV	spinal cord	spinal cord tissue female embryo (24 weeks) and male embryo (22 weeks)	tissue	RAMPAGE	ENCFF171NBB	ENCFF286PHL	0.918374	1	Medium-high	2	0.113076	0.00149372	0.0752223	0.00094038	0.198143	0.16415	0.0501132
ENCSR000AGV	spinal cord	spinal cord tissue female embryo (24 weeks) and male embryo (22 weeks)	tissue	RAMPAGE	ENCFF171NBB	ENCFF286PHL	0.918374	1	Medium-high	3	0.0724981	0.000680936	0.0638964	0.00254623	0.139527	0.115279	0.044274
ENCSR000AGV	spinal cord	spinal cord tissue female embryo (24 weeks) and male embryo (22 weeks)	tissue	RAMPAGE	ENCFF171NBB	ENCFF286PHL	0.918374	1	Medium-high	4	0.0366076	0.00055522	0.0482857	0.00254761	0.102049	0.060312	0.0287391
ENCSR000AGV	spinal cord	spinal cord tissue female embryo (24 weeks) and male embryo (22 weeks)	tissue	RAMPAGE	ENCFF171NBB	ENCFF286PHL	0.918374	1	Medium-high	5	0.0203023	0.000550984	0.0370542	0.0020853	0.0826017	0.0329238	0.00831648
ENCSR000AGV	spinal cord	spinal cord tissue female embryo (24 weeks) and male embryo (22 weeks)	tissue	RAMPAGE	ENCFF171NBB	ENCFF286PHL	0.918374	1	Medium-high	6	0.0139687	0.000470121	0.0307735	0.0025948	0.066719	0.0153121	0.0130464
ENCSR000AGV	spinal cord	spinal cord tissue female embryo (24 weeks) and male embryo (22 weeks)	tissue	RAMPAGE	ENCFF171NBB	ENCFF286PHL	0.918374	1	Medium-high	7	0.00885272	0.000651985	0.0172319	0.00370145	0.0576063	0.0266537	0.0153623
ENCSR000AGV	spinal cord	spinal cord tissue female embryo (24 weeks) and male embryo (22 weeks)	tissue	RAMPAGE	ENCFF171NBB	ENCFF286PHL	0.918374	1	Medium-high	8	0.0146976	0.000771609	0.027131	0.00292135	0.0518173	0.0103778	0.00669145
ENCSR000AGV	spinal cord	spinal cord tissue female embryo (24 weeks) and male embryo (22 weeks)	tissue	RAMPAGE	ENCFF171NBB	ENCFF286PHL	0.918374	1	Medium-high	9	0.01112	0.000534535	0.00752465	0.00428421	0.0395904	0.0140971	0.00453673
ENCSR000AGV	spinal cord	spinal cord tissue female embryo (24 weeks) and male embryo (22 weeks)	tissue	RAMPAGE	ENCFF171NBB	ENCFF286PHL	0.918374	1	Medium-high	10	0.00731711	0.000551096	0.00918385	0.00120297	0.035249	0.0158316	0.0143964
ENCSR000AGV	spinal cord	spinal cord tissue female embryo (24 weeks) and male embryo (22 weeks)	tissue	RAMPAGE	ENCFF171NBB	ENCFF286PHL	0.918374	1	Medium	1	0.0803487	0.000599114	0.0208816	0.000901535	0.095025	0.107836	0.0622828
ENCSR000AGV	spinal cord	spinal cord tissue female embryo (24 weeks) and male embryo (22 weeks)	tissue	RAMPAGE	ENCFF171NBB	ENCFF286PHL	0.918374	1	Medium	2	0.0522804	0.000704458	0.0459562	0.000771825	0.0711637	0.0715161	0.0365612
ENCSR000AGV	spinal cord	spinal cord tissue female embryo (24 weeks) and male embryo (22 weeks)	tissue	RAMPAGE	ENCFF171NBB	ENCFF286PHL	0.918374	1	Medium	3	0.0317105	0.00041833	0.0303722	0.00150908	0.0560555	0.0314702	0.0174359
ENCSR000AGV	spinal cord	spinal cord tissue female embryo (24 weeks) and male embryo (22 weeks)	tissue	RAMPAGE	ENCFF171NBB	ENCFF286PHL	0.918374	1	Medium	4	0.014527	0.000565813	0.0224826	0.00091058	0.0399654	0.0258082	0.0190014
ENCSR000AGV	spinal cord	spinal cord tissue female embryo (24 weeks) and male embryo (22 weeks)	tissue	RAMPAGE	ENCFF171NBB	ENCFF286PHL	0.918374	1	Medium	5	0.0189115	0.000463325	0.0161709	0.00117976	0.0314697	0.0168071	0.00828637
ENCSR000AGV	spinal cord	spinal cord tissue female embryo (24 weeks) and male embryo (22 weeks)	tissue	RAMPAGE	ENCFF171NBB	ENCFF286PHL	0.918374	1	Medium	6	0.00851675	0.000477629	0.0102534	0.000833051	0.0267004	0.0102584	0.00745933
ENCSR000AGV	spinal cord	spinal cord tissue female embryo (24 weeks) and male embryo (22 weeks)	tissue	RAMPAGE	ENCFF171NBB	ENCFF286PHL	0.918374	1	Medium	7	0.00677624	0.000519912	0.0103863	0.000779737	0.0188086	0.00591677	0.011634
ENCSR000AGV	spinal cord	spinal cord tissue female embryo (24 weeks) and male embryo (22 weeks)	tissue	RAMPAGE	ENCFF171NBB	ENCFF286PHL	0.918374	1	Medium	8	0.0121727	0.000726666	0.00921453	0.00114545	0.014645	0.00277239	0.00304755
ENCSR000AGV	spinal cord	spinal cord tissue female embryo (24 weeks) and male embryo (22 weeks)	tissue	RAMPAGE	ENCFF171NBB	ENCFF286PHL	0.918374	1	Medium	9	0.00411041	0.000425941	0.00388054	0.000923386	0.013427	0.00415702	0.00361437
ENCSR000AGV	spinal cord	spinal cord tissue female embryo (24 weeks) and male embryo (22 weeks)	tissue	RAMPAGE	ENCFF171NBB	ENCFF286PHL	0.918374	1	Medium	10	0.00410686	0.000289627	0.0021628	0.00120521	0.0139158	0.00170592	0.00371307
ENCSR000AGV	spinal cord	spinal cord tissue female embryo (24 weeks) and male embryo (22 weeks)	tissue	RAMPAGE	ENCFF171NBB	ENCFF286PHL	0.918374	1	Medium-low	1	0.0321692	0.00101009	0.0330588	0.00146643	0.0432269	0.0393071	0.0260504
ENCSR000AGV	spinal cord	spinal cord tissue female embryo (24 weeks) and male embryo (22 weeks)	tissue	RAMPAGE	ENCFF171NBB	ENCFF286PHL	0.918374	1	Medium-low	2	0.0294821	0.000555973	0.018675	0.00290456	0.0318273	0.0271787	0.0127639
ENCSR000AGV	spinal cord	spinal cord tissue female embryo (24 weeks) and male embryo (22 weeks)	tissue	RAMPAGE	ENCFF171NBB	ENCFF286PHL	0.918374	1	Medium-low	3	0.016672	0.000501596	0.0677982	0.00072573	0.0206577	0.0186385	0.0108766
ENCSR000AGV	spinal cord	spinal cord tissue female embryo (24 weeks) and male embryo (22 weeks)	tissue	RAMPAGE	ENCFF171NBB	ENCFF286PHL	0.918374	1	Medium-low	4	0.00889924	0.000433374	0.00827019	0.000717063	0.015431	0.0100158	0.00474382
ENCSR000AGV	spinal cord	spinal cord tissue female embryo (24 weeks) and male embryo (22 weeks)	tissue	RAMPAGE	ENCFF171NBB	ENCFF286PHL	0.918374	1	Medium-low	5	0.00615574	0.000372224	0.00592497	0.00197085	0.0130704	0.0103965	0.00426327
ENCSR000AGV	spinal cord	spinal cord tissue female embryo (24 weeks) and male embryo (22 weeks)	tissue	RAMPAGE	ENCFF171NBB	ENCFF286PHL	0.918374	1	Medium-low	6	0.00440695	0.000516297	0.00521098	0.000624498	0.0111654	0.00300513	0.00535112
ENCSR000AGV	spinal cord	spinal cord tissue female embryo (24 weeks) and male embryo (22 weeks)	tissue	RAMPAGE	ENCFF171NBB	ENCFF286PHL	0.918374	1	Medium-low	7	0.00395137	0.00043363	0.00398679	0.000582012	0.0108084	0.00738878	0.00443905
ENCSR000AGV	spinal cord	spinal cord tissue female embryo (24 weeks) and male embryo (22 weeks)	tissue	RAMPAGE	ENCFF171NBB	ENCFF286PHL	0.918374	1	Medium-low	8	0.00674621	0.000479966	0.00313024	0.000675092	0.0101991	0.00334833	0.00302925
ENCSR000AGV	spinal cord	spinal cord tissue female embryo (24 weeks) and male embryo (22 weeks)	tissue	RAMPAGE	ENCFF171NBB	ENCFF286PHL	0.918374	1	Medium-low	9	0.00468184	0.000509977	0.00178394	0.000889665	0.00736343	0.00408103	0.00215562
ENCSR000AGV	spinal cord	spinal cord tissue female embryo (24 weeks) and male embryo (22 weeks)	tissue	RAMPAGE	ENCFF171NBB	ENCFF286PHL	0.918374	1	Medium-low	10	0.00251764	0.000479745	0.0029782	0.000687308	0.00558808	0.00210286	0.00241666
ENCSR000AGV	spinal cord	spinal cord tissue female embryo (24 weeks) and male embryo (22 weeks)	tissue	RAMPAGE	ENCFF171NBB	ENCFF286PHL	0.918374	1	Low	1	0.0116863	0.001488	0.00890066	0.00194392	0.00912094	0.00920949	0.00635513
ENCSR000AGV	spinal cord	spinal cord tissue female embryo (24 weeks) and male embryo (22 weeks)	tissue	RAMPAGE	ENCFF171NBB	ENCFF286PHL	0.918374	1	Low	2	0.00680102	0.000780778	0.00743882	0.00174008	0.00701044	0.00530568	0.00302178
ENCSR000AGV	spinal cord	spinal cord tissue female embryo (24 weeks) and male embryo (22 weeks)	tissue	RAMPAGE	ENCFF171NBB	ENCFF286PHL	0.918374	1	Low	3	0.00361694	0.00057384	0.0036034	0.000935728	0.00565263	0.00419733	0.00209121
ENCSR000AGV	spinal cord	spinal cord tissue female embryo (24 weeks) and male embryo (22 weeks)	tissue	RAMPAGE	ENCFF171NBB	ENCFF286PHL	0.918374	1	Low	4	0.00261512	0.00046473	0.00473145	0.00108197	0.00442082	0.00321255	0.00207619
ENCSR000AGV	spinal cord	spinal cord tissue female embryo (24 weeks) and male embryo (22 weeks)	tissue	RAMPAGE	ENCFF171NBB	ENCFF286PHL	0.918374	1	Low	5	0.0029607	0.000362933	0.00339251	0.000924771	0.00364333	0.002707	0.00151509
ENCSR000AGV	spinal cord	spinal cord tissue female embryo (24 weeks) and male embryo (22 weeks)	tissue	RAMPAGE	ENCFF171NBB	ENCFF286PHL	0.918374	1	Low	6	0.0020633	0.000337864	0.00184888	0.000607976	0.00321413	0.00252208	0.00174375
ENCSR000AGV	spinal cord	spinal cord tissue female embryo (24 weeks) and male embryo (22 weeks)	tissue	RAMPAGE	ENCFF171NBB	ENCFF286PHL	0.918374	1	Low	7	0.00179285	0.000378798	0.00218715	0.000537839	0.0027165	0.00227853	0.0017304
ENCSR000AGV	spinal cord	spinal cord tissue female embryo (24 weeks) and male embryo (22 weeks)	tissue	RAMPAGE	ENCFF171NBB	ENCFF286PHL	0.918374	1	Low	8	0.00184105	0.000351286	0.00162769	0.000605582	0.00307212	0.00216887	0.00154752
ENCSR000AGV	spinal cord	spinal cord tissue female embryo (24 weeks) and male embryo (22 weeks)	tissue	RAMPAGE	ENCFF171NBB	ENCFF286PHL	0.918374	1	Low	9	0.00150178	0.000272244	0.00136239	0.000767272	0.0026056	0.00149847	0.00122646
ENCSR000AGV	spinal cord	spinal cord tissue female embryo (24 weeks) and male embryo (22 weeks)	tissue	RAMPAGE	ENCFF171NBB	ENCFF286PHL	0.918374	1	Low	10	0.00140359	0.000419275	0.00122124	0.000916565	0.00259315	0.00200762	0.00130548
ENCSR479BMI	SK-N-DZ	SK-N-DZ nuclear fraction	cell line	RAMPAGE	ENCFF061SBE	ENCFF771VIG	0.902594	1	High	1	0.109327	0.000729925	0.0559861	0.000106481	0.357143	0.280853	0.208364
ENCSR479BMI	SK-N-DZ	SK-N-DZ nuclear fraction	cell line	RAMPAGE	ENCFF061SBE	ENCFF771VIG	0.902594	1	High	2	0.130427	0.000416452	0.0811335	0.000222957	0.269221	0.304416	0.070227
ENCSR479BMI	SK-N-DZ	SK-N-DZ nuclear fraction	cell line	RAMPAGE	ENCFF061SBE	ENCFF771VIG	0.902594	1	High	3	0.0658454	0.000340789	0.0609016	0.000429453	0.221225	0.491943	0.0785402
ENCSR479BMI	SK-N-DZ	SK-N-DZ nuclear fraction	cell line	RAMPAGE	ENCFF061SBE	ENCFF771VIG	0.902594	1	High	4	0.0518253	0.000204353	0.0977844	0.000583489	0.190869	0.0772911	0.008592
ENCSR479BMI	SK-N-DZ	SK-N-DZ nuclear fraction	cell line	RAMPAGE	ENCFF061SBE	ENCFF771VIG	0.902594	1	High	5	0.0294131	0.000274041	0.0852707	0.000904575	0.143223	0.0954555	0.0294418
ENCSR479BMI	SK-N-DZ	SK-N-DZ nuclear fraction	cell line	RAMPAGE	ENCFF061SBE	ENCFF771VIG	0.902594	1	High	6	0.0334159	0.000297347	0.0123968	0.000367884	0.119614	0.0111784	0.000416341
ENCSR479BMI	SK-N-DZ	SK-N-DZ nuclear fraction	cell line	RAMPAGE	ENCFF061SBE	ENCFF771VIG	0.902594	1	High	7	0.00604557	0.000212881	0.0121104	0.000515858	0.087896	0.00818732	0.00564078
ENCSR479BMI	SK-N-DZ	SK-N-DZ nuclear fraction	cell line	RAMPAGE	ENCFF061SBE	ENCFF771VIG	0.902594	1	High	8	0.0033632	0.000273963	0.0164436	0.00116541	0.0800364	0.00429915	0.000465819
ENCSR479BMI	SK-N-DZ	SK-N-DZ nuclear fraction	cell line	RAMPAGE	ENCFF061SBE	ENCFF771VIG	0.902594	1	High	9	0.00347862	0.000303964	0.00818191	0.000470513	0.0677466	0.00094993	0.00303045
ENCSR479BMI	SK-N-DZ	SK-N-DZ nuclear fraction	cell line	RAMPAGE	ENCFF061SBE	ENCFF771VIG	0.902594	1	High	10	0.00347327	0.000119404	0.00586591	0.000641495	0.0441019	0.00115459	0.00343278
ENCSR479BMI	SK-N-DZ	SK-N-DZ nuclear fraction	cell line	RAMPAGE	ENCFF061SBE	ENCFF771VIG	0.902594	1	Medium-high	1	0.0295553	0.00031613	0.0105391	0.000654476	0.0749971	0.0696704	0.0360084
ENCSR479BMI	SK-N-DZ	SK-N-DZ nuclear fraction	cell line	RAMPAGE	ENCFF061SBE	ENCFF771VIG	0.902594	1	Medium-high	2	0.0407635	0.000303017	0.0196372	0.000181478	0.055292	0.0522067	0.0173081
ENCSR479BMI	SK-N-DZ	SK-N-DZ nuclear fraction	cell line	RAMPAGE	ENCFF061SBE	ENCFF771VIG	0.902594	1	Medium-high	3	0.0253965	0.000260563	0.0196807	0.000651788	0.0393522	0.0289837	0.008145
ENCSR479BMI	SK-N-DZ	SK-N-DZ nuclear fraction	cell line	RAMPAGE	ENCFF061SBE	ENCFF771VIG	0.902594	1	Medium-high	4	0.00934592	0.000215159	0.0123801	0.000185026	0.0295537	0.0181535	0.00575081
ENCSR479BMI	SK-N-DZ	SK-N-DZ nuclear fraction	cell line	RAMPAGE	ENCFF061SBE	ENCFF771VIG	0.902594	1	Medium-high	5	0.00967564	0.000186148	0.0092116	0.000354166	0.0238535	0.0106853	0.00105352
ENCSR479BMI	SK-N-DZ	SK-N-DZ nuclear fraction	cell line	RAMPAGE	ENCFF061SBE	ENCFF771VIG	0.902594	1	Medium-high	6	0.00480176	0.000133092	0.00764996	0.000493011	0.0188783	0.00354382	0.00300003
ENCSR479BMI	SK-N-DZ	SK-N-DZ nuclear fraction	cell line	RAMPAGE	ENCFF061SBE	ENCFF771VIG	0.902594	1	Medium-high	7	0.00182537	0.000185315	0.0126166	0.000246109	0.0148249	0.00323609	0.000709725
ENCSR479BMI	SK-N-DZ	SK-N-DZ nuclear fraction	cell line	RAMPAGE	ENCFF061SBE	ENCFF771VIG	0.902594	1	Medium-high	8	0.00231633	0.000193777	0.00197431	0.000397041	0.0114877	0.00189139	0.000268963
ENCSR479BMI	SK-N-DZ	SK-N-DZ nuclear fraction	cell line	RAMPAGE	ENCFF061SBE	ENCFF771VIG	0.902594	1	Medium-high	9	0.000909739	0.000164495	0.00174423	0.000261036	0.00906575	0.00122702	0.000730773
ENCSR479BMI	SK-N-DZ	SK-N-DZ nuclear fraction	cell line	RAMPAGE	ENCFF061SBE	ENCFF771VIG	0.902594	1	Medium-high	10	0.00146427	0.00011471	0.00143408	0.00016917	0.00758314	0.00120418	0.00160467
ENCSR479BMI	SK-N-DZ	SK-N-DZ nuclear fraction	cell line	RAMPAGE	ENCFF061SBE	ENCFF771VIG	0.902594	1	Medium	1	0.042889	0.000198103	0.00523981	0.00184002	0.0298442	0.0278781	0.0194759
ENCSR479BMI	SK-N-DZ	SK-N-DZ nuclear fraction	cell line	RAMPAGE	ENCFF061SBE	ENCFF771VIG	0.902594	1	Medium	2	0.0179349	0.000188929	0.0133115	0.000294825	0.019393	0.0184911	0.00603071
ENCSR479BMI	SK-N-DZ	SK-N-DZ nuclear fraction	cell line	RAMPAGE	ENCFF061SBE	ENCFF771VIG	0.902594	1	Medium	3	0.00821815	0.000236622	0.00940131	0.000646477	0.0151338	0.0106765	0.0039316
ENCSR479BMI	SK-N-DZ	SK-N-DZ nuclear fraction	cell line	RAMPAGE	ENCFF061SBE	ENCFF771VIG	0.902594	1	Medium	4	0.00361714	0.000149054	0.00513336	0.00055389	0.0119118	0.00477552	0.0019132
ENCSR479BMI	SK-N-DZ	SK-N-DZ nuclear fraction	cell line	RAMPAGE	ENCFF061SBE	ENCFF771VIG	0.902594	1	Medium	5	0.0030738	0.000142345	0.00438924	0.000168049	0.00936981	0.00349603	0.0012598
ENCSR479BMI	SK-N-DZ	SK-N-DZ nuclear fraction	cell line	RAMPAGE	ENCFF061SBE	ENCFF771VIG	0.902594	1	Medium	6	0.00226145	0.000173751	0.00263984	0.000276152	0.00659367	0.00235332	0.0020373
ENCSR479BMI	SK-N-DZ	SK-N-DZ nuclear fraction	cell line	RAMPAGE	ENCFF061SBE	ENCFF771VIG	0.902594	1	Medium	7	0.00137812	0.000135603	0.00126915	0.000199078	0.00510857	0.00198693	0.00112934
ENCSR479BMI	SK-N-DZ	SK-N-DZ nuclear fraction	cell line	RAMPAGE	ENCFF061SBE	ENCFF771VIG	0.902594	1	Medium	8	0.000671895	0.000129703	0.00232072	0.000418829	0.00445235	0.000824051	0.000226679
ENCSR479BMI	SK-N-DZ	SK-N-DZ nuclear fraction	cell line	RAMPAGE	ENCFF061SBE	ENCFF771VIG	0.902594	1	Medium	9	0.00152193	0.000102241	0.000640938	0.000226776	0.00362561	0.00108201	0.000260209
ENCSR479BMI	SK-N-DZ	SK-N-DZ nuclear fraction	cell line	RAMPAGE	ENCFF061SBE	ENCFF771VIG	0.902594	1	Medium	10	0.000530068	0.00010129	0.00143047	0.000189802	0.00249051	0.000621298	0.000921523
ENCSR479BMI	SK-N-DZ	SK-N-DZ nuclear fraction	cell line	RAMPAGE	ENCFF061SBE	ENCFF771VIG	0.902594	1	Medium-low	1	0.0125989	0.000139236	0.00474624	0.000564702	0.0119945	0.0138817	0.00610714
ENCSR479BMI	SK-N-DZ	SK-N-DZ nuclear fraction	cell line	RAMPAGE	ENCFF061SBE	ENCFF771VIG	0.902594	1	Medium-low	2	0.00852499	0.000239494	0.00477766	0.000557087	0.00812548	0.00791813	0.00359586
ENCSR479BMI	SK-N-DZ	SK-N-DZ nuclear fraction	cell line	RAMPAGE	ENCFF061SBE	ENCFF771VIG	0.902594	1	Medium-low	3	0.00526927	0.000160299	0.00617663	0.000308906	0.00597745	0.00380086	0.00137154
ENCSR479BMI	SK-N-DZ	SK-N-DZ nuclear fraction	cell line	RAMPAGE	ENCFF061SBE	ENCFF771VIG	0.902594	1	Medium-low	4	0.00214047	0.000130421	0.00232247	0.000292469	0.00428294	0.00305096	0.000786295
ENCSR479BMI	SK-N-DZ	SK-N-DZ nuclear fraction	cell line	RAMPAGE	ENCFF061SBE	ENCFF771VIG	0.902594	1	Medium-low	5	0.0015277	6.98304e-05	0.001769	0.000178547	0.00386386	0.00455473	0.000609071
ENCSR479BMI	SK-N-DZ	SK-N-DZ nuclear fraction	cell line	RAMPAGE	ENCFF061SBE	ENCFF771VIG	0.902594	1	Medium-low	6	0.00141403	0.000136998	0.00207113	0.000137687	0.00369975	0.00167668	0.000509251
ENCSR479BMI	SK-N-DZ	SK-N-DZ nuclear fraction	cell line	RAMPAGE	ENCFF061SBE	ENCFF771VIG	0.902594	1	Medium-low	7	0.00066802	7.93275e-05	0.000791087	0.000175277	0.00273965	0.00153755	0.000342643
ENCSR479BMI	SK-N-DZ	SK-N-DZ nuclear fraction	cell line	RAMPAGE	ENCFF061SBE	ENCFF771VIG	0.902594	1	Medium-low	8	0.000631215	7.18793e-05	0.000983471	0.000161456	0.00248295	0.000699681	0.000328764
ENCSR479BMI	SK-N-DZ	SK-N-DZ nuclear fraction	cell line	RAMPAGE	ENCFF061SBE	ENCFF771VIG	0.902594	1	Medium-low	9	0.00088835	8.48934e-05	0.00143963	6.67352e-05	0.00172269	0.000290172	0.00054017
ENCSR479BMI	SK-N-DZ	SK-N-DZ nuclear fraction	cell line	RAMPAGE	ENCFF061SBE	ENCFF771VIG	0.902594	1	Medium-low	10	0.000637747	4.22882e-05	0.000271577	0.000153711	0.00146477	0.000621113	0.000369412
ENCSR479BMI	SK-N-DZ	SK-N-DZ nuclear fraction	cell line	RAMPAGE	ENCFF061SBE	ENCFF771VIG	0.902594	1	Low	1	0.00458386	0.000385256	0.00291684	0.00122596	0.00352256	0.00347788	0.00298819
ENCSR479BMI	SK-N-DZ	SK-N-DZ nuclear fraction	cell line	RAMPAGE	ENCFF061SBE	ENCFF771VIG	0.902594	1	Low	2	0.00293297	0.000387435	0.00213824	0.000684272	0.0027674	0.00172575	0.00138647
ENCSR479BMI	SK-N-DZ	SK-N-DZ nuclear fraction	cell line	RAMPAGE	ENCFF061SBE	ENCFF771VIG	0.902594	1	Low	3	0.00137494	0.000147576	0.0025012	0.00021615	0.0018407	0.00105208	0.000408731
ENCSR479BMI	SK-N-DZ	SK-N-DZ nuclear fraction	cell line	RAMPAGE	ENCFF061SBE	ENCFF771VIG	0.902594	1	Low	4	0.000847353	0.000115073	0.000893817	0.000346766	0.00144462	0.000805264	0.00122126
ENCSR479BMI	SK-N-DZ	SK-N-DZ nuclear fraction	cell line	RAMPAGE	ENCFF061SBE	ENCFF771VIG	0.902594	1	Low	5	0.00137455	0.000104792	0.000456332	0.000274765	0.00102129	0.000589385	0.000437649
ENCSR479BMI	SK-N-DZ	SK-N-DZ nuclear fraction	cell line	RAMPAGE	ENCFF061SBE	ENCFF771VIG	0.902594	1	Low	6	0.000421405	0.00014169	0.000680748	0.000179318	0.000806346	0.000625065	0.000300242
ENCSR479BMI	SK-N-DZ	SK-N-DZ nuclear fraction	cell line	RAMPAGE	ENCFF061SBE	ENCFF771VIG	0.902594	1	Low	7	0.000612381	0.000125993	0.000395277	0.000171643	0.000838542	0.000498148	0.000268411
ENCSR479BMI	SK-N-DZ	SK-N-DZ nuclear fraction	cell line	RAMPAGE	ENCFF061SBE	ENCFF771VIG	0.902594	1	Low	8	0.000280685	8.15108e-05	0.000479727	0.000123746	0.00077502	0.000338294	0.000167479
ENCSR479BMI	SK-N-DZ	SK-N-DZ nuclear fraction	cell line	RAMPAGE	ENCFF061SBE	ENCFF771VIG	0.902594	1	Low	9	0.000208205	8.6234e-05	0.000350768	0.000150173	0.000403397	0.000312583	0.000185587
ENCSR479BMI	SK-N-DZ	SK-N-DZ nuclear fraction	cell line	RAMPAGE	ENCFF061SBE	ENCFF771VIG	0.902594	1	Low	10	0.000228371	6.41372e-05	0.000198554	0.00020616	0.000446326	0.00040205	0.000140838
ENCSR000AGX	temporal lobe	temporal lobe tissue female embryo (20 weeks) and female embryo (24 weeks)	tissue	RAMPAGE	ENCFF040RAN	ENCFF682SJM	0.849571	1	High	1	0.071883	0.000309128	0.0458371	0.000285052	0.626141	0.579692	0.221499
ENCSR000AGX	temporal lobe	temporal lobe tissue female embryo (20 weeks) and female embryo (24 weeks)	tissue	RAMPAGE	ENCFF040RAN	ENCFF682SJM	0.849571	1	High	2	0.141503	0.000993589	0.119959	0.00123955	0.447225	0.398086	0.124305
ENCSR000AGX	temporal lobe	temporal lobe tissue female embryo (20 weeks) and female embryo (24 weeks)	tissue	RAMPAGE	ENCFF040RAN	ENCFF682SJM	0.849571	1	High	3	0.0864408	0.000519312	0.100647	0.00142735	0.35181	0.953672	0.474255
ENCSR000AGX	temporal lobe	temporal lobe tissue female embryo (20 weeks) and female embryo (24 weeks)	tissue	RAMPAGE	ENCFF040RAN	ENCFF682SJM	0.849571	1	High	4	0.0712066	0.000355203	0.140263	0.00141012	0.331201	0.155128	0.0132408
ENCSR000AGX	temporal lobe	temporal lobe tissue female embryo (20 weeks) and female embryo (24 weeks)	tissue	RAMPAGE	ENCFF040RAN	ENCFF682SJM	0.849571	1	High	5	0.0354063	0.000444117	0.0960439	0.00176479	0.260563	0.0898484	0.015219
ENCSR000AGX	temporal lobe	temporal lobe tissue female embryo (20 weeks) and female embryo (24 weeks)	tissue	RAMPAGE	ENCFF040RAN	ENCFF682SJM	0.849571	1	High	6	0.017083	0.000348742	0.0323775	0.00235934	0.213998	0.172119	0.00562213
ENCSR000AGX	temporal lobe	temporal lobe tissue female embryo (20 weeks) and female embryo (24 weeks)	tissue	RAMPAGE	ENCFF040RAN	ENCFF682SJM	0.849571	1	High	7	0.0144976	0.000393044	0.0273188	0.00308638	0.158606	0.040973	0.0118417
ENCSR000AGX	temporal lobe	temporal lobe tissue female embryo (20 weeks) and female embryo (24 weeks)	tissue	RAMPAGE	ENCFF040RAN	ENCFF682SJM	0.849571	1	High	8	0.00873757	0.000562747	0.0225649	0.00331773	0.1554	0.0252325	0.00739321
ENCSR000AGX	temporal lobe	temporal lobe tissue female embryo (20 weeks) and female embryo (24 weeks)	tissue	RAMPAGE	ENCFF040RAN	ENCFF682SJM	0.849571	1	High	9	0.00945123	0.000471513	0.0115599	0.00068994	0.147706	0.015679	0.00694538
ENCSR000AGX	temporal lobe	temporal lobe tissue female embryo (20 weeks) and female embryo (24 weeks)	tissue	RAMPAGE	ENCFF040RAN	ENCFF682SJM	0.849571	1	High	10	0.00997109	0.000223548	0.0108802	0.00163311	0.0968583	0.00923017	0.0236594
ENCSR000AGX	temporal lobe	temporal lobe tissue female embryo (20 weeks) and female embryo (24 weeks)	tissue	RAMPAGE	ENCFF040RAN	ENCFF682SJM	0.849571	1	Medium-high	1	0.0709698	0.000483533	0.0160516	0.00361858	0.114664	0.112487	0.0712713
ENCSR000AGX	temporal lobe	temporal lobe tissue female embryo (20 weeks) and female embryo (24 weeks)	tissue	RAMPAGE	ENCFF040RAN	ENCFF682SJM	0.849571	1	Medium-high	2	0.0445412	0.000493561	0.0318537	0.000276229	0.0860044	0.0893871	0.0279905
ENCSR000AGX	temporal lobe	temporal lobe tissue female embryo (20 weeks) and female embryo (24 weeks)	tissue	RAMPAGE	ENCFF040RAN	ENCFF682SJM	0.849571	1	Medium-high	3	0.0432134	0.000356738	0.0245647	0.00139122	0.0618418	0.0582379	0.0153707
ENCSR000AGX	temporal lobe	temporal lobe tissue female embryo (20 weeks) and female embryo (24 weeks)	tissue	RAMPAGE	ENCFF040RAN	ENCFF682SJM	0.849571	1	Medium-high	4	0.0211844	0.000300992	0.0236496	0.0017086	0.0461196	0.0368608	0.0115195
ENCSR000AGX	temporal lobe	temporal lobe tissue female embryo (20 weeks) and female embryo (24 weeks)	tissue	RAMPAGE	ENCFF040RAN	ENCFF682SJM	0.849571	1	Medium-high	5	0.0131087	0.000211153	0.0182177	0.000664917	0.0354703	0.0147218	0.00424758
ENCSR000AGX	temporal lobe	temporal lobe tissue female embryo (20 weeks) and female embryo (24 weeks)	tissue	RAMPAGE	ENCFF040RAN	ENCFF682SJM	0.849571	1	Medium-high	6	0.00541238	0.000198696	0.013004	0.000580752	0.0275747	0.00785665	0.00870778
ENCSR000AGX	temporal lobe	temporal lobe tissue female embryo (20 weeks) and female embryo (24 weeks)	tissue	RAMPAGE	ENCFF040RAN	ENCFF682SJM	0.849571	1	Medium-high	7	0.0030657	0.000211797	0.0055524	0.000567645	0.0238214	0.00405528	0.00927216
ENCSR000AGX	temporal lobe	temporal lobe tissue female embryo (20 weeks) and female embryo (24 weeks)	tissue	RAMPAGE	ENCFF040RAN	ENCFF682SJM	0.849571	1	Medium-high	8	0.0071069	0.000374279	0.00857937	0.000506695	0.018592	0.00273753	0.00174992
ENCSR000AGX	temporal lobe	temporal lobe tissue female embryo (20 weeks) and female embryo (24 weeks)	tissue	RAMPAGE	ENCFF040RAN	ENCFF682SJM	0.849571	1	Medium-high	9	0.00171503	0.000197123	0.00428265	0.00113445	0.0145535	0.00406705	0.00169878
ENCSR000AGX	temporal lobe	temporal lobe tissue female embryo (20 weeks) and female embryo (24 weeks)	tissue	RAMPAGE	ENCFF040RAN	ENCFF682SJM	0.849571	1	Medium-high	10	0.00154871	0.00024385	0.00340405	0.000557132	0.0126561	0.00117829	0.00486264
ENCSR000AGX	temporal lobe	temporal lobe tissue female embryo (20 weeks) and female embryo (24 weeks)	tissue	RAMPAGE	ENCFF040RAN	ENCFF682SJM	0.849571	1	Medium	1	0.0292731	0.000218633	0.0116574	0.000566267	0.0443105	0.0457569	0.0373347
ENCSR000AGX	temporal lobe	temporal lobe tissue female embryo (20 weeks) and female embryo (24 weeks)	tissue	RAMPAGE	ENCFF040RAN	ENCFF682SJM	0.849571	1	Medium	2	0.027775	0.000337142	0.0193743	0.00136809	0.0309254	0.0441631	0.0127996
ENCSR000AGX	temporal lobe	temporal lobe tissue female embryo (20 weeks) and female embryo (24 weeks)	tissue	RAMPAGE	ENCFF040RAN	ENCFF682SJM	0.849571	1	Medium	3	0.016373	0.000165591	0.0396426	0.000378702	0.0222331	0.0194505	0.00744253
ENCSR000AGX	temporal lobe	temporal lobe tissue female embryo (20 weeks) and female embryo (24 weeks)	tissue	RAMPAGE	ENCFF040RAN	ENCFF682SJM	0.849571	1	Medium	4	0.00672374	0.000185198	0.00873894	0.000333739	0.015605	0.010416	0.00538274
ENCSR000AGX	temporal lobe	temporal lobe tissue female embryo (20 weeks) and female embryo (24 weeks)	tissue	RAMPAGE	ENCFF040RAN	ENCFF682SJM	0.849571	1	Medium	5	0.00535068	0.000123857	0.00639755	0.000588906	0.0129031	0.00947546	0.00287451
ENCSR000AGX	temporal lobe	temporal lobe tissue female embryo (20 weeks) and female embryo (24 weeks)	tissue	RAMPAGE	ENCFF040RAN	ENCFF682SJM	0.849571	1	Medium	6	0.00250239	0.000167269	0.0072179	0.000320695	0.0111559	0.00625739	0.00371112
ENCSR000AGX	temporal lobe	temporal lobe tissue female embryo (20 weeks) and female embryo (24 weeks)	tissue	RAMPAGE	ENCFF040RAN	ENCFF682SJM	0.849571	1	Medium	7	0.0026189	0.000215805	0.00498092	0.000586741	0.00832003	0.00534333	0.00307781
ENCSR000AGX	temporal lobe	temporal lobe tissue female embryo (20 weeks) and female embryo (24 weeks)	tissue	RAMPAGE	ENCFF040RAN	ENCFF682SJM	0.849571	1	Medium	8	0.00246579	0.000210341	0.00500649	0.000535023	0.00793285	0.00411462	0.00121012
ENCSR000AGX	temporal lobe	temporal lobe tissue female embryo (20 weeks) and female embryo (24 weeks)	tissue	RAMPAGE	ENCFF040RAN	ENCFF682SJM	0.849571	1	Medium	9	0.00356028	0.000251794	0.0011994	0.00034167	0.00728244	0.00193586	0.00170754
ENCSR000AGX	temporal lobe	temporal lobe tissue female embryo (20 weeks) and female embryo (24 weeks)	tissue	RAMPAGE	ENCFF040RAN	ENCFF682SJM	0.849571	1	Medium	10	0.00117768	0.000257431	0.00310612	0.000346973	0.00611644	0.00261298	0.00141898
ENCSR000AGX	temporal lobe	temporal lobe tissue female embryo (20 weeks) and female embryo (24 weeks)	tissue	RAMPAGE	ENCFF040RAN	ENCFF682SJM	0.849571	1	Medium-low	1	0.0160251	0.000400416	0.00571767	0.00122832	0.0161942	0.0190298	0.0107607
ENCSR000AGX	temporal lobe	temporal lobe tissue female embryo (20 weeks) and female embryo (24 weeks)	tissue	RAMPAGE	ENCFF040RAN	ENCFF682SJM	0.849571	1	Medium-low	2	0.0122028	0.000283704	0.00789917	0.0011018	0.0118804	0.0115502	0.012385
ENCSR000AGX	temporal lobe	temporal lobe tissue female embryo (20 weeks) and female embryo (24 weeks)	tissue	RAMPAGE	ENCFF040RAN	ENCFF682SJM	0.849571	1	Medium-low	3	0.00487635	0.000369191	0.0062913	0.000392927	0.0110309	0.00708552	0.00326617
ENCSR000AGX	temporal lobe	temporal lobe tissue female embryo (20 weeks) and female embryo (24 weeks)	tissue	RAMPAGE	ENCFF040RAN	ENCFF682SJM	0.849571	1	Medium-low	4	0.00401793	0.00025805	0.00993268	0.000431593	0.00827854	0.00426207	0.00221595
ENCSR000AGX	temporal lobe	temporal lobe tissue female embryo (20 weeks) and female embryo (24 weeks)	tissue	RAMPAGE	ENCFF040RAN	ENCFF682SJM	0.849571	1	Medium-low	5	0.00214358	0.00016492	0.00415357	0.0003902	0.00524679	0.00421701	0.00131092
ENCSR000AGX	temporal lobe	temporal lobe tissue female embryo (20 weeks) and female embryo (24 weeks)	tissue	RAMPAGE	ENCFF040RAN	ENCFF682SJM	0.849571	1	Medium-low	6	0.00188921	0.00030745	0.00273775	0.000335518	0.00437049	0.00216206	0.00225469
ENCSR000AGX	temporal lobe	temporal lobe tissue female embryo (20 weeks) and female embryo (24 weeks)	tissue	RAMPAGE	ENCFF040RAN	ENCFF682SJM	0.849571	1	Medium-low	7	0.00197057	0.000338187	0.00244976	0.000185355	0.00382326	0.00366506	0.00177882
ENCSR000AGX	temporal lobe	temporal lobe tissue female embryo (20 weeks) and female embryo (24 weeks)	tissue	RAMPAGE	ENCFF040RAN	ENCFF682SJM	0.849571	1	Medium-low	8	0.0027415	0.000269867	0.00139877	0.000416158	0.00325296	0.00132566	0.00130217
ENCSR000AGX	temporal lobe	temporal lobe tissue female embryo (20 weeks) and female embryo (24 weeks)	tissue	RAMPAGE	ENCFF040RAN	ENCFF682SJM	0.849571	1	Medium-low	9	0.00165419	0.000191463	0.000983811	0.000499207	0.00287903	0.0012979	0.00134908
ENCSR000AGX	temporal lobe	temporal lobe tissue female embryo (20 weeks) and female embryo (24 weeks)	tissue	RAMPAGE	ENCFF040RAN	ENCFF682SJM	0.849571	1	Medium-low	10	0.00149113	0.000252799	0.00289609	0.000979099	0.00248308	0.00160726	0.00104496
ENCSR000AGX	temporal lobe	temporal lobe tissue female embryo (20 weeks) and female embryo (24 weeks)	tissue	RAMPAGE	ENCFF040RAN	ENCFF682SJM	0.849571	1	Low	1	0.00611974	0.000761433	0.00405298	0.0012868	0.00573462	0.00541091	0.00235458
ENCSR000AGX	temporal lobe	temporal lobe tissue female embryo (20 weeks) and female embryo (24 weeks)	tissue	RAMPAGE	ENCFF040RAN	ENCFF682SJM	0.849571	1	Low	2	0.00407041	0.000369843	0.00518199	0.00176127	0.00417189	0.00257306	0.00144067
ENCSR000AGX	temporal lobe	temporal lobe tissue female embryo (20 weeks) and female embryo (24 weeks)	tissue	RAMPAGE	ENCFF040RAN	ENCFF682SJM	0.849571	1	Low	3	0.00182035	0.00020906	0.00699108	0.000495994	0.0026758	0.00188519	0.000993938
ENCSR000AGX	temporal lobe	temporal lobe tissue female embryo (20 weeks) and female embryo (24 weeks)	tissue	RAMPAGE	ENCFF040RAN	ENCFF682SJM	0.849571	1	Low	4	0.00119138	0.000181462	0.00178124	0.000658624	0.00180588	0.00122132	0.00108232
ENCSR000AGX	temporal lobe	temporal lobe tissue female embryo (20 weeks) and female embryo (24 weeks)	tissue	RAMPAGE	ENCFF040RAN	ENCFF682SJM	0.849571	1	Low	5	0.0010406	0.000165837	0.00160635	0.000446944	0.00163103	0.00119678	0.000942185
ENCSR000AGX	temporal lobe	temporal lobe tissue female embryo (20 weeks) and female embryo (24 weeks)	tissue	RAMPAGE	ENCFF040RAN	ENCFF682SJM	0.849571	1	Low	6	0.000719337	0.00012141	0.000951638	0.000326251	0.00137419	0.00101589	0.000770584
ENCSR000AGX	temporal lobe	temporal lobe tissue female embryo (20 weeks) and female embryo (24 weeks)	tissue	RAMPAGE	ENCFF040RAN	ENCFF682SJM	0.849571	1	Low	7	0.000847342	0.000118306	0.000692013	0.000322585	0.00115896	0.00102134	0.000630007
ENCSR000AGX	temporal lobe	temporal lobe tissue female embryo (20 weeks) and female embryo (24 weeks)	tissue	RAMPAGE	ENCFF040RAN	ENCFF682SJM	0.849571	1	Low	8	0.000655802	0.000124031	0.000405194	0.000238014	0.00121174	0.000698573	0.000632327
ENCSR000AGX	temporal lobe	temporal lobe tissue female embryo (20 weeks) and female embryo (24 weeks)	tissue	RAMPAGE	ENCFF040RAN	ENCFF682SJM	0.849571	1	Low	9	0.00058317	0.00015823	0.000821779	0.000319433	0.000885435	0.000691082	0.000506683
ENCSR000AGX	temporal lobe	temporal lobe tissue female embryo (20 weeks) and female embryo (24 weeks)	tissue	RAMPAGE	ENCFF040RAN	ENCFF682SJM	0.849571	1	Low	10	0.000487528	0.000143276	0.000625036	0.000619665	0.000874028	0.000942111	0.000645183
ENCSR824YLV	NCI-H460	NCI-H460 cytosolic fraction	cell line	RAMPAGE	ENCFF431AGZ	ENCFF661KOJ	0.943047	1	High	1	0.149123	0.000377145	0.0665285	0.000372051	1.11136	0.988392	0.622098
ENCSR824YLV	NCI-H460	NCI-H460 cytosolic fraction	cell line	RAMPAGE	ENCFF431AGZ	ENCFF661KOJ	0.943047	1	High	2	0.108942	0.000387459	0.187402	0.000177743	0.836819	1.24689	0.359805
ENCSR824YLV	NCI-H460	NCI-H460 cytosolic fraction	cell line	RAMPAGE	ENCFF431AGZ	ENCFF661KOJ	0.943047	1	High	3	0.063165	0.000101612	0.133093	0.00114882	0.765432	1.47854	0.618552
ENCSR824YLV	NCI-H460	NCI-H460 cytosolic fraction	cell line	RAMPAGE	ENCFF431AGZ	ENCFF661KOJ	0.943047	1	High	4	0.0608407	0.000127905	0.299117	0.00178784	0.692111	0.206027	0.0785673
ENCSR824YLV	NCI-H460	NCI-H460 cytosolic fraction	cell line	RAMPAGE	ENCFF431AGZ	ENCFF661KOJ	0.943047	1	High	5	0.0560092	0.000175958	0.272049	0.000999535	0.534424	0.20852	0.00160389
ENCSR824YLV	NCI-H460	NCI-H460 cytosolic fraction	cell line	RAMPAGE	ENCFF431AGZ	ENCFF661KOJ	0.943047	1	High	6	0.038465	0.000294961	0.030098	0.0003977	0.369278	0.0309695	0.0390306
ENCSR824YLV	NCI-H460	NCI-H460 cytosolic fraction	cell line	RAMPAGE	ENCFF431AGZ	ENCFF661KOJ	0.943047	1	High	7	0.0132521	4.36535e-05	0.0570312	0.00217303	0.250621	0.0324996	0.00267175
ENCSR824YLV	NCI-H460	NCI-H460 cytosolic fraction	cell line	RAMPAGE	ENCFF431AGZ	ENCFF661KOJ	0.943047	1	High	8	0.00803975	0.000222273	0.0182654	0.00374493	0.209949	0.00913966	0.0018042
ENCSR824YLV	NCI-H460	NCI-H460 cytosolic fraction	cell line	RAMPAGE	ENCFF431AGZ	ENCFF661KOJ	0.943047	1	High	9	0.00696287	0.000338268	0.0167026	0.000901993	0.18428	0.00386763	0.00111095
ENCSR824YLV	NCI-H460	NCI-H460 cytosolic fraction	cell line	RAMPAGE	ENCFF431AGZ	ENCFF661KOJ	0.943047	1	High	10	0.00330698	0.000165084	0.0131069	0.00112548	0.112174	0.00740867	0.0151825
ENCSR824YLV	NCI-H460	NCI-H460 cytosolic fraction	cell line	RAMPAGE	ENCFF431AGZ	ENCFF661KOJ	0.943047	1	Medium-high	1	0.0397378	5.03139e-05	0.0253244	0.000746369	0.151275	0.14721	0.121973
ENCSR824YLV	NCI-H460	NCI-H460 cytosolic fraction	cell line	RAMPAGE	ENCFF431AGZ	ENCFF661KOJ	0.943047	1	Medium-high	2	0.0803198	0.000346722	0.0479082	0.000548258	0.113974	0.102234	0.0399493
ENCSR824YLV	NCI-H460	NCI-H460 cytosolic fraction	cell line	RAMPAGE	ENCFF431AGZ	ENCFF661KOJ	0.943047	1	Medium-high	3	0.0463151	0.000152554	0.0326418	0.00106808	0.0799346	0.07094	0.0350158
ENCSR824YLV	NCI-H460	NCI-H460 cytosolic fraction	cell line	RAMPAGE	ENCFF431AGZ	ENCFF661KOJ	0.943047	1	Medium-high	4	0.020514	5.49866e-05	0.0203587	0.000164598	0.0622477	0.0449371	0.0113738
ENCSR824YLV	NCI-H460	NCI-H460 cytosolic fraction	cell line	RAMPAGE	ENCFF431AGZ	ENCFF661KOJ	0.943047	1	Medium-high	5	0.0130144	0.000105861	0.0367567	0.000766088	0.0500662	0.0117502	0.00316783
ENCSR824YLV	NCI-H460	NCI-H460 cytosolic fraction	cell line	RAMPAGE	ENCFF431AGZ	ENCFF661KOJ	0.943047	1	Medium-high	6	0.00868456	0.000128072	0.0136176	0.00184467	0.0380583	0.0152955	0.00491488
ENCSR824YLV	NCI-H460	NCI-H460 cytosolic fraction	cell line	RAMPAGE	ENCFF431AGZ	ENCFF661KOJ	0.943047	1	Medium-high	7	0.00486738	0.000149289	0.00832873	0.000693537	0.0295936	0.00994093	0.0095083
ENCSR824YLV	NCI-H460	NCI-H460 cytosolic fraction	cell line	RAMPAGE	ENCFF431AGZ	ENCFF661KOJ	0.943047	1	Medium-high	8	0.00568041	0.000110251	0.0135267	0.00051586	0.0238014	0.00298338	0.000871513
ENCSR824YLV	NCI-H460	NCI-H460 cytosolic fraction	cell line	RAMPAGE	ENCFF431AGZ	ENCFF661KOJ	0.943047	1	Medium-high	9	0.00198828	0.000181913	0.00716854	0.000544182	0.0165701	0.0102316	0.00181255
ENCSR824YLV	NCI-H460	NCI-H460 cytosolic fraction	cell line	RAMPAGE	ENCFF431AGZ	ENCFF661KOJ	0.943047	1	Medium-high	10	0.000760966	6.24443e-05	0.00163076	0.000572615	0.0159651	0.00359001	0.00466837
ENCSR824YLV	NCI-H460	NCI-H460 cytosolic fraction	cell line	RAMPAGE	ENCFF431AGZ	ENCFF661KOJ	0.943047	1	Medium	1	0.0263489	0.000149327	0.00890695	0.000311506	0.0597153	0.0640966	0.0773581
ENCSR824YLV	NCI-H460	NCI-H460 cytosolic fraction	cell line	RAMPAGE	ENCFF431AGZ	ENCFF661KOJ	0.943047	1	Medium	2	0.0306515	9.42875e-05	0.0297848	0.000304161	0.0431775	0.0482104	0.0151056
ENCSR824YLV	NCI-H460	NCI-H460 cytosolic fraction	cell line	RAMPAGE	ENCFF431AGZ	ENCFF661KOJ	0.943047	1	Medium	3	0.0177389	0.00010225	0.0130799	0.000197471	0.0340425	0.0259837	0.00582307
ENCSR824YLV	NCI-H460	NCI-H460 cytosolic fraction	cell line	RAMPAGE	ENCFF431AGZ	ENCFF661KOJ	0.943047	1	Medium	4	0.00765524	7.56935e-05	0.00852208	0.000866368	0.0216543	0.0100351	0.00381691
ENCSR824YLV	NCI-H460	NCI-H460 cytosolic fraction	cell line	RAMPAGE	ENCFF431AGZ	ENCFF661KOJ	0.943047	1	Medium	5	0.00444338	9.11022e-05	0.00560107	0.000418451	0.0160884	0.00850445	0.00190638
ENCSR824YLV	NCI-H460	NCI-H460 cytosolic fraction	cell line	RAMPAGE	ENCFF431AGZ	ENCFF661KOJ	0.943047	1	Medium	6	0.00206518	6.84389e-05	0.00596125	0.000169343	0.0140058	0.00632631	0.00497823
ENCSR824YLV	NCI-H460	NCI-H460 cytosolic fraction	cell line	RAMPAGE	ENCFF431AGZ	ENCFF661KOJ	0.943047	1	Medium	7	0.00194113	5.03019e-05	0.0035094	0.000321682	0.0112546	0.00297186	0.00189763
ENCSR824YLV	NCI-H460	NCI-H460 cytosolic fraction	cell line	RAMPAGE	ENCFF431AGZ	ENCFF661KOJ	0.943047	1	Medium	8	0.00162548	9.35352e-05	0.00449125	0.000197863	0.00814707	0.000721258	0.00135422
ENCSR824YLV	NCI-H460	NCI-H460 cytosolic fraction	cell line	RAMPAGE	ENCFF431AGZ	ENCFF661KOJ	0.943047	1	Medium	9	0.00124999	3.06099e-05	0.00107945	0.000652232	0.00650365	0.00200815	0.00117404
ENCSR824YLV	NCI-H460	NCI-H460 cytosolic fraction	cell line	RAMPAGE	ENCFF431AGZ	ENCFF661KOJ	0.943047	1	Medium	10	0.000664245	5.05169e-05	0.00180116	0.000535011	0.00586042	0.00268413	0.000223058
ENCSR824YLV	NCI-H460	NCI-H460 cytosolic fraction	cell line	RAMPAGE	ENCFF431AGZ	ENCFF661KOJ	0.943047	1	Medium-low	1	0.0214762	9.49884e-05	0.0278072	0.00027952	0.022973	0.0259952	0.00967463
ENCSR824YLV	NCI-H460	NCI-H460 cytosolic fraction	cell line	RAMPAGE	ENCFF431AGZ	ENCFF661KOJ	0.943047	1	Medium-low	2	0.0137911	3.99468e-05	0.0105924	7.41056e-05	0.0174303	0.0109726	0.00578442
ENCSR824YLV	NCI-H460	NCI-H460 cytosolic fraction	cell line	RAMPAGE	ENCFF431AGZ	ENCFF661KOJ	0.943047	1	Medium-low	3	0.00727968	5.69512e-05	0.0216313	0.0011688	0.0110106	0.00779543	0.00369712
ENCSR824YLV	NCI-H460	NCI-H460 cytosolic fraction	cell line	RAMPAGE	ENCFF431AGZ	ENCFF661KOJ	0.943047	1	Medium-low	4	0.00407292	5.9299e-05	0.00660729	0.00019292	0.00766735	0.00479117	0.00125587
ENCSR824YLV	NCI-H460	NCI-H460 cytosolic fraction	cell line	RAMPAGE	ENCFF431AGZ	ENCFF661KOJ	0.943047	1	Medium-low	5	0.00164705	4.24861e-05	0.0027651	0.00113987	0.00709848	0.00614091	0.00103659
ENCSR824YLV	NCI-H460	NCI-H460 cytosolic fraction	cell line	RAMPAGE	ENCFF431AGZ	ENCFF661KOJ	0.943047	1	Medium-low	6	0.00440969	5.82936e-05	0.00455093	0.000163381	0.00508538	0.00237229	0.00171742
ENCSR824YLV	NCI-H460	NCI-H460 cytosolic fraction	cell line	RAMPAGE	ENCFF431AGZ	ENCFF661KOJ	0.943047	1	Medium-low	7	0.00259978	4.51911e-05	0.00205193	0.000118617	0.00422319	0.00135658	0.00412106
ENCSR824YLV	NCI-H460	NCI-H460 cytosolic fraction	cell line	RAMPAGE	ENCFF431AGZ	ENCFF661KOJ	0.943047	1	Medium-low	8	0.00095683	7.41486e-05	0.0056968	0.000199028	0.00359308	0.00106158	0.000527866
ENCSR824YLV	NCI-H460	NCI-H460 cytosolic fraction	cell line	RAMPAGE	ENCFF431AGZ	ENCFF661KOJ	0.943047	1	Medium-low	9	0.000886568	7.9413e-05	0.00102742	4.79694e-05	0.00322126	0.000907552	0.000684384
ENCSR824YLV	NCI-H460	NCI-H460 cytosolic fraction	cell line	RAMPAGE	ENCFF431AGZ	ENCFF661KOJ	0.943047	1	Medium-low	10	0.000372982	3.43673e-05	0.000430396	0.000118025	0.00296601	0.000300823	0.000505837
ENCSR824YLV	NCI-H460	NCI-H460 cytosolic fraction	cell line	RAMPAGE	ENCFF431AGZ	ENCFF661KOJ	0.943047	1	Low	1	0.00874649	0.000827422	0.00588745	0.00130013	0.00400002	0.0039156	0.0038374
ENCSR824YLV	NCI-H460	NCI-H460 cytosolic fraction	cell line	RAMPAGE	ENCFF431AGZ	ENCFF661KOJ	0.943047	1	Low	2	0.00295441	0.000249184	0.00375795	0.000606204	0.00283317	0.00239982	0.00188919
ENCSR824YLV	NCI-H460	NCI-H460 cytosolic fraction	cell line	RAMPAGE	ENCFF431AGZ	ENCFF661KOJ	0.943047	1	Low	3	0.00121601	5.89544e-05	0.00244598	0.000144687	0.00254702	0.00186806	0.000482713
ENCSR824YLV	NCI-H460	NCI-H460 cytosolic fraction	cell line	RAMPAGE	ENCFF431AGZ	ENCFF661KOJ	0.943047	1	Low	4	0.000497194	3.80745e-05	0.00118312	0.00015489	0.00234823	0.0015534	0.000288648
ENCSR824YLV	NCI-H460	NCI-H460 cytosolic fraction	cell line	RAMPAGE	ENCFF431AGZ	ENCFF661KOJ	0.943047	1	Low	5	0.000636579	3.65641e-05	0.00149685	0.000216538	0.00129736	0.000865828	0.000401482
ENCSR824YLV	NCI-H460	NCI-H460 cytosolic fraction	cell line	RAMPAGE	ENCFF431AGZ	ENCFF661KOJ	0.943047	1	Low	6	0.000315723	3.33715e-05	0.00060581	8.15057e-05	0.00112416	0.000563749	0.000329917
ENCSR824YLV	NCI-H460	NCI-H460 cytosolic fraction	cell line	RAMPAGE	ENCFF431AGZ	ENCFF661KOJ	0.943047	1	Low	7	0.00028949	8.83314e-05	0.00034827	6.42779e-05	0.000866563	0.000315861	0.000268227
ENCSR824YLV	NCI-H460	NCI-H460 cytosolic fraction	cell line	RAMPAGE	ENCFF431AGZ	ENCFF661KOJ	0.943047	1	Low	8	0.00025686	3.31772e-05	0.000399673	8.87307e-05	0.000799063	0.000284491	0.000204839
ENCSR824YLV	NCI-H460	NCI-H460 cytosolic fraction	cell line	RAMPAGE	ENCFF431AGZ	ENCFF661KOJ	0.943047	1	Low	9	0.000275133	1.94142e-05	0.000218937	0.000108123	0.000532062	0.000322938	0.000148504
ENCSR824YLV	NCI-H460	NCI-H460 cytosolic fraction	cell line	RAMPAGE	ENCFF431AGZ	ENCFF661KOJ	0.943047	1	Low	10	0.00018469	3.60263e-05	0.000256993	7.53694e-05	0.000532811	0.000425993	0.000364228
ENCSR469ZUS	glomerular endothelial cell	glomerular endothelial cell female embryo (22 weeks) and male embryo (22 weeks)	primary cell	RAMPAGE	ENCFF763BNU	ENCFF004TPM	0.913826	1	High	1	0.196808	0.000463592	0.0786344	0.00093655	1.12005	0.861428	0.602218
ENCSR469ZUS	glomerular endothelial cell	glomerular endothelial cell female embryo (22 weeks) and male embryo (22 weeks)	primary cell	RAMPAGE	ENCFF763BNU	ENCFF004TPM	0.913826	1	High	2	0.355125	0.000724443	0.172199	0.00539333	0.884795	1.13363	0.181908
ENCSR469ZUS	glomerular endothelial cell	glomerular endothelial cell female embryo (22 weeks) and male embryo (22 weeks)	primary cell	RAMPAGE	ENCFF763BNU	ENCFF004TPM	0.913826	1	High	3	0.13519	0.000628416	0.251847	0.00321233	0.71244	1.034	0.795215
ENCSR469ZUS	glomerular endothelial cell	glomerular endothelial cell female embryo (22 weeks) and male embryo (22 weeks)	primary cell	RAMPAGE	ENCFF763BNU	ENCFF004TPM	0.913826	1	High	4	0.439201	0.00163817	0.310432	0.00684248	0.594884	0.201621	0.0649794
ENCSR469ZUS	glomerular endothelial cell	glomerular endothelial cell female embryo (22 weeks) and male embryo (22 weeks)	primary cell	RAMPAGE	ENCFF763BNU	ENCFF004TPM	0.913826	1	High	5	0.0897469	0.00342816	0.154833	0.0163222	0.513824	0.489036	0.0274979
ENCSR469ZUS	glomerular endothelial cell	glomerular endothelial cell female embryo (22 weeks) and male embryo (22 weeks)	primary cell	RAMPAGE	ENCFF763BNU	ENCFF004TPM	0.913826	1	High	6	0.0378381	0.00191534	0.0656202	0.00276063	0.474358	0.181411	0.0650657
ENCSR469ZUS	glomerular endothelial cell	glomerular endothelial cell female embryo (22 weeks) and male embryo (22 weeks)	primary cell	RAMPAGE	ENCFF763BNU	ENCFF004TPM	0.913826	1	High	7	0.0386205	0.00142174	0.0492485	0.0059657	0.357983	0.0330962	0.0203881
ENCSR469ZUS	glomerular endothelial cell	glomerular endothelial cell female embryo (22 weeks) and male embryo (22 weeks)	primary cell	RAMPAGE	ENCFF763BNU	ENCFF004TPM	0.913826	1	High	8	0.0162074	0.000770101	0.145943	0.0153993	0.259941	0.0109389	0.00552539
ENCSR469ZUS	glomerular endothelial cell	glomerular endothelial cell female embryo (22 weeks) and male embryo (22 weeks)	primary cell	RAMPAGE	ENCFF763BNU	ENCFF004TPM	0.913826	1	High	9	0.0193241	0.00149457	0.0347424	0.00413157	0.241625	0.0417664	0.0182315
ENCSR469ZUS	glomerular endothelial cell	glomerular endothelial cell female embryo (22 weeks) and male embryo (22 weeks)	primary cell	RAMPAGE	ENCFF763BNU	ENCFF004TPM	0.913826	1	High	10	0.0272165	0.000421399	0.0226018	0.00301999	0.203998	0.0464956	0.0378255
ENCSR469ZUS	glomerular endothelial cell	glomerular endothelial cell female embryo (22 weeks) and male embryo (22 weeks)	primary cell	RAMPAGE	ENCFF763BNU	ENCFF004TPM	0.913826	1	Medium-high	1	0.11159	0.00055205	0.014485	0.000171734	0.206801	0.187295	0.165699
ENCSR469ZUS	glomerular endothelial cell	glomerular endothelial cell female embryo (22 weeks) and male embryo (22 weeks)	primary cell	RAMPAGE	ENCFF763BNU	ENCFF004TPM	0.913826	1	Medium-high	2	0.0874146	0.000781186	0.0863131	0.000735025	0.159291	0.14216	0.0436727
ENCSR469ZUS	glomerular endothelial cell	glomerular endothelial cell female embryo (22 weeks) and male embryo (22 weeks)	primary cell	RAMPAGE	ENCFF763BNU	ENCFF004TPM	0.913826	1	Medium-high	3	0.0470874	0.000544934	0.0366632	0.00145399	0.116063	0.100789	0.0301444
ENCSR469ZUS	glomerular endothelial cell	glomerular endothelial cell female embryo (22 weeks) and male embryo (22 weeks)	primary cell	RAMPAGE	ENCFF763BNU	ENCFF004TPM	0.913826	1	Medium-high	4	0.0364434	0.000520095	0.0414791	0.000891235	0.0817459	0.0434854	0.0186914
ENCSR469ZUS	glomerular endothelial cell	glomerular endothelial cell female embryo (22 weeks) and male embryo (22 weeks)	primary cell	RAMPAGE	ENCFF763BNU	ENCFF004TPM	0.913826	1	Medium-high	5	0.0159473	0.000541476	0.0284569	0.00173964	0.0609353	0.023359	0.00886784
ENCSR469ZUS	glomerular endothelial cell	glomerular endothelial cell female embryo (22 weeks) and male embryo (22 weeks)	primary cell	RAMPAGE	ENCFF763BNU	ENCFF004TPM	0.913826	1	Medium-high	6	0.0144814	0.000308986	0.0285658	0.000986677	0.0484124	0.0197591	0.0184986
ENCSR469ZUS	glomerular endothelial cell	glomerular endothelial cell female embryo (22 weeks) and male embryo (22 weeks)	primary cell	RAMPAGE	ENCFF763BNU	ENCFF004TPM	0.913826	1	Medium-high	7	0.0104226	0.000944077	0.020917	0.00163775	0.040952	0.0129301	0.0101405
ENCSR469ZUS	glomerular endothelial cell	glomerular endothelial cell female embryo (22 weeks) and male embryo (22 weeks)	primary cell	RAMPAGE	ENCFF763BNU	ENCFF004TPM	0.913826	1	Medium-high	8	0.00847283	0.00106078	0.0155073	0.00197749	0.0318322	0.0086998	0.00522887
ENCSR469ZUS	glomerular endothelial cell	glomerular endothelial cell female embryo (22 weeks) and male embryo (22 weeks)	primary cell	RAMPAGE	ENCFF763BNU	ENCFF004TPM	0.913826	1	Medium-high	9	0.00579964	0.000579999	0.00619891	0.00173431	0.025311	0.00384959	0.00432866
ENCSR469ZUS	glomerular endothelial cell	glomerular endothelial cell female embryo (22 weeks) and male embryo (22 weeks)	primary cell	RAMPAGE	ENCFF763BNU	ENCFF004TPM	0.913826	1	Medium-high	10	0.00415251	0.000394591	0.00329787	0.00201546	0.0226532	0.0098005	0.00680786
ENCSR469ZUS	glomerular endothelial cell	glomerular endothelial cell female embryo (22 weeks) and male embryo (22 weeks)	primary cell	RAMPAGE	ENCFF763BNU	ENCFF004TPM	0.913826	1	Medium	1	0.0550143	0.000686019	0.0140045	0.000587149	0.0740748	0.0848044	0.0394567
ENCSR469ZUS	glomerular endothelial cell	glomerular endothelial cell female embryo (22 weeks) and male embryo (22 weeks)	primary cell	RAMPAGE	ENCFF763BNU	ENCFF004TPM	0.913826	1	Medium	2	0.0485225	0.000875476	0.0345865	0.000492713	0.0553543	0.0529417	0.0224505
ENCSR469ZUS	glomerular endothelial cell	glomerular endothelial cell female embryo (22 weeks) and male embryo (22 weeks)	primary cell	RAMPAGE	ENCFF763BNU	ENCFF004TPM	0.913826	1	Medium	3	0.0301022	0.000751356	0.0257582	0.00134374	0.0414173	0.0320961	0.0128532
ENCSR469ZUS	glomerular endothelial cell	glomerular endothelial cell female embryo (22 weeks) and male embryo (22 weeks)	primary cell	RAMPAGE	ENCFF763BNU	ENCFF004TPM	0.913826	1	Medium	4	0.012945	0.000366438	0.0188888	0.00644878	0.0314523	0.0226235	0.00798768
ENCSR469ZUS	glomerular endothelial cell	glomerular endothelial cell female embryo (22 weeks) and male embryo (22 weeks)	primary cell	RAMPAGE	ENCFF763BNU	ENCFF004TPM	0.913826	1	Medium	5	0.00885847	0.000389945	0.010883	0.00203717	0.0242988	0.010845	0.00685387
ENCSR469ZUS	glomerular endothelial cell	glomerular endothelial cell female embryo (22 weeks) and male embryo (22 weeks)	primary cell	RAMPAGE	ENCFF763BNU	ENCFF004TPM	0.913826	1	Medium	6	0.00798343	0.000335953	0.0144646	0.00234881	0.0181927	0.00673005	0.00571829
ENCSR469ZUS	glomerular endothelial cell	glomerular endothelial cell female embryo (22 weeks) and male embryo (22 weeks)	primary cell	RAMPAGE	ENCFF763BNU	ENCFF004TPM	0.913826	1	Medium	7	0.0043564	0.000435546	0.00841288	0.00184545	0.0150122	0.0073962	0.00458646
ENCSR469ZUS	glomerular endothelial cell	glomerular endothelial cell female embryo (22 weeks) and male embryo (22 weeks)	primary cell	RAMPAGE	ENCFF763BNU	ENCFF004TPM	0.913826	1	Medium	8	0.00458228	0.000648926	0.00571554	0.00129477	0.0130821	0.00471167	0.00640198
ENCSR469ZUS	glomerular endothelial cell	glomerular endothelial cell female embryo (22 weeks) and male embryo (22 weeks)	primary cell	RAMPAGE	ENCFF763BNU	ENCFF004TPM	0.913826	1	Medium	9	0.00840889	0.000354421	0.0034915	0.000925998	0.0120918	0.0038864	0.00346859
ENCSR469ZUS	glomerular endothelial cell	glomerular endothelial cell female embryo (22 weeks) and male embryo (22 weeks)	primary cell	RAMPAGE	ENCFF763BNU	ENCFF004TPM	0.913826	1	Medium	10	0.00425725	0.00038424	0.00350659	0.00221472	0.0106736	0.00360876	0.0034234
ENCSR469ZUS	glomerular endothelial cell	glomerular endothelial cell female embryo (22 weeks) and male embryo (22 weeks)	primary cell	RAMPAGE	ENCFF763BNU	ENCFF004TPM	0.913826	1	Medium-low	1	0.0350376	0.00181909	0.0237093	0.00108176	0.0293165	0.0355247	0.0198018
ENCSR469ZUS	glomerular endothelial cell	glomerular endothelial cell female embryo (22 weeks) and male embryo (22 weeks)	primary cell	RAMPAGE	ENCFF763BNU	ENCFF004TPM	0.913826	1	Medium-low	2	0.0235527	0.000981396	0.0185681	0.00362228	0.0215025	0.0166203	0.013368
ENCSR469ZUS	glomerular endothelial cell	glomerular endothelial cell female embryo (22 weeks) and male embryo (22 weeks)	primary cell	RAMPAGE	ENCFF763BNU	ENCFF004TPM	0.913826	1	Medium-low	3	0.0109175	0.000308716	0.0118248	0.000659992	0.0157991	0.00980334	0.00629182
ENCSR469ZUS	glomerular endothelial cell	glomerular endothelial cell female embryo (22 weeks) and male embryo (22 weeks)	primary cell	RAMPAGE	ENCFF763BNU	ENCFF004TPM	0.913826	1	Medium-low	4	0.00516007	0.00042731	0.00659065	0.00215466	0.0118578	0.00663874	0.00363941
ENCSR469ZUS	glomerular endothelial cell	glomerular endothelial cell female embryo (22 weeks) and male embryo (22 weeks)	primary cell	RAMPAGE	ENCFF763BNU	ENCFF004TPM	0.913826	1	Medium-low	5	0.00434646	0.00032249	0.00762358	0.00273247	0.00941486	0.00814659	0.00292842
ENCSR469ZUS	glomerular endothelial cell	glomerular endothelial cell female embryo (22 weeks) and male embryo (22 weeks)	primary cell	RAMPAGE	ENCFF763BNU	ENCFF004TPM	0.913826	1	Medium-low	6	0.00494688	0.000284294	0.00382119	0.00117442	0.00805243	0.00451531	0.00317904
ENCSR469ZUS	glomerular endothelial cell	glomerular endothelial cell female embryo (22 weeks) and male embryo (22 weeks)	primary cell	RAMPAGE	ENCFF763BNU	ENCFF004TPM	0.913826	1	Medium-low	7	0.00233763	0.000269902	0.00306665	0.00111697	0.00616868	0.00299959	0.0023092
ENCSR469ZUS	glomerular endothelial cell	glomerular endothelial cell female embryo (22 weeks) and male embryo (22 weeks)	primary cell	RAMPAGE	ENCFF763BNU	ENCFF004TPM	0.913826	1	Medium-low	8	0.00226592	0.000288093	0.00363424	0.000980257	0.00466752	0.0034546	0.00264283
ENCSR469ZUS	glomerular endothelial cell	glomerular endothelial cell female embryo (22 weeks) and male embryo (22 weeks)	primary cell	RAMPAGE	ENCFF763BNU	ENCFF004TPM	0.913826	1	Medium-low	9	0.00245263	0.000403621	0.0038304	0.00089076	0.00633726	0.00250745	0.00222307
ENCSR469ZUS	glomerular endothelial cell	glomerular endothelial cell female embryo (22 weeks) and male embryo (22 weeks)	primary cell	RAMPAGE	ENCFF763BNU	ENCFF004TPM	0.913826	1	Medium-low	10	0.00187475	0.000399807	0.00177214	0.0015871	0.00734346	0.00402541	0.00231918
ENCSR469ZUS	glomerular endothelial cell	glomerular endothelial cell female embryo (22 weeks) and male embryo (22 weeks)	primary cell	RAMPAGE	ENCFF763BNU	ENCFF004TPM	0.913826	1	Low	1	0.0115931	0.00151226	0.00557875	0.00255252	0.00881854	0.00592534	0.00479207
ENCSR469ZUS	glomerular endothelial cell	glomerular endothelial cell female embryo (22 weeks) and male embryo (22 weeks)	primary cell	RAMPAGE	ENCFF763BNU	ENCFF004TPM	0.913826	1	Low	2	0.00404247	0.000702762	0.0105799	0.00167151	0.00638908	0.00485414	0.0027023
ENCSR469ZUS	glomerular endothelial cell	glomerular endothelial cell female embryo (22 weeks) and male embryo (22 weeks)	primary cell	RAMPAGE	ENCFF763BNU	ENCFF004TPM	0.913826	1	Low	3	0.00261929	0.000254447	0.0124748	0.000876851	0.00383478	0.00422569	0.00139487
ENCSR469ZUS	glomerular endothelial cell	glomerular endothelial cell female embryo (22 weeks) and male embryo (22 weeks)	primary cell	RAMPAGE	ENCFF763BNU	ENCFF004TPM	0.913826	1	Low	4	0.00193425	0.000505307	0.0033444	0.000657836	0.00364997	0.00213501	0.00140041
ENCSR469ZUS	glomerular endothelial cell	glomerular endothelial cell female embryo (22 weeks) and male embryo (22 weeks)	primary cell	RAMPAGE	ENCFF763BNU	ENCFF004TPM	0.913826	1	Low	5	0.00178023	0.000247849	0.00148779	0.000795775	0.0023529	0.00207181	0.00120379
ENCSR469ZUS	glomerular endothelial cell	glomerular endothelial cell female embryo (22 weeks) and male embryo (22 weeks)	primary cell	RAMPAGE	ENCFF763BNU	ENCFF004TPM	0.913826	1	Low	6	0.00107436	0.000199056	0.00141269	0.000415207	0.00205037	0.00172232	0.00135018
ENCSR469ZUS	glomerular endothelial cell	glomerular endothelial cell female embryo (22 weeks) and male embryo (22 weeks)	primary cell	RAMPAGE	ENCFF763BNU	ENCFF004TPM	0.913826	1	Low	7	0.00153198	0.00021209	0.000886755	0.000482017	0.00193097	0.00184299	0.00131701
ENCSR469ZUS	glomerular endothelial cell	glomerular endothelial cell female embryo (22 weeks) and male embryo (22 weeks)	primary cell	RAMPAGE	ENCFF763BNU	ENCFF004TPM	0.913826	1	Low	8	0.00143053	0.000194011	0.00182737	0.000613398	0.001908	0.00144323	0.000970709
ENCSR469ZUS	glomerular endothelial cell	glomerular endothelial cell female embryo (22 weeks) and male embryo (22 weeks)	primary cell	RAMPAGE	ENCFF763BNU	ENCFF004TPM	0.913826	1	Low	9	0.000864668	0.00025188	0.00100145	0.000660867	0.00180071	0.00171934	0.000849125
ENCSR469ZUS	glomerular endothelial cell	glomerular endothelial cell female embryo (22 weeks) and male embryo (22 weeks)	primary cell	RAMPAGE	ENCFF763BNU	ENCFF004TPM	0.913826	1	Low	10	0.000765056	0.000173703	0.00119168	0.000430479	0.0016077	0.00101473	0.000685372
ENCSR000AGM	frontal cortex	frontal cortex tissue female embryo (20 weeks) and male embryo (22 weeks)	tissue	RAMPAGE	ENCFF541QFX	ENCFF406NBL	0.861948	1	High	1	0.0279062	5.69076e-05	0.0217946	0.000106388	0.301229	0.248791	0.0909227
ENCSR000AGM	frontal cortex	frontal cortex tissue female embryo (20 weeks) and male embryo (22 weeks)	tissue	RAMPAGE	ENCFF541QFX	ENCFF406NBL	0.861948	1	High	2	0.067277	0.000189449	0.0533861	0.000389225	0.211979	0.167549	0.0436248
ENCSR000AGM	frontal cortex	frontal cortex tissue female embryo (20 weeks) and male embryo (22 weeks)	tissue	RAMPAGE	ENCFF541QFX	ENCFF406NBL	0.861948	1	High	3	0.0339598	9.98738e-05	0.0445791	0.000229491	0.155444	0.727671	0.216927
ENCSR000AGM	frontal cortex	frontal cortex tissue female embryo (20 weeks) and male embryo (22 weeks)	tissue	RAMPAGE	ENCFF541QFX	ENCFF406NBL	0.861948	1	High	4	0.0265904	6.31846e-05	0.0537922	0.000237521	0.158207	0.0640676	0.00476321
ENCSR000AGM	frontal cortex	frontal cortex tissue female embryo (20 weeks) and male embryo (22 weeks)	tissue	RAMPAGE	ENCFF541QFX	ENCFF406NBL	0.861948	1	High	5	0.0168422	8.49733e-05	0.0524709	0.000611849	0.109362	0.0287875	0.00501034
ENCSR000AGM	frontal cortex	frontal cortex tissue female embryo (20 weeks) and male embryo (22 weeks)	tissue	RAMPAGE	ENCFF541QFX	ENCFF406NBL	0.861948	1	High	6	0.00457689	8.82741e-05	0.0109072	0.00025723	0.0899167	0.0619528	0.00155774
ENCSR000AGM	frontal cortex	frontal cortex tissue female embryo (20 weeks) and male embryo (22 weeks)	tissue	RAMPAGE	ENCFF541QFX	ENCFF406NBL	0.861948	1	High	7	0.00408452	3.58118e-05	0.00772505	0.000569289	0.0635071	0.0140031	0.00542225
ENCSR000AGM	frontal cortex	frontal cortex tissue female embryo (20 weeks) and male embryo (22 weeks)	tissue	RAMPAGE	ENCFF541QFX	ENCFF406NBL	0.861948	1	High	8	0.00265751	9.28822e-05	0.0133705	0.000616745	0.0615944	0.014698	0.00109249
ENCSR000AGM	frontal cortex	frontal cortex tissue female embryo (20 weeks) and male embryo (22 weeks)	tissue	RAMPAGE	ENCFF541QFX	ENCFF406NBL	0.861948	1	High	9	0.00237886	0.000100696	0.002558	0.000145101	0.0623917	0.00557386	0.000832163
ENCSR000AGM	frontal cortex	frontal cortex tissue female embryo (20 weeks) and male embryo (22 weeks)	tissue	RAMPAGE	ENCFF541QFX	ENCFF406NBL	0.861948	1	High	10	0.00152874	5.14708e-05	0.00565367	6.75044e-05	0.0404215	0.000781397	0.00845416
ENCSR000AGM	frontal cortex	frontal cortex tissue female embryo (20 weeks) and male embryo (22 weeks)	tissue	RAMPAGE	ENCFF541QFX	ENCFF406NBL	0.861948	1	Medium-high	1	0.018498	8.28521e-05	0.00699676	0.00219823	0.0427007	0.0461797	0.0294509
ENCSR000AGM	frontal cortex	frontal cortex tissue female embryo (20 weeks) and male embryo (22 weeks)	tissue	RAMPAGE	ENCFF541QFX	ENCFF406NBL	0.861948	1	Medium-high	2	0.0140802	0.000145083	0.0104218	7.16076e-05	0.0317376	0.0363546	0.0105732
ENCSR000AGM	frontal cortex	frontal cortex tissue female embryo (20 weeks) and male embryo (22 weeks)	tissue	RAMPAGE	ENCFF541QFX	ENCFF406NBL	0.861948	1	Medium-high	3	0.0142562	0.000111898	0.0110224	7.85511e-05	0.0237274	0.0230382	0.00499545
ENCSR000AGM	frontal cortex	frontal cortex tissue female embryo (20 weeks) and male embryo (22 weeks)	tissue	RAMPAGE	ENCFF541QFX	ENCFF406NBL	0.861948	1	Medium-high	4	0.00770276	7.1401e-05	0.00867017	0.000568562	0.0188626	0.0111892	0.00408817
ENCSR000AGM	frontal cortex	frontal cortex tissue female embryo (20 weeks) and male embryo (22 weeks)	tissue	RAMPAGE	ENCFF541QFX	ENCFF406NBL	0.861948	1	Medium-high	5	0.00335867	3.68254e-05	0.00638703	0.000134033	0.0149242	0.00718829	0.00206655
ENCSR000AGM	frontal cortex	frontal cortex tissue female embryo (20 weeks) and male embryo (22 weeks)	tissue	RAMPAGE	ENCFF541QFX	ENCFF406NBL	0.861948	1	Medium-high	6	0.00236188	4.51918e-05	0.00532098	0.000379871	0.009985	0.00257528	0.00290473
ENCSR000AGM	frontal cortex	frontal cortex tissue female embryo (20 weeks) and male embryo (22 weeks)	tissue	RAMPAGE	ENCFF541QFX	ENCFF406NBL	0.861948	1	Medium-high	7	0.00222351	6.70124e-05	0.00256573	8.36904e-05	0.00847738	0.00158041	0.00262439
ENCSR000AGM	frontal cortex	frontal cortex tissue female embryo (20 weeks) and male embryo (22 weeks)	tissue	RAMPAGE	ENCFF541QFX	ENCFF406NBL	0.861948	1	Medium-high	8	0.00298849	7.1076e-05	0.00240132	0.00018063	0.00726509	0.00177057	0.000954846
ENCSR000AGM	frontal cortex	frontal cortex tissue female embryo (20 weeks) and male embryo (22 weeks)	tissue	RAMPAGE	ENCFF541QFX	ENCFF406NBL	0.861948	1	Medium-high	9	0.000462714	6.15348e-05	0.00163869	0.000123924	0.00547656	0.00128326	0.00106981
ENCSR000AGM	frontal cortex	frontal cortex tissue female embryo (20 weeks) and male embryo (22 weeks)	tissue	RAMPAGE	ENCFF541QFX	ENCFF406NBL	0.861948	1	Medium-high	10	0.00101491	3.04754e-05	0.00115844	0.000355862	0.00518607	0.00165699	0.000944734
ENCSR000AGM	frontal cortex	frontal cortex tissue female embryo (20 weeks) and male embryo (22 weeks)	tissue	RAMPAGE	ENCFF541QFX	ENCFF406NBL	0.861948	1	Medium	1	0.0139444	3.72466e-05	0.00349327	0.000194894	0.0173127	0.0178507	0.0180215
ENCSR000AGM	frontal cortex	frontal cortex tissue female embryo (20 weeks) and male embryo (22 weeks)	tissue	RAMPAGE	ENCFF541QFX	ENCFF406NBL	0.861948	1	Medium	2	0.00901169	5.99224e-05	0.00719782	0.000264333	0.0124315	0.0135338	0.00544168
ENCSR000AGM	frontal cortex	frontal cortex tissue female embryo (20 weeks) and male embryo (22 weeks)	tissue	RAMPAGE	ENCFF541QFX	ENCFF406NBL	0.861948	1	Medium	3	0.00663244	4.49039e-05	0.00568654	0.000238485	0.00842604	0.00648392	0.00305801
ENCSR000AGM	frontal cortex	frontal cortex tissue female embryo (20 weeks) and male embryo (22 weeks)	tissue	RAMPAGE	ENCFF541QFX	ENCFF406NBL	0.861948	1	Medium	4	0.00218939	3.62804e-05	0.00383217	0.000185791	0.00582911	0.00436559	0.00214078
ENCSR000AGM	frontal cortex	frontal cortex tissue female embryo (20 weeks) and male embryo (22 weeks)	tissue	RAMPAGE	ENCFF541QFX	ENCFF406NBL	0.861948	1	Medium	5	0.00195425	3.48925e-05	0.00111869	0.00010631	0.00480246	0.00210073	0.000473458
ENCSR000AGM	frontal cortex	frontal cortex tissue female embryo (20 weeks) and male embryo (22 weeks)	tissue	RAMPAGE	ENCFF541QFX	ENCFF406NBL	0.861948	1	Medium	6	0.00106503	4.06403e-05	0.00260786	8.06986e-05	0.00379754	0.00147891	0.00103155
ENCSR000AGM	frontal cortex	frontal cortex tissue female embryo (20 weeks) and male embryo (22 weeks)	tissue	RAMPAGE	ENCFF541QFX	ENCFF406NBL	0.861948	1	Medium	7	0.000521899	2.71034e-05	0.00141184	9.66174e-05	0.00294948	0.00161477	0.00132276
ENCSR000AGM	frontal cortex	frontal cortex tissue female embryo (20 weeks) and male embryo (22 weeks)	tissue	RAMPAGE	ENCFF541QFX	ENCFF406NBL	0.861948	1	Medium	8	0.00062646	4.11508e-05	0.00195628	0.000131089	0.00258844	0.00149382	0.000205791
ENCSR000AGM	frontal cortex	frontal cortex tissue female embryo (20 weeks) and male embryo (22 weeks)	tissue	RAMPAGE	ENCFF541QFX	ENCFF406NBL	0.861948	1	Medium	9	0.000805306	2.80782e-05	0.000389584	0.000109298	0.00241163	0.000437025	0.000466984
ENCSR000AGM	frontal cortex	frontal cortex tissue female embryo (20 weeks) and male embryo (22 weeks)	tissue	RAMPAGE	ENCFF541QFX	ENCFF406NBL	0.861948	1	Medium	10	0.000162552	3.13411e-05	0.0014717	6.48638e-05	0.00170763	0.000541972	0.000387679
ENCSR000AGM	frontal cortex	frontal cortex tissue female embryo (20 weeks) and male embryo (22 weeks)	tissue	RAMPAGE	ENCFF541QFX	ENCFF406NBL	0.861948	1	Medium-low	1	0.00538882	0.000166913	0.00262084	0.000430131	0.00705149	0.00710602	0.00337724
ENCSR000AGM	frontal cortex	frontal cortex tissue female embryo (20 weeks) and male embryo (22 weeks)	tissue	RAMPAGE	ENCFF541QFX	ENCFF406NBL	0.861948	1	Medium-low	2	0.00435855	7.25784e-05	0.0032463	0.000465745	0.00508762	0.00682356	0.00469973
ENCSR000AGM	frontal cortex	frontal cortex tissue female embryo (20 weeks) and male embryo (22 weeks)	tissue	RAMPAGE	ENCFF541QFX	ENCFF406NBL	0.861948	1	Medium-low	3	0.00206367	5.74051e-05	0.0147125	7.28325e-05	0.00399708	0.00233032	0.00138234
ENCSR000AGM	frontal cortex	frontal cortex tissue female embryo (20 weeks) and male embryo (22 weeks)	tissue	RAMPAGE	ENCFF541QFX	ENCFF406NBL	0.861948	1	Medium-low	4	0.00127401	4.47435e-05	0.00420526	0.000117204	0.00282098	0.00188301	0.000669703
ENCSR000AGM	frontal cortex	frontal cortex tissue female embryo (20 weeks) and male embryo (22 weeks)	tissue	RAMPAGE	ENCFF541QFX	ENCFF406NBL	0.861948	1	Medium-low	5	0.000677025	2.2643e-05	0.00132311	5.66935e-05	0.00196917	0.00194459	0.00037792
ENCSR000AGM	frontal cortex	frontal cortex tissue female embryo (20 weeks) and male embryo (22 weeks)	tissue	RAMPAGE	ENCFF541QFX	ENCFF406NBL	0.861948	1	Medium-low	6	0.000514276	3.54987e-05	0.000995262	1.97048e-05	0.00165208	0.000432163	0.000602001
ENCSR000AGM	frontal cortex	frontal cortex tissue female embryo (20 weeks) and male embryo (22 weeks)	tissue	RAMPAGE	ENCFF541QFX	ENCFF406NBL	0.861948	1	Medium-low	7	0.00053137	6.0031e-05	0.000412009	5.02856e-05	0.00115116	0.000887968	0.000348954
ENCSR000AGM	frontal cortex	frontal cortex tissue female embryo (20 weeks) and male embryo (22 weeks)	tissue	RAMPAGE	ENCFF541QFX	ENCFF406NBL	0.861948	1	Medium-low	8	0.000638497	3.71374e-05	0.000457771	6.00128e-05	0.00109667	0.00037703	0.00029384
ENCSR000AGM	frontal cortex	frontal cortex tissue female embryo (20 weeks) and male embryo (22 weeks)	tissue	RAMPAGE	ENCFF541QFX	ENCFF406NBL	0.861948	1	Medium-low	9	0.00040409	2.96062e-05	0.000315563	7.56729e-05	0.000946016	0.00033298	0.000279829
ENCSR000AGM	frontal cortex	frontal cortex tissue female embryo (20 weeks) and male embryo (22 weeks)	tissue	RAMPAGE	ENCFF541QFX	ENCFF406NBL	0.861948	1	Medium-low	10	0.000214995	2.56113e-05	0.000494903	0.000176615	0.000883899	0.000513674	0.000390255
ENCSR000AGM	frontal cortex	frontal cortex tissue female embryo (20 weeks) and male embryo (22 weeks)	tissue	RAMPAGE	ENCFF541QFX	ENCFF406NBL	0.861948	1	Low	1	0.00211307	0.000106735	0.00165616	0.000446242	0.00190399	0.00189354	0.000892447
ENCSR000AGM	frontal cortex	frontal cortex tissue female embryo (20 weeks) and male embryo (22 weeks)	tissue	RAMPAGE	ENCFF541QFX	ENCFF406NBL	0.861948	1	Low	2	0.00146267	7.21104e-05	0.0018405	0.000805491	0.00134378	0.00101462	0.000487874
ENCSR000AGM	frontal cortex	frontal cortex tissue female embryo (20 weeks) and male embryo (22 weeks)	tissue	RAMPAGE	ENCFF541QFX	ENCFF406NBL	0.861948	1	Low	3	0.0005983	3.55479e-05	0.000822428	7.6915e-05	0.00105911	0.00074047	0.000334721
ENCSR000AGM	frontal cortex	frontal cortex tissue female embryo (20 weeks) and male embryo (22 weeks)	tissue	RAMPAGE	ENCFF541QFX	ENCFF406NBL	0.861948	1	Low	4	0.000383433	2.60087e-05	0.000701185	0.000175398	0.000738217	0.000462603	0.000284078
ENCSR000AGM	frontal cortex	frontal cortex tissue female embryo (20 weeks) and male embryo (22 weeks)	tissue	RAMPAGE	ENCFF541QFX	ENCFF406NBL	0.861948	1	Low	5	0.000289979	2.52591e-05	0.000597338	8.19775e-05	0.00063941	0.00046176	0.000220699
ENCSR000AGM	frontal cortex	frontal cortex tissue female embryo (20 weeks) and male embryo (22 weeks)	tissue	RAMPAGE	ENCFF541QFX	ENCFF406NBL	0.861948	1	Low	6	0.000182516	1.1752e-05	0.000277358	8.02005e-05	0.000622399	0.000399809	0.000193621
ENCSR000AGM	frontal cortex	frontal cortex tissue female embryo (20 weeks) and male embryo (22 weeks)	tissue	RAMPAGE	ENCFF541QFX	ENCFF406NBL	0.861948	1	Low	7	0.000317678	2.25326e-05	0.000272429	6.65385e-05	0.000457564	0.000319756	0.000231149
ENCSR000AGM	frontal cortex	frontal cortex tissue female embryo (20 weeks) and male embryo (22 weeks)	tissue	RAMPAGE	ENCFF541QFX	ENCFF406NBL	0.861948	1	Low	8	0.000182634	2.47573e-05	0.000137749	5.85944e-05	0.000454746	0.000203963	0.000214922
ENCSR000AGM	frontal cortex	frontal cortex tissue female embryo (20 weeks) and male embryo (22 weeks)	tissue	RAMPAGE	ENCFF541QFX	ENCFF406NBL	0.861948	1	Low	9	0.000192295	3.48827e-05	0.000172053	4.46497e-05	0.000465112	0.00019382	0.000184762
ENCSR000AGM	frontal cortex	frontal cortex tissue female embryo (20 weeks) and male embryo (22 weeks)	tissue	RAMPAGE	ENCFF541QFX	ENCFF406NBL	0.861948	1	Low	10	0.00017048	2.58033e-05	0.000245842	0.000178869	0.000405846	0.000168941	0.00015409
ENCSR000AEI	GM12878	GM12878	cell line	RAMPAGE	ENCFF858TLN	ENCFF480ZLE	0.953936	1	High	1	0.0700594	0.000884669	0.0416527	0.00016233	0.800402	0.624624	0.341112
ENCSR000AEI	GM12878	GM12878	cell line	RAMPAGE	ENCFF858TLN	ENCFF480ZLE	0.953936	1	High	2	0.157593	0.000245274	0.157033	0.00128892	0.556759	0.497059	0.315132
ENCSR000AEI	GM12878	GM12878	cell line	RAMPAGE	ENCFF858TLN	ENCFF480ZLE	0.953936	1	High	3	0.113697	3.82544e-05	0.0871038	0.00152336	0.458755	1.80398	3.25348
ENCSR000AEI	GM12878	GM12878	cell line	RAMPAGE	ENCFF858TLN	ENCFF480ZLE	0.953936	1	High	4	0.154332	7.5071e-05	0.247749	0.00102739	0.638414	0.175799	0.0411805
ENCSR000AEI	GM12878	GM12878	cell line	RAMPAGE	ENCFF858TLN	ENCFF480ZLE	0.953936	1	High	5	0.0499418	3.60587e-05	0.094826	0.00090998	0.628655	0.124136	0.00265094
ENCSR000AEI	GM12878	GM12878	cell line	RAMPAGE	ENCFF858TLN	ENCFF480ZLE	0.953936	1	High	6	0.0185991	4.64233e-05	0.0195475	0.000343591	0.641593	0.0952716	0.00350007
ENCSR000AEI	GM12878	GM12878	cell line	RAMPAGE	ENCFF858TLN	ENCFF480ZLE	0.953936	1	High	7	0.014377	0.00025243	0.0386529	0.000971266	0.164767	0.0137903	0.00440009
ENCSR000AEI	GM12878	GM12878	cell line	RAMPAGE	ENCFF858TLN	ENCFF480ZLE	0.953936	1	High	8	0.00564083	6.56882e-05	0.0464021	0.00212327	0.130879	0.00343267	0.000151871
ENCSR000AEI	GM12878	GM12878	cell line	RAMPAGE	ENCFF858TLN	ENCFF480ZLE	0.953936	1	High	9	0.0120901	3.65704e-05	0.0154119	0.00125624	0.115993	0.0135771	0.00316212
ENCSR000AEI	GM12878	GM12878	cell line	RAMPAGE	ENCFF858TLN	ENCFF480ZLE	0.953936	1	High	10	0.00229697	5.84744e-05	0.00883458	0.000436105	0.0805966	0.011572	0.0081235
ENCSR000AEI	GM12878	GM12878	cell line	RAMPAGE	ENCFF858TLN	ENCFF480ZLE	0.953936	1	Medium-high	1	0.0282387	0.00021423	0.0125795	0.000152702	0.124848	0.105199	0.0994401
ENCSR000AEI	GM12878	GM12878	cell line	RAMPAGE	ENCFF858TLN	ENCFF480ZLE	0.953936	1	Medium-high	2	0.0598848	0.000166857	0.0541528	0.000774258	0.0885728	0.0808931	0.0415035
ENCSR000AEI	GM12878	GM12878	cell line	RAMPAGE	ENCFF858TLN	ENCFF480ZLE	0.953936	1	Medium-high	3	0.0370943	0.000115594	0.0327104	9.61588e-05	0.0632657	0.0607534	0.016943
ENCSR000AEI	GM12878	GM12878	cell line	RAMPAGE	ENCFF858TLN	ENCFF480ZLE	0.953936	1	Medium-high	4	0.0144322	6.61737e-05	0.0127856	0.000392555	0.0479028	0.0348264	0.0167929
ENCSR000AEI	GM12878	GM12878	cell line	RAMPAGE	ENCFF858TLN	ENCFF480ZLE	0.953936	1	Medium-high	5	0.0117418	0.000109741	0.0152175	0.000197285	0.0377808	0.0141313	0.00208803
ENCSR000AEI	GM12878	GM12878	cell line	RAMPAGE	ENCFF858TLN	ENCFF480ZLE	0.953936	1	Medium-high	6	0.00677891	0.000112481	0.0123679	0.000136215	0.0282611	0.0103854	0.00318932
ENCSR000AEI	GM12878	GM12878	cell line	RAMPAGE	ENCFF858TLN	ENCFF480ZLE	0.953936	1	Medium-high	7	0.00344509	4.60194e-05	0.00536948	0.000175768	0.0242335	0.00520906	0.00375751
ENCSR000AEI	GM12878	GM12878	cell line	RAMPAGE	ENCFF858TLN	ENCFF480ZLE	0.953936	1	Medium-high	8	0.00227492	5.11372e-05	0.00460388	0.000157123	0.0200647	0.0017857	0.00440874
ENCSR000AEI	GM12878	GM12878	cell line	RAMPAGE	ENCFF858TLN	ENCFF480ZLE	0.953936	1	Medium-high	9	0.00344771	4.61018e-05	0.00252762	5.47529e-05	0.0170491	0.00678471	0.00014373
ENCSR000AEI	GM12878	GM12878	cell line	RAMPAGE	ENCFF858TLN	ENCFF480ZLE	0.953936	1	Medium-high	10	0.00175829	2.05288e-05	0.00095733	9.89529e-05	0.0136958	0.00164508	0.000357447
ENCSR000AEI	GM12878	GM12878	cell line	RAMPAGE	ENCFF858TLN	ENCFF480ZLE	0.953936	1	Medium	1	0.0662688	0.000296797	0.00941282	0.000661993	0.0470133	0.0483185	0.0231269
ENCSR000AEI	GM12878	GM12878	cell line	RAMPAGE	ENCFF858TLN	ENCFF480ZLE	0.953936	1	Medium	2	0.0298849	0.000164441	0.0156166	0.000306122	0.0323162	0.0351422	0.0132001
ENCSR000AEI	GM12878	GM12878	cell line	RAMPAGE	ENCFF858TLN	ENCFF480ZLE	0.953936	1	Medium	3	0.0117863	5.40226e-05	0.0161865	0.000869547	0.0245547	0.0144561	0.00547116
ENCSR000AEI	GM12878	GM12878	cell line	RAMPAGE	ENCFF858TLN	ENCFF480ZLE	0.953936	1	Medium	4	0.00583037	0.000101247	0.00940681	0.000343975	0.0168198	0.0112201	0.00142678
ENCSR000AEI	GM12878	GM12878	cell line	RAMPAGE	ENCFF858TLN	ENCFF480ZLE	0.953936	1	Medium	5	0.00282234	3.91235e-05	0.00500741	0.000123555	0.0129584	0.00505421	0.00360984
ENCSR000AEI	GM12878	GM12878	cell line	RAMPAGE	ENCFF858TLN	ENCFF480ZLE	0.953936	1	Medium	6	0.00226731	3.1846e-05	0.00595244	0.000173561	0.0108643	0.00425353	0.0032451
ENCSR000AEI	GM12878	GM12878	cell line	RAMPAGE	ENCFF858TLN	ENCFF480ZLE	0.953936	1	Medium	7	0.000726556	3.87855e-05	0.00299848	9.58656e-05	0.00886206	0.0011932	0.000827768
ENCSR000AEI	GM12878	GM12878	cell line	RAMPAGE	ENCFF858TLN	ENCFF480ZLE	0.953936	1	Medium	8	0.000906485	2.06003e-05	0.0030302	0.000115146	0.00726171	0.0012826	0.00110939
ENCSR000AEI	GM12878	GM12878	cell line	RAMPAGE	ENCFF858TLN	ENCFF480ZLE	0.953936	1	Medium	9	0.000855148	3.06474e-05	0.000683664	3.05254e-05	0.00716147	0.000522984	0.000739067
ENCSR000AEI	GM12878	GM12878	cell line	RAMPAGE	ENCFF858TLN	ENCFF480ZLE	0.953936	1	Medium	10	0.000916679	6.75769e-05	0.00138858	5.13849e-05	0.00508987	0.00125094	0.00162656
ENCSR000AEI	GM12878	GM12878	cell line	RAMPAGE	ENCFF858TLN	ENCFF480ZLE	0.953936	1	Medium-low	1	0.0154444	8.87864e-05	0.010715	0.000479245	0.0178708	0.0234122	0.0146749
ENCSR000AEI	GM12878	GM12878	cell line	RAMPAGE	ENCFF858TLN	ENCFF480ZLE	0.953936	1	Medium-low	2	0.0137725	0.000102968	0.00921835	0.000726695	0.0131536	0.0134495	0.00422587
ENCSR000AEI	GM12878	GM12878	cell line	RAMPAGE	ENCFF858TLN	ENCFF480ZLE	0.953936	1	Medium-low	3	0.00601098	6.11196e-05	0.00651484	0.00030721	0.0110355	0.00792663	0.00136392
ENCSR000AEI	GM12878	GM12878	cell line	RAMPAGE	ENCFF858TLN	ENCFF480ZLE	0.953936	1	Medium-low	4	0.00263452	4.75199e-05	0.00250379	0.000350649	0.00762493	0.00321481	0.00107556
ENCSR000AEI	GM12878	GM12878	cell line	RAMPAGE	ENCFF858TLN	ENCFF480ZLE	0.953936	1	Medium-low	5	0.00197958	5.64282e-05	0.00250212	7.91026e-05	0.00605029	0.00189033	0.000778267
ENCSR000AEI	GM12878	GM12878	cell line	RAMPAGE	ENCFF858TLN	ENCFF480ZLE	0.953936	1	Medium-low	6	0.00411257	2.72492e-05	0.00222492	0.000102054	0.00412165	0.00156555	0.000584237
ENCSR000AEI	GM12878	GM12878	cell line	RAMPAGE	ENCFF858TLN	ENCFF480ZLE	0.953936	1	Medium-low	7	0.00110963	2.93161e-05	0.00133163	0.000198635	0.00334718	0.00197638	0.000687288
ENCSR000AEI	GM12878	GM12878	cell line	RAMPAGE	ENCFF858TLN	ENCFF480ZLE	0.953936	1	Medium-low	8	0.00084245	2.44421e-05	0.000940066	4.98249e-05	0.00275576	0.000376495	0.000257087
ENCSR000AEI	GM12878	GM12878	cell line	RAMPAGE	ENCFF858TLN	ENCFF480ZLE	0.953936	1	Medium-low	9	0.000739383	2.10094e-05	0.000513684	5.35033e-05	0.00230254	0.000136352	5.63248e-05
ENCSR000AEI	GM12878	GM12878	cell line	RAMPAGE	ENCFF858TLN	ENCFF480ZLE	0.953936	1	Medium-low	10	0.000174313	1.17982e-05	0.000564404	0.000143311	0.0016115	0.000410632	0.00113473
ENCSR000AEI	GM12878	GM12878	cell line	RAMPAGE	ENCFF858TLN	ENCFF480ZLE	0.953936	1	Low	1	0.0116943	0.000700422	0.00581558	0.00157454	0.00407019	0.00491863	0.00249958
ENCSR000AEI	GM12878	GM12878	cell line	RAMPAGE	ENCFF858TLN	ENCFF480ZLE	0.953936	1	Low	2	0.00300966	0.000478884	0.00633866	0.000788832	0.00271762	0.00238212	0.0015718
ENCSR000AEI	GM12878	GM12878	cell line	RAMPAGE	ENCFF858TLN	ENCFF480ZLE	0.953936	1	Low	3	0.00141306	5.26357e-05	0.00370835	0.000170564	0.00218649	0.00171102	0.000420259
ENCSR000AEI	GM12878	GM12878	cell line	RAMPAGE	ENCFF858TLN	ENCFF480ZLE	0.953936	1	Low	4	0.000657799	6.18099e-05	0.00210137	0.000264741	0.00180717	0.000999071	0.000339883
ENCSR000AEI	GM12878	GM12878	cell line	RAMPAGE	ENCFF858TLN	ENCFF480ZLE	0.953936	1	Low	5	0.000475576	5.28933e-05	0.00103831	0.00124754	0.00117202	0.00064246	0.000206906
ENCSR000AEI	GM12878	GM12878	cell line	RAMPAGE	ENCFF858TLN	ENCFF480ZLE	0.953936	1	Low	6	0.000227564	1.85693e-05	0.000521504	4.22405e-05	0.00108887	0.000506413	0.000236337
ENCSR000AEI	GM12878	GM12878	cell line	RAMPAGE	ENCFF858TLN	ENCFF480ZLE	0.953936	1	Low	7	0.000263563	5.5917e-05	0.000281203	8.20917e-05	0.00101819	0.000270117	0.000220867
ENCSR000AEI	GM12878	GM12878	cell line	RAMPAGE	ENCFF858TLN	ENCFF480ZLE	0.953936	1	Low	8	0.000180352	2.33148e-05	0.000724381	3.66352e-05	0.000676939	0.00058321	0.000368006
ENCSR000AEI	GM12878	GM12878	cell line	RAMPAGE	ENCFF858TLN	ENCFF480ZLE	0.953936	1	Low	9	0.000518221	0.000119271	0.000711708	4.77648e-05	0.000492878	0.00014502	0.000172162
ENCSR000AEI	GM12878	GM12878	cell line	RAMPAGE	ENCFF858TLN	ENCFF480ZLE	0.953936	1	Low	10	0.000286361	7.4494e-06	0.000216592	5.14801e-05	0.000425031	0.000418543	4.72709e-05
ENCSR000AGW	stomach	stomach tissue female embryo (40 weeks) and male embryo (36 weeks)	tissue	RAMPAGE	ENCFF406BPQ	ENCFF518JOR	0.905332	1	High	1	0.252386	0.00149449	0.258564	0.00111778	2.62318	2.43607	0.824271
ENCSR000AGW	stomach	stomach tissue female embryo (40 weeks) and male embryo (36 weeks)	tissue	RAMPAGE	ENCFF406BPQ	ENCFF518JOR	0.905332	1	High	2	0.221062	0.00280016	0.389543	0.0145765	1.89047	1.70831	1.10965
ENCSR000AGW	stomach	stomach tissue female embryo (40 weeks) and male embryo (36 weeks)	tissue	RAMPAGE	ENCFF406BPQ	ENCFF518JOR	0.905332	1	High	3	0.383615	0.0016297	0.684178	0.00756064	1.49886	2.50677	2.12977
ENCSR000AGW	stomach	stomach tissue female embryo (40 weeks) and male embryo (36 weeks)	tissue	RAMPAGE	ENCFF406BPQ	ENCFF518JOR	0.905332	1	High	4	0.327209	0.00428269	0.974667	0.0376733	1.29258	0.477853	0.0610041
ENCSR000AGW	stomach	stomach tissue female embryo (40 weeks) and male embryo (36 weeks)	tissue	RAMPAGE	ENCFF406BPQ	ENCFF518JOR	0.905332	1	High	5	0.143079	0.00661425	0.258239	0.0289293	1.07386	0.306551	0.0339529
ENCSR000AGW	stomach	stomach tissue female embryo (40 weeks) and male embryo (36 weeks)	tissue	RAMPAGE	ENCFF406BPQ	ENCFF518JOR	0.905332	1	High	6	0.0580119	0.00846387	0.162598	0.00625767	0.789237	0.154713	0.0517075
ENCSR000AGW	stomach	stomach tissue female embryo (40 weeks) and male embryo (36 weeks)	tissue	RAMPAGE	ENCFF406BPQ	ENCFF518JOR	0.905332	1	High	7	0.0372522	0.00387732	0.102415	0.020782	0.479874	0.0892372	0.0730124
ENCSR000AGW	stomach	stomach tissue female embryo (40 weeks) and male embryo (36 weeks)	tissue	RAMPAGE	ENCFF406BPQ	ENCFF518JOR	0.905332	1	High	8	0.0446486	0.00350891	0.075528	0.0260611	0.379231	0.0326302	0.0306282
ENCSR000AGW	stomach	stomach tissue female embryo (40 weeks) and male embryo (36 weeks)	tissue	RAMPAGE	ENCFF406BPQ	ENCFF518JOR	0.905332	1	High	9	0.028883	0.00259965	0.0791321	0.00676269	0.333669	0.0899481	0.0173701
ENCSR000AGW	stomach	stomach tissue female embryo (40 weeks) and male embryo (36 weeks)	tissue	RAMPAGE	ENCFF406BPQ	ENCFF518JOR	0.905332	1	High	10	0.0274889	0.00252007	0.0436132	0.0121636	0.261988	0.0466519	0.04164
ENCSR000AGW	stomach	stomach tissue female embryo (40 weeks) and male embryo (36 weeks)	tissue	RAMPAGE	ENCFF406BPQ	ENCFF518JOR	0.905332	1	Medium-high	1	0.195074	0.0266836	0.0441464	0.00101534	0.442046	0.431372	0.303362
ENCSR000AGW	stomach	stomach tissue female embryo (40 weeks) and male embryo (36 weeks)	tissue	RAMPAGE	ENCFF406BPQ	ENCFF518JOR	0.905332	1	Medium-high	2	0.277495	0.00113784	0.117174	0.00134799	0.336016	0.241963	0.139795
ENCSR000AGW	stomach	stomach tissue female embryo (40 weeks) and male embryo (36 weeks)	tissue	RAMPAGE	ENCFF406BPQ	ENCFF518JOR	0.905332	1	Medium-high	3	0.108503	0.00182918	0.112998	0.00377793	0.240644	0.213024	0.0783185
ENCSR000AGW	stomach	stomach tissue female embryo (40 weeks) and male embryo (36 weeks)	tissue	RAMPAGE	ENCFF406BPQ	ENCFF518JOR	0.905332	1	Medium-high	4	0.0731281	0.00277097	0.0842983	0.00338615	0.184126	0.105236	0.0355538
ENCSR000AGW	stomach	stomach tissue female embryo (40 weeks) and male embryo (36 weeks)	tissue	RAMPAGE	ENCFF406BPQ	ENCFF518JOR	0.905332	1	Medium-high	5	0.0584078	0.00240931	0.0483152	0.00509938	0.14332	0.0680611	0.0342586
ENCSR000AGW	stomach	stomach tissue female embryo (40 weeks) and male embryo (36 weeks)	tissue	RAMPAGE	ENCFF406BPQ	ENCFF518JOR	0.905332	1	Medium-high	6	0.0303338	0.00205793	0.0620785	0.00441585	0.110765	0.0355282	0.0199393
ENCSR000AGW	stomach	stomach tissue female embryo (40 weeks) and male embryo (36 weeks)	tissue	RAMPAGE	ENCFF406BPQ	ENCFF518JOR	0.905332	1	Medium-high	7	0.0159947	0.00314909	0.0271872	0.0072797	0.0826173	0.0301571	0.013614
ENCSR000AGW	stomach	stomach tissue female embryo (40 weeks) and male embryo (36 weeks)	tissue	RAMPAGE	ENCFF406BPQ	ENCFF518JOR	0.905332	1	Medium-high	8	0.0176463	0.00336735	0.0238877	0.00836331	0.0697138	0.0201268	0.0148026
ENCSR000AGW	stomach	stomach tissue female embryo (40 weeks) and male embryo (36 weeks)	tissue	RAMPAGE	ENCFF406BPQ	ENCFF518JOR	0.905332	1	Medium-high	9	0.0153498	0.0026262	0.0123861	0.00909083	0.0581043	0.0154799	0.0173287
ENCSR000AGW	stomach	stomach tissue female embryo (40 weeks) and male embryo (36 weeks)	tissue	RAMPAGE	ENCFF406BPQ	ENCFF518JOR	0.905332	1	Medium-high	10	0.0111575	0.00244743	0.0169534	0.00307475	0.0544861	0.0169545	0.0206347
ENCSR000AGW	stomach	stomach tissue female embryo (40 weeks) and male embryo (36 weeks)	tissue	RAMPAGE	ENCFF406BPQ	ENCFF518JOR	0.905332	1	Medium	1	0.141083	0.00175962	0.031181	0.0024584	0.165314	0.169538	0.0945586
ENCSR000AGW	stomach	stomach tissue female embryo (40 weeks) and male embryo (36 weeks)	tissue	RAMPAGE	ENCFF406BPQ	ENCFF518JOR	0.905332	1	Medium	2	0.086282	0.00200825	0.0675614	0.00227596	0.114646	0.119356	0.0563932
ENCSR000AGW	stomach	stomach tissue female embryo (40 weeks) and male embryo (36 weeks)	tissue	RAMPAGE	ENCFF406BPQ	ENCFF518JOR	0.905332	1	Medium	3	0.053959	0.00178414	0.0464257	0.00309545	0.0870718	0.0608448	0.0203425
ENCSR000AGW	stomach	stomach tissue female embryo (40 weeks) and male embryo (36 weeks)	tissue	RAMPAGE	ENCFF406BPQ	ENCFF518JOR	0.905332	1	Medium	4	0.0258777	0.00173453	0.0667254	0.00249612	0.0615078	0.0355645	0.0270942
ENCSR000AGW	stomach	stomach tissue female embryo (40 weeks) and male embryo (36 weeks)	tissue	RAMPAGE	ENCFF406BPQ	ENCFF518JOR	0.905332	1	Medium	5	0.0204526	0.00178927	0.0262844	0.00720298	0.0522057	0.0265311	0.0172045
ENCSR000AGW	stomach	stomach tissue female embryo (40 weeks) and male embryo (36 weeks)	tissue	RAMPAGE	ENCFF406BPQ	ENCFF518JOR	0.905332	1	Medium	6	0.0168037	0.0018205	0.0289895	0.00263882	0.0440074	0.0137931	0.0128162
ENCSR000AGW	stomach	stomach tissue female embryo (40 weeks) and male embryo (36 weeks)	tissue	RAMPAGE	ENCFF406BPQ	ENCFF518JOR	0.905332	1	Medium	7	0.0129191	0.00144902	0.0158058	0.00261638	0.0371531	0.013597	0.0141274
ENCSR000AGW	stomach	stomach tissue female embryo (40 weeks) and male embryo (36 weeks)	tissue	RAMPAGE	ENCFF406BPQ	ENCFF518JOR	0.905332	1	Medium	8	0.0109884	0.00290083	0.0220602	0.00304348	0.0311714	0.00784843	0.0122148
ENCSR000AGW	stomach	stomach tissue female embryo (40 weeks) and male embryo (36 weeks)	tissue	RAMPAGE	ENCFF406BPQ	ENCFF518JOR	0.905332	1	Medium	9	0.0138664	0.00202709	0.0111198	0.0034127	0.0265197	0.0093132	0.0118294
ENCSR000AGW	stomach	stomach tissue female embryo (40 weeks) and male embryo (36 weeks)	tissue	RAMPAGE	ENCFF406BPQ	ENCFF518JOR	0.905332	1	Medium	10	0.0107158	0.00155214	0.0094175	0.00220764	0.0223755	0.0119265	0.0105246
ENCSR000AGW	stomach	stomach tissue female embryo (40 weeks) and male embryo (36 weeks)	tissue	RAMPAGE	ENCFF406BPQ	ENCFF518JOR	0.905332	1	Medium-low	1	0.0739366	0.00253636	0.0464948	0.000954829	0.0638779	0.0705485	0.0517322
ENCSR000AGW	stomach	stomach tissue female embryo (40 weeks) and male embryo (36 weeks)	tissue	RAMPAGE	ENCFF406BPQ	ENCFF518JOR	0.905332	1	Medium-low	2	0.0451035	0.00372038	0.0273705	0.00213298	0.0481908	0.0377522	0.0232705
ENCSR000AGW	stomach	stomach tissue female embryo (40 weeks) and male embryo (36 weeks)	tissue	RAMPAGE	ENCFF406BPQ	ENCFF518JOR	0.905332	1	Medium-low	3	0.0243546	0.00170087	0.018486	0.00137903	0.0365767	0.0235509	0.0143816
ENCSR000AGW	stomach	stomach tissue female embryo (40 weeks) and male embryo (36 weeks)	tissue	RAMPAGE	ENCFF406BPQ	ENCFF518JOR	0.905332	1	Medium-low	4	0.0115773	0.0019217	0.0155924	0.00372862	0.0260008	0.0141452	0.00931296
ENCSR000AGW	stomach	stomach tissue female embryo (40 weeks) and male embryo (36 weeks)	tissue	RAMPAGE	ENCFF406BPQ	ENCFF518JOR	0.905332	1	Medium-low	5	0.0121006	0.00189568	0.0145042	0.00234238	0.0197208	0.0180176	0.00755447
ENCSR000AGW	stomach	stomach tissue female embryo (40 weeks) and male embryo (36 weeks)	tissue	RAMPAGE	ENCFF406BPQ	ENCFF518JOR	0.905332	1	Medium-low	6	0.00755665	0.00161724	0.00758897	0.00178364	0.0186126	0.00787397	0.0121462
ENCSR000AGW	stomach	stomach tissue female embryo (40 weeks) and male embryo (36 weeks)	tissue	RAMPAGE	ENCFF406BPQ	ENCFF518JOR	0.905332	1	Medium-low	7	0.0097056	0.00200511	0.00622524	0.00205929	0.0147684	0.0086404	0.0106755
ENCSR000AGW	stomach	stomach tissue female embryo (40 weeks) and male embryo (36 weeks)	tissue	RAMPAGE	ENCFF406BPQ	ENCFF518JOR	0.905332	1	Medium-low	8	0.00910582	0.00149418	0.00560384	0.00223989	0.0136992	0.00766583	0.00648446
ENCSR000AGW	stomach	stomach tissue female embryo (40 weeks) and male embryo (36 weeks)	tissue	RAMPAGE	ENCFF406BPQ	ENCFF518JOR	0.905332	1	Medium-low	9	0.00924827	0.00341992	0.00565794	0.00247351	0.0120896	0.0050561	0.00551043
ENCSR000AGW	stomach	stomach tissue female embryo (40 weeks) and male embryo (36 weeks)	tissue	RAMPAGE	ENCFF406BPQ	ENCFF518JOR	0.905332	1	Medium-low	10	0.0056288	0.00214141	0.00567251	0.00367561	0.0115213	0.0041667	0.00538199
ENCSR000AGW	stomach	stomach tissue female embryo (40 weeks) and male embryo (36 weeks)	tissue	RAMPAGE	ENCFF406BPQ	ENCFF518JOR	0.905332	1	Low	1	0.0199414	0.00360701	0.0124345	0.00513473	0.0165599	0.0137255	0.00836724
ENCSR000AGW	stomach	stomach tissue female embryo (40 weeks) and male embryo (36 weeks)	tissue	RAMPAGE	ENCFF406BPQ	ENCFF518JOR	0.905332	1	Low	2	0.00992812	0.00151357	0.0138705	0.00361789	0.0118462	0.0102194	0.00569261
ENCSR000AGW	stomach	stomach tissue female embryo (40 weeks) and male embryo (36 weeks)	tissue	RAMPAGE	ENCFF406BPQ	ENCFF518JOR	0.905332	1	Low	3	0.00692231	0.0015567	0.0168684	0.00186126	0.00784058	0.00678609	0.00413507
ENCSR000AGW	stomach	stomach tissue female embryo (40 weeks) and male embryo (36 weeks)	tissue	RAMPAGE	ENCFF406BPQ	ENCFF518JOR	0.905332	1	Low	4	0.00563019	0.00145404	0.00718917	0.00163067	0.00636461	0.00582606	0.00447707
ENCSR000AGW	stomach	stomach tissue female embryo (40 weeks) and male embryo (36 weeks)	tissue	RAMPAGE	ENCFF406BPQ	ENCFF518JOR	0.905332	1	Low	5	0.00493914	0.00130732	0.00409718	0.00264237	0.00623937	0.0054143	0.00400302
ENCSR000AGW	stomach	stomach tissue female embryo (40 weeks) and male embryo (36 weeks)	tissue	RAMPAGE	ENCFF406BPQ	ENCFF518JOR	0.905332	1	Low	6	0.00551272	0.00114957	0.00398525	0.0014833	0.00541864	0.00467047	0.00363026
ENCSR000AGW	stomach	stomach tissue female embryo (40 weeks) and male embryo (36 weeks)	tissue	RAMPAGE	ENCFF406BPQ	ENCFF518JOR	0.905332	1	Low	7	0.00378948	0.00114011	0.00404831	0.00181815	0.00513361	0.00403309	0.00348579
ENCSR000AGW	stomach	stomach tissue female embryo (40 weeks) and male embryo (36 weeks)	tissue	RAMPAGE	ENCFF406BPQ	ENCFF518JOR	0.905332	1	Low	8	0.00386367	0.001257	0.00345774	0.0016398	0.00507746	0.00329323	0.00303056
ENCSR000AGW	stomach	stomach tissue female embryo (40 weeks) and male embryo (36 weeks)	tissue	RAMPAGE	ENCFF406BPQ	ENCFF518JOR	0.905332	1	Low	9	0.00333456	0.00109314	0.00304592	0.00191399	0.0039208	0.00352713	0.00249803
ENCSR000AGW	stomach	stomach tissue female embryo (40 weeks) and male embryo (36 weeks)	tissue	RAMPAGE	ENCFF406BPQ	ENCFF518JOR	0.905332	1	Low	10	0.002936	0.00127213	0.00258121	0.00211012	0.00403079	0.00363096	0.00304924
ENCSR000AGS	parietal lobe	parietal lobe tissue female embryo (24 weeks) and male embryo (22 weeks)	tissue	RAMPAGE	ENCFF588HAU	ENCFF545NCG	0.864397	1	High	1	0.0430063	0.000247863	0.0370874	0.000168439	0.387584	0.339532	0.15202
ENCSR000AGS	parietal lobe	parietal lobe tissue female embryo (24 weeks) and male embryo (22 weeks)	tissue	RAMPAGE	ENCFF588HAU	ENCFF545NCG	0.864397	1	High	2	0.0758307	0.000549125	0.104459	0.00113362	0.275674	0.265816	0.0900316
ENCSR000AGS	parietal lobe	parietal lobe tissue female embryo (24 weeks) and male embryo (22 weeks)	tissue	RAMPAGE	ENCFF588HAU	ENCFF545NCG	0.864397	1	High	3	0.0445558	0.000321293	0.0535653	0.00135796	0.221792	0.808944	0.235176
ENCSR000AGS	parietal lobe	parietal lobe tissue female embryo (24 weeks) and male embryo (22 weeks)	tissue	RAMPAGE	ENCFF588HAU	ENCFF545NCG	0.864397	1	High	4	0.0395223	0.000243487	0.0960434	0.00117262	0.217241	0.103579	0.00656884
ENCSR000AGS	parietal lobe	parietal lobe tissue female embryo (24 weeks) and male embryo (22 weeks)	tissue	RAMPAGE	ENCFF588HAU	ENCFF545NCG	0.864397	1	High	5	0.0260811	0.000220698	0.0711852	0.00125193	0.156907	0.057443	0.0074943
ENCSR000AGS	parietal lobe	parietal lobe tissue female embryo (24 weeks) and male embryo (22 weeks)	tissue	RAMPAGE	ENCFF588HAU	ENCFF545NCG	0.864397	1	High	6	0.00941699	0.000277709	0.0194158	0.00142059	0.128862	0.0896879	0.00317605
ENCSR000AGS	parietal lobe	parietal lobe tissue female embryo (24 weeks) and male embryo (22 weeks)	tissue	RAMPAGE	ENCFF588HAU	ENCFF545NCG	0.864397	1	High	7	0.00867967	0.000270135	0.0155766	0.00188759	0.0997872	0.0280322	0.0102015
ENCSR000AGS	parietal lobe	parietal lobe tissue female embryo (24 weeks) and male embryo (22 weeks)	tissue	RAMPAGE	ENCFF588HAU	ENCFF545NCG	0.864397	1	High	8	0.00394719	0.000267147	0.0179483	0.00299512	0.0942619	0.00863742	0.00388015
ENCSR000AGS	parietal lobe	parietal lobe tissue female embryo (24 weeks) and male embryo (22 weeks)	tissue	RAMPAGE	ENCFF588HAU	ENCFF545NCG	0.864397	1	High	9	0.00500678	0.000366519	0.0058029	0.000724201	0.0873095	0.00578814	0.00367543
ENCSR000AGS	parietal lobe	parietal lobe tissue female embryo (24 weeks) and male embryo (22 weeks)	tissue	RAMPAGE	ENCFF588HAU	ENCFF545NCG	0.864397	1	High	10	0.0043295	0.000182559	0.00784781	0.000738573	0.0576785	0.00608089	0.0129973
ENCSR000AGS	parietal lobe	parietal lobe tissue female embryo (24 weeks) and male embryo (22 weeks)	tissue	RAMPAGE	ENCFF588HAU	ENCFF545NCG	0.864397	1	Medium-high	1	0.0444859	0.000262251	0.010303	0.0031484	0.074325	0.0741019	0.0500704
ENCSR000AGS	parietal lobe	parietal lobe tissue female embryo (24 weeks) and male embryo (22 weeks)	tissue	RAMPAGE	ENCFF588HAU	ENCFF545NCG	0.864397	1	Medium-high	2	0.030599	0.00031175	0.0147799	0.000154485	0.0553844	0.0555646	0.0151806
ENCSR000AGS	parietal lobe	parietal lobe tissue female embryo (24 weeks) and male embryo (22 weeks)	tissue	RAMPAGE	ENCFF588HAU	ENCFF545NCG	0.864397	1	Medium-high	3	0.0304512	0.000267187	0.0198664	0.00129991	0.0398061	0.0383178	0.0132035
ENCSR000AGS	parietal lobe	parietal lobe tissue female embryo (24 weeks) and male embryo (22 weeks)	tissue	RAMPAGE	ENCFF588HAU	ENCFF545NCG	0.864397	1	Medium-high	4	0.0123101	0.000212954	0.0143984	0.00132163	0.0294034	0.0246247	0.00748941
ENCSR000AGS	parietal lobe	parietal lobe tissue female embryo (24 weeks) and male embryo (22 weeks)	tissue	RAMPAGE	ENCFF588HAU	ENCFF545NCG	0.864397	1	Medium-high	5	0.00749379	0.000170646	0.0110288	0.000462182	0.02379	0.0128588	0.00250253
ENCSR000AGS	parietal lobe	parietal lobe tissue female embryo (24 weeks) and male embryo (22 weeks)	tissue	RAMPAGE	ENCFF588HAU	ENCFF545NCG	0.864397	1	Medium-high	6	0.00376686	0.00013025	0.00737565	0.000286783	0.0197135	0.00533079	0.00513708
ENCSR000AGS	parietal lobe	parietal lobe tissue female embryo (24 weeks) and male embryo (22 weeks)	tissue	RAMPAGE	ENCFF588HAU	ENCFF545NCG	0.864397	1	Medium-high	7	0.00256886	0.00012614	0.00353754	0.000551122	0.0163147	0.00363158	0.00436976
ENCSR000AGS	parietal lobe	parietal lobe tissue female embryo (24 weeks) and male embryo (22 weeks)	tissue	RAMPAGE	ENCFF588HAU	ENCFF545NCG	0.864397	1	Medium-high	8	0.00375403	0.00022933	0.00785408	0.00028128	0.0124565	0.00265098	0.00230767
ENCSR000AGS	parietal lobe	parietal lobe tissue female embryo (24 weeks) and male embryo (22 weeks)	tissue	RAMPAGE	ENCFF588HAU	ENCFF545NCG	0.864397	1	Medium-high	9	0.000903199	0.000102344	0.00353074	0.000563934	0.0101465	0.0020461	0.00108825
ENCSR000AGS	parietal lobe	parietal lobe tissue female embryo (24 weeks) and male embryo (22 weeks)	tissue	RAMPAGE	ENCFF588HAU	ENCFF545NCG	0.864397	1	Medium-high	10	0.00232577	0.00012619	0.00335222	0.000460892	0.00795205	0.000697103	0.00174102
ENCSR000AGS	parietal lobe	parietal lobe tissue female embryo (24 weeks) and male embryo (22 weeks)	tissue	RAMPAGE	ENCFF588HAU	ENCFF545NCG	0.864397	1	Medium	1	0.0213286	0.000418104	0.00738335	0.000373985	0.0288846	0.0302434	0.0265901
ENCSR000AGS	parietal lobe	parietal lobe tissue female embryo (24 weeks) and male embryo (22 weeks)	tissue	RAMPAGE	ENCFF588HAU	ENCFF545NCG	0.864397	1	Medium	2	0.0167366	0.000280253	0.0136112	0.000795777	0.0202302	0.0245911	0.00973141
ENCSR000AGS	parietal lobe	parietal lobe tissue female embryo (24 weeks) and male embryo (22 weeks)	tissue	RAMPAGE	ENCFF588HAU	ENCFF545NCG	0.864397	1	Medium	3	0.00639884	0.0002229	0.0161048	0.000367645	0.0148125	0.0117156	0.0032435
ENCSR000AGS	parietal lobe	parietal lobe tissue female embryo (24 weeks) and male embryo (22 weeks)	tissue	RAMPAGE	ENCFF588HAU	ENCFF545NCG	0.864397	1	Medium	4	0.0045097	0.000145786	0.0060301	0.000310388	0.010471	0.00618302	0.00397591
ENCSR000AGS	parietal lobe	parietal lobe tissue female embryo (24 weeks) and male embryo (22 weeks)	tissue	RAMPAGE	ENCFF588HAU	ENCFF545NCG	0.864397	1	Medium	5	0.0034538	9.01395e-05	0.00436278	0.00044978	0.0086414	0.00519097	0.0017408
ENCSR000AGS	parietal lobe	parietal lobe tissue female embryo (24 weeks) and male embryo (22 weeks)	tissue	RAMPAGE	ENCFF588HAU	ENCFF545NCG	0.864397	1	Medium	6	0.00203615	0.000180264	0.00610755	0.000335038	0.00674418	0.00379519	0.00183293
ENCSR000AGS	parietal lobe	parietal lobe tissue female embryo (24 weeks) and male embryo (22 weeks)	tissue	RAMPAGE	ENCFF588HAU	ENCFF545NCG	0.864397	1	Medium	7	0.00187996	0.000266688	0.00364021	0.000393754	0.00489566	0.00296138	0.00156328
ENCSR000AGS	parietal lobe	parietal lobe tissue female embryo (24 weeks) and male embryo (22 weeks)	tissue	RAMPAGE	ENCFF588HAU	ENCFF545NCG	0.864397	1	Medium	8	0.00199295	0.00014592	0.00148812	0.000340394	0.0051585	0.00223466	0.000703654
ENCSR000AGS	parietal lobe	parietal lobe tissue female embryo (24 weeks) and male embryo (22 weeks)	tissue	RAMPAGE	ENCFF588HAU	ENCFF545NCG	0.864397	1	Medium	9	0.00234516	0.000193892	0.000987887	0.000294288	0.00458253	0.00138769	0.00116971
ENCSR000AGS	parietal lobe	parietal lobe tissue female embryo (24 weeks) and male embryo (22 weeks)	tissue	RAMPAGE	ENCFF588HAU	ENCFF545NCG	0.864397	1	Medium	10	0.000595373	0.000187854	0.00188579	0.000258643	0.00328846	0.00196745	0.00155656
ENCSR000AGS	parietal lobe	parietal lobe tissue female embryo (24 weeks) and male embryo (22 weeks)	tissue	RAMPAGE	ENCFF588HAU	ENCFF545NCG	0.864397	1	Medium-low	1	0.0149767	0.000355023	0.00483255	0.00115508	0.0120093	0.012199	0.0066119
ENCSR000AGS	parietal lobe	parietal lobe tissue female embryo (24 weeks) and male embryo (22 weeks)	tissue	RAMPAGE	ENCFF588HAU	ENCFF545NCG	0.864397	1	Medium-low	2	0.00781136	0.000205313	0.00699251	0.000738507	0.00847561	0.00764624	0.00529034
ENCSR000AGS	parietal lobe	parietal lobe tissue female embryo (24 weeks) and male embryo (22 weeks)	tissue	RAMPAGE	ENCFF588HAU	ENCFF545NCG	0.864397	1	Medium-low	3	0.00394068	0.00022575	0.0120799	0.000657554	0.00659133	0.00415443	0.00209862
ENCSR000AGS	parietal lobe	parietal lobe tissue female embryo (24 weeks) and male embryo (22 weeks)	tissue	RAMPAGE	ENCFF588HAU	ENCFF545NCG	0.864397	1	Medium-low	4	0.00208688	0.000194496	0.00276046	0.000277095	0.00488519	0.00271984	0.00147545
ENCSR000AGS	parietal lobe	parietal lobe tissue female embryo (24 weeks) and male embryo (22 weeks)	tissue	RAMPAGE	ENCFF588HAU	ENCFF545NCG	0.864397	1	Medium-low	5	0.00134037	0.000129886	0.00256705	0.000296689	0.00338715	0.00290448	0.00173212
ENCSR000AGS	parietal lobe	parietal lobe tissue female embryo (24 weeks) and male embryo (22 weeks)	tissue	RAMPAGE	ENCFF588HAU	ENCFF545NCG	0.864397	1	Medium-low	6	0.00130734	0.000181131	0.00182797	0.000241433	0.0029574	0.00172143	0.00120006
ENCSR000AGS	parietal lobe	parietal lobe tissue female embryo (24 weeks) and male embryo (22 weeks)	tissue	RAMPAGE	ENCFF588HAU	ENCFF545NCG	0.864397	1	Medium-low	7	0.00118311	0.000113065	0.000836893	0.000139016	0.00274761	0.00230059	0.00133959
ENCSR000AGS	parietal lobe	parietal lobe tissue female embryo (24 weeks) and male embryo (22 weeks)	tissue	RAMPAGE	ENCFF588HAU	ENCFF545NCG	0.864397	1	Medium-low	8	0.00200556	0.000134363	0.00136226	0.000263472	0.00214566	0.000721212	0.00069399
ENCSR000AGS	parietal lobe	parietal lobe tissue female embryo (24 weeks) and male embryo (22 weeks)	tissue	RAMPAGE	ENCFF588HAU	ENCFF545NCG	0.864397	1	Medium-low	9	0.000671535	0.000108496	0.000667914	0.000375895	0.00181417	0.000957751	0.000717681
ENCSR000AGS	parietal lobe	parietal lobe tissue female embryo (24 weeks) and male embryo (22 weeks)	tissue	RAMPAGE	ENCFF588HAU	ENCFF545NCG	0.864397	1	Medium-low	10	0.000792759	0.000187971	0.00113668	0.000511353	0.00167698	0.000711365	0.00126942
ENCSR000AGS	parietal lobe	parietal lobe tissue female embryo (24 weeks) and male embryo (22 weeks)	tissue	RAMPAGE	ENCFF588HAU	ENCFF545NCG	0.864397	1	Low	1	0.00508605	0.000610403	0.00300259	0.0010712	0.00357997	0.00383624	0.002715
ENCSR000AGS	parietal lobe	parietal lobe tissue female embryo (24 weeks) and male embryo (22 weeks)	tissue	RAMPAGE	ENCFF588HAU	ENCFF545NCG	0.864397	1	Low	2	0.00304118	0.000233025	0.00299208	0.000948832	0.00242332	0.00183416	0.000972652
ENCSR000AGS	parietal lobe	parietal lobe tissue female embryo (24 weeks) and male embryo (22 weeks)	tissue	RAMPAGE	ENCFF588HAU	ENCFF545NCG	0.864397	1	Low	3	0.00132926	0.000176879	0.00211795	0.00033331	0.00203225	0.00137446	0.000630901
ENCSR000AGS	parietal lobe	parietal lobe tissue female embryo (24 weeks) and male embryo (22 weeks)	tissue	RAMPAGE	ENCFF588HAU	ENCFF545NCG	0.864397	1	Low	4	0.00083121	0.000133953	0.00133669	0.00043856	0.00126735	0.00104392	0.000549255
ENCSR000AGS	parietal lobe	parietal lobe tissue female embryo (24 weeks) and male embryo (22 weeks)	tissue	RAMPAGE	ENCFF588HAU	ENCFF545NCG	0.864397	1	Low	5	0.000726846	0.00012115	0.000706104	0.000397582	0.00111372	0.000754381	0.000443854
ENCSR000AGS	parietal lobe	parietal lobe tissue female embryo (24 weeks) and male embryo (22 weeks)	tissue	RAMPAGE	ENCFF588HAU	ENCFF545NCG	0.864397	1	Low	6	0.000462486	6.69356e-05	0.000484503	0.000258002	0.000926166	0.000535186	0.000472317
ENCSR000AGS	parietal lobe	parietal lobe tissue female embryo (24 weeks) and male embryo (22 weeks)	tissue	RAMPAGE	ENCFF588HAU	ENCFF545NCG	0.864397	1	Low	7	0.000560945	9.9313e-05	0.00045066	0.000164811	0.000737966	0.000774069	0.000432471
ENCSR000AGS	parietal lobe	parietal lobe tissue female embryo (24 weeks) and male embryo (22 weeks)	tissue	RAMPAGE	ENCFF588HAU	ENCFF545NCG	0.864397	1	Low	8	0.000408713	8.49778e-05	0.000481243	0.000195499	0.000741273	0.000650174	0.000347307
ENCSR000AGS	parietal lobe	parietal lobe tissue female embryo (24 weeks) and male embryo (22 weeks)	tissue	RAMPAGE	ENCFF588HAU	ENCFF545NCG	0.864397	1	Low	9	0.000426023	0.000101138	0.000677621	0.000248701	0.000718928	0.000396221	0.000399884
ENCSR000AGS	parietal lobe	parietal lobe tissue female embryo (24 weeks) and male embryo (22 weeks)	tissue	RAMPAGE	ENCFF588HAU	ENCFF545NCG	0.864397	1	Low	10	0.000274458	8.62079e-05	0.000454422	0.000532528	0.000619069	0.000844703	0.000368092
ENCSR000AGY	thyroid gland	thyroid gland tissue female embryo (37 weeks) and female embryo (40 weeks)	tissue	RAMPAGE	ENCFF065CDD	ENCFF105YTW	0.855769	1	High	1	0.209045	0.000454837	0.115899	0.000615963	2.26376	1.52958	1.62136
ENCSR000AGY	thyroid gland	thyroid gland tissue female embryo (37 weeks) and female embryo (40 weeks)	tissue	RAMPAGE	ENCFF065CDD	ENCFF105YTW	0.855769	1	High	2	0.084892	0.000254137	0.114729	0.00726638	1.77394	1.31163	0.615092
ENCSR000AGY	thyroid gland	thyroid gland tissue female embryo (37 weeks) and female embryo (40 weeks)	tissue	RAMPAGE	ENCFF065CDD	ENCFF105YTW	0.855769	1	High	3	0.0856019	0.000357676	0.240939	0.0013334	1.27121	1.16514	0.564789
ENCSR000AGY	thyroid gland	thyroid gland tissue female embryo (37 weeks) and female embryo (40 weeks)	tissue	RAMPAGE	ENCFF065CDD	ENCFF105YTW	0.855769	1	High	4	0.118345	0.000820359	0.699893	0.00937028	0.880149	0.328031	0.0197658
ENCSR000AGY	thyroid gland	thyroid gland tissue female embryo (37 weeks) and female embryo (40 weeks)	tissue	RAMPAGE	ENCFF065CDD	ENCFF105YTW	0.855769	1	High	5	0.0745862	0.00107934	0.127837	0.00656354	0.744746	0.146541	0.0249763
ENCSR000AGY	thyroid gland	thyroid gland tissue female embryo (37 weeks) and female embryo (40 weeks)	tissue	RAMPAGE	ENCFF065CDD	ENCFF105YTW	0.855769	1	High	6	0.0368764	0.000418383	0.0403194	0.000947323	0.453332	0.0542896	0.0374458
ENCSR000AGY	thyroid gland	thyroid gland tissue female embryo (37 weeks) and female embryo (40 weeks)	tissue	RAMPAGE	ENCFF065CDD	ENCFF105YTW	0.855769	1	High	7	0.0353244	0.000519238	0.0615109	0.00481492	0.251842	0.0318768	0.0185545
ENCSR000AGY	thyroid gland	thyroid gland tissue female embryo (37 weeks) and female embryo (40 weeks)	tissue	RAMPAGE	ENCFF065CDD	ENCFF105YTW	0.855769	1	High	8	0.00583887	0.000538775	0.0229537	0.00701401	0.236333	0.0109376	0.0126293
ENCSR000AGY	thyroid gland	thyroid gland tissue female embryo (37 weeks) and female embryo (40 weeks)	tissue	RAMPAGE	ENCFF065CDD	ENCFF105YTW	0.855769	1	High	9	0.00645976	0.000728346	0.0262803	0.000874936	0.174824	0.0462218	0.00392475
ENCSR000AGY	thyroid gland	thyroid gland tissue female embryo (37 weeks) and female embryo (40 weeks)	tissue	RAMPAGE	ENCFF065CDD	ENCFF105YTW	0.855769	1	High	10	0.0120997	0.000449923	0.255187	0.00380829	0.127182	0.00791919	0.0265381
ENCSR000AGY	thyroid gland	thyroid gland tissue female embryo (37 weeks) and female embryo (40 weeks)	tissue	RAMPAGE	ENCFF065CDD	ENCFF105YTW	0.855769	1	Medium-high	1	0.0739079	0.000662012	0.0189146	0.000216348	0.217009	0.218845	0.137014
ENCSR000AGY	thyroid gland	thyroid gland tissue female embryo (37 weeks) and female embryo (40 weeks)	tissue	RAMPAGE	ENCFF065CDD	ENCFF105YTW	0.855769	1	Medium-high	2	0.129613	0.000430967	0.0402753	0.000681675	0.160513	0.142298	0.0449317
ENCSR000AGY	thyroid gland	thyroid gland tissue female embryo (37 weeks) and female embryo (40 weeks)	tissue	RAMPAGE	ENCFF065CDD	ENCFF105YTW	0.855769	1	Medium-high	3	0.0460968	0.00021784	0.0359289	0.000846311	0.117461	0.116573	0.0760431
ENCSR000AGY	thyroid gland	thyroid gland tissue female embryo (37 weeks) and female embryo (40 weeks)	tissue	RAMPAGE	ENCFF065CDD	ENCFF105YTW	0.855769	1	Medium-high	4	0.034822	0.000300073	0.0325312	0.000794496	0.0922527	0.0547916	0.0378352
ENCSR000AGY	thyroid gland	thyroid gland tissue female embryo (37 weeks) and female embryo (40 weeks)	tissue	RAMPAGE	ENCFF065CDD	ENCFF105YTW	0.855769	1	Medium-high	5	0.0284975	0.0003658	0.0193189	0.00165236	0.0728604	0.0286526	0.00725345
ENCSR000AGY	thyroid gland	thyroid gland tissue female embryo (37 weeks) and female embryo (40 weeks)	tissue	RAMPAGE	ENCFF065CDD	ENCFF105YTW	0.855769	1	Medium-high	6	0.00981123	0.000510852	0.018141	0.000566461	0.0577435	0.00504541	0.00887852
ENCSR000AGY	thyroid gland	thyroid gland tissue female embryo (37 weeks) and female embryo (40 weeks)	tissue	RAMPAGE	ENCFF065CDD	ENCFF105YTW	0.855769	1	Medium-high	7	0.00582888	0.000330194	0.0158249	0.000469342	0.0465252	0.00626016	0.00651423
ENCSR000AGY	thyroid gland	thyroid gland tissue female embryo (37 weeks) and female embryo (40 weeks)	tissue	RAMPAGE	ENCFF065CDD	ENCFF105YTW	0.855769	1	Medium-high	8	0.0121036	0.000431355	0.0118803	0.000921766	0.0380784	0.00884113	0.00271396
ENCSR000AGY	thyroid gland	thyroid gland tissue female embryo (37 weeks) and female embryo (40 weeks)	tissue	RAMPAGE	ENCFF065CDD	ENCFF105YTW	0.855769	1	Medium-high	9	0.00465194	0.000253127	0.00375691	0.000676426	0.0291822	0.0107219	0.00270138
ENCSR000AGY	thyroid gland	thyroid gland tissue female embryo (37 weeks) and female embryo (40 weeks)	tissue	RAMPAGE	ENCFF065CDD	ENCFF105YTW	0.855769	1	Medium-high	10	0.00435924	0.000278245	0.00431625	0.000545736	0.0280789	0.004642	0.00195207
ENCSR000AGY	thyroid gland	thyroid gland tissue female embryo (37 weeks) and female embryo (40 weeks)	tissue	RAMPAGE	ENCFF065CDD	ENCFF105YTW	0.855769	1	Medium	1	0.0692602	0.00678458	0.00965062	0.000560142	0.0878464	0.0917142	0.106272
ENCSR000AGY	thyroid gland	thyroid gland tissue female embryo (37 weeks) and female embryo (40 weeks)	tissue	RAMPAGE	ENCFF065CDD	ENCFF105YTW	0.855769	1	Medium	2	0.0506042	0.000276545	0.0418528	0.000879766	0.0637542	0.0492144	0.0287649
ENCSR000AGY	thyroid gland	thyroid gland tissue female embryo (37 weeks) and female embryo (40 weeks)	tissue	RAMPAGE	ENCFF065CDD	ENCFF105YTW	0.855769	1	Medium	3	0.0202643	0.000292464	0.0254075	0.000770728	0.0462532	0.0336844	0.0100238
ENCSR000AGY	thyroid gland	thyroid gland tissue female embryo (37 weeks) and female embryo (40 weeks)	tissue	RAMPAGE	ENCFF065CDD	ENCFF105YTW	0.855769	1	Medium	4	0.0112593	0.000294876	0.0148975	0.00055	0.0342553	0.0174101	0.00855414
ENCSR000AGY	thyroid gland	thyroid gland tissue female embryo (37 weeks) and female embryo (40 weeks)	tissue	RAMPAGE	ENCFF065CDD	ENCFF105YTW	0.855769	1	Medium	5	0.0130434	0.000403075	0.0128715	0.000931977	0.0256311	0.00877457	0.00522112
ENCSR000AGY	thyroid gland	thyroid gland tissue female embryo (37 weeks) and female embryo (40 weeks)	tissue	RAMPAGE	ENCFF065CDD	ENCFF105YTW	0.855769	1	Medium	6	0.00732892	0.000266601	0.00556609	0.000258021	0.020295	0.00614506	0.00366177
ENCSR000AGY	thyroid gland	thyroid gland tissue female embryo (37 weeks) and female embryo (40 weeks)	tissue	RAMPAGE	ENCFF065CDD	ENCFF105YTW	0.855769	1	Medium	7	0.00553273	0.000370705	0.0047546	0.000500217	0.0168839	0.00669714	0.00676496
ENCSR000AGY	thyroid gland	thyroid gland tissue female embryo (37 weeks) and female embryo (40 weeks)	tissue	RAMPAGE	ENCFF065CDD	ENCFF105YTW	0.855769	1	Medium	8	0.00404894	0.000359785	0.00841178	0.00104226	0.0152236	0.00304107	0.0019776
ENCSR000AGY	thyroid gland	thyroid gland tissue female embryo (37 weeks) and female embryo (40 weeks)	tissue	RAMPAGE	ENCFF065CDD	ENCFF105YTW	0.855769	1	Medium	9	0.00417516	0.000307229	0.00290235	0.00199715	0.0128482	0.00133241	0.0036367
ENCSR000AGY	thyroid gland	thyroid gland tissue female embryo (37 weeks) and female embryo (40 weeks)	tissue	RAMPAGE	ENCFF065CDD	ENCFF105YTW	0.855769	1	Medium	10	0.000831544	0.000209597	0.00202994	0.000269573	0.0135181	0.00105117	0.00641344
ENCSR000AGY	thyroid gland	thyroid gland tissue female embryo (37 weeks) and female embryo (40 weeks)	tissue	RAMPAGE	ENCFF065CDD	ENCFF105YTW	0.855769	1	Medium-low	1	0.0219916	0.000151855	0.049491	0.000592318	0.0321172	0.0371585	0.0258745
ENCSR000AGY	thyroid gland	thyroid gland tissue female embryo (37 weeks) and female embryo (40 weeks)	tissue	RAMPAGE	ENCFF065CDD	ENCFF105YTW	0.855769	1	Medium-low	2	0.0151831	0.000248431	0.0114586	0.000528351	0.02444	0.0238122	0.0130681
ENCSR000AGY	thyroid gland	thyroid gland tissue female embryo (37 weeks) and female embryo (40 weeks)	tissue	RAMPAGE	ENCFF065CDD	ENCFF105YTW	0.855769	1	Medium-low	3	0.0121967	0.000489267	0.00907512	0.00270879	0.0208712	0.010433	0.00582671
ENCSR000AGY	thyroid gland	thyroid gland tissue female embryo (37 weeks) and female embryo (40 weeks)	tissue	RAMPAGE	ENCFF065CDD	ENCFF105YTW	0.855769	1	Medium-low	4	0.00483637	0.000199478	0.015117	0.000474501	0.0135254	0.00788808	0.00399096
ENCSR000AGY	thyroid gland	thyroid gland tissue female embryo (37 weeks) and female embryo (40 weeks)	tissue	RAMPAGE	ENCFF065CDD	ENCFF105YTW	0.855769	1	Medium-low	5	0.00435484	0.000247102	0.00689877	0.00193042	0.0105693	0.0126609	0.00338247
ENCSR000AGY	thyroid gland	thyroid gland tissue female embryo (37 weeks) and female embryo (40 weeks)	tissue	RAMPAGE	ENCFF065CDD	ENCFF105YTW	0.855769	1	Medium-low	6	0.00250418	0.000267883	0.00626029	0.000248394	0.010088	0.00387123	0.00415018
ENCSR000AGY	thyroid gland	thyroid gland tissue female embryo (37 weeks) and female embryo (40 weeks)	tissue	RAMPAGE	ENCFF065CDD	ENCFF105YTW	0.855769	1	Medium-low	7	0.00275987	0.000221882	0.0028722	0.000345173	0.00726834	0.00223081	0.00191876
ENCSR000AGY	thyroid gland	thyroid gland tissue female embryo (37 weeks) and female embryo (40 weeks)	tissue	RAMPAGE	ENCFF065CDD	ENCFF105YTW	0.855769	1	Medium-low	8	0.00175473	0.000184777	0.00232899	0.000325372	0.0056689	0.00116542	0.00178069
ENCSR000AGY	thyroid gland	thyroid gland tissue female embryo (37 weeks) and female embryo (40 weeks)	tissue	RAMPAGE	ENCFF065CDD	ENCFF105YTW	0.855769	1	Medium-low	9	0.0015682	0.000312468	0.00176199	0.000455531	0.00455584	0.00168726	0.00141703
ENCSR000AGY	thyroid gland	thyroid gland tissue female embryo (37 weeks) and female embryo (40 weeks)	tissue	RAMPAGE	ENCFF065CDD	ENCFF105YTW	0.855769	1	Medium-low	10	0.00216297	0.000137463	0.00152231	0.000194456	0.0032277	0.00317286	0.00106407
ENCSR000AGY	thyroid gland	thyroid gland tissue female embryo (37 weeks) and female embryo (40 weeks)	tissue	RAMPAGE	ENCFF065CDD	ENCFF105YTW	0.855769	1	Low	1	0.00886537	0.000814077	0.00396615	0.00151639	0.00721654	0.00629569	0.00435258
ENCSR000AGY	thyroid gland	thyroid gland tissue female embryo (37 weeks) and female embryo (40 weeks)	tissue	RAMPAGE	ENCFF065CDD	ENCFF105YTW	0.855769	1	Low	2	0.00524733	0.000451075	0.00498948	0.00085019	0.00535429	0.00469062	0.00154345
ENCSR000AGY	thyroid gland	thyroid gland tissue female embryo (37 weeks) and female embryo (40 weeks)	tissue	RAMPAGE	ENCFF065CDD	ENCFF105YTW	0.855769	1	Low	3	0.00259543	0.000210621	0.00735646	0.000528346	0.00391428	0.00323499	0.00137413
ENCSR000AGY	thyroid gland	thyroid gland tissue female embryo (37 weeks) and female embryo (40 weeks)	tissue	RAMPAGE	ENCFF065CDD	ENCFF105YTW	0.855769	1	Low	4	0.00153891	0.000245703	0.002573	0.000383534	0.00292586	0.0017831	0.00104486
ENCSR000AGY	thyroid gland	thyroid gland tissue female embryo (37 weeks) and female embryo (40 weeks)	tissue	RAMPAGE	ENCFF065CDD	ENCFF105YTW	0.855769	1	Low	5	0.00124685	0.000179073	0.00123589	0.00029514	0.00244139	0.00131116	0.00121667
ENCSR000AGY	thyroid gland	thyroid gland tissue female embryo (37 weeks) and female embryo (40 weeks)	tissue	RAMPAGE	ENCFF065CDD	ENCFF105YTW	0.855769	1	Low	6	0.00102249	0.000160274	0.000962304	0.000230056	0.00196818	0.00109006	0.00077852
ENCSR000AGY	thyroid gland	thyroid gland tissue female embryo (37 weeks) and female embryo (40 weeks)	tissue	RAMPAGE	ENCFF065CDD	ENCFF105YTW	0.855769	1	Low	7	0.000896967	0.000228001	0.00100436	0.000199165	0.00189642	0.00135131	0.00120667
ENCSR000AGY	thyroid gland	thyroid gland tissue female embryo (37 weeks) and female embryo (40 weeks)	tissue	RAMPAGE	ENCFF065CDD	ENCFF105YTW	0.855769	1	Low	8	0.00146894	0.000204907	0.00156346	0.000248084	0.00172066	0.000809052	0.00056881
ENCSR000AGY	thyroid gland	thyroid gland tissue female embryo (37 weeks) and female embryo (40 weeks)	tissue	RAMPAGE	ENCFF065CDD	ENCFF105YTW	0.855769	1	Low	9	0.00084675	0.000133964	0.000485738	0.000250847	0.00130865	0.000654068	0.000540319
ENCSR000AGY	thyroid gland	thyroid gland tissue female embryo (37 weeks) and female embryo (40 weeks)	tissue	RAMPAGE	ENCFF065CDD	ENCFF105YTW	0.855769	1	Low	10	0.000679273	0.000184511	0.000614323	0.000256638	0.00129449	0.00069393	0.00053066
ENCSR000AGK	cerebellum	cerebellum tissue female embryo (19 weeks) and female embryo (37 weeks)	tissue	RAMPAGE	ENCFF728OXA	ENCFF089NIA	0.863453	1	High	1	0.140054	0.00062545	0.0972581	0.000478546	1.17686	0.996001	0.481458
ENCSR000AGK	cerebellum	cerebellum tissue female embryo (19 weeks) and female embryo (37 weeks)	tissue	RAMPAGE	ENCFF728OXA	ENCFF089NIA	0.863453	1	High	2	0.278693	0.00145286	0.247851	0.000624591	0.846598	0.774293	0.204506
ENCSR000AGK	cerebellum	cerebellum tissue female embryo (19 weeks) and female embryo (37 weeks)	tissue	RAMPAGE	ENCFF728OXA	ENCFF089NIA	0.863453	1	High	3	0.153846	0.000670988	0.143989	0.00235289	0.691175	2.23014	0.702336
ENCSR000AGK	cerebellum	cerebellum tissue female embryo (19 weeks) and female embryo (37 weeks)	tissue	RAMPAGE	ENCFF728OXA	ENCFF089NIA	0.863453	1	High	4	0.125792	0.000640005	0.323186	0.00143618	0.644051	0.315945	0.0241222
ENCSR000AGK	cerebellum	cerebellum tissue female embryo (19 weeks) and female embryo (37 weeks)	tissue	RAMPAGE	ENCFF728OXA	ENCFF089NIA	0.863453	1	High	5	0.107435	0.000876826	0.234584	0.00304855	0.460397	0.161435	0.0189846
ENCSR000AGK	cerebellum	cerebellum tissue female embryo (19 weeks) and female embryo (37 weeks)	tissue	RAMPAGE	ENCFF728OXA	ENCFF089NIA	0.863453	1	High	6	0.0246151	0.0006759	0.0800485	0.00256735	0.390494	0.127258	0.0141899
ENCSR000AGK	cerebellum	cerebellum tissue female embryo (19 weeks) and female embryo (37 weeks)	tissue	RAMPAGE	ENCFF728OXA	ENCFF089NIA	0.863453	1	High	7	0.0156337	0.000683639	0.0336565	0.00298623	0.276289	0.0552735	0.0320282
ENCSR000AGK	cerebellum	cerebellum tissue female embryo (19 weeks) and female embryo (37 weeks)	tissue	RAMPAGE	ENCFF728OXA	ENCFF089NIA	0.863453	1	High	8	0.0112392	0.000832628	0.0444048	0.00352632	0.258826	0.0108237	0.00282806
ENCSR000AGK	cerebellum	cerebellum tissue female embryo (19 weeks) and female embryo (37 weeks)	tissue	RAMPAGE	ENCFF728OXA	ENCFF089NIA	0.863453	1	High	9	0.0122058	0.000824613	0.0172567	0.00101657	0.22471	0.0133501	0.0146378
ENCSR000AGK	cerebellum	cerebellum tissue female embryo (19 weeks) and female embryo (37 weeks)	tissue	RAMPAGE	ENCFF728OXA	ENCFF089NIA	0.863453	1	High	10	0.0134997	0.000483804	0.0344847	0.00236832	0.153331	0.00464281	0.0349636
ENCSR000AGK	cerebellum	cerebellum tissue female embryo (19 weeks) and female embryo (37 weeks)	tissue	RAMPAGE	ENCFF728OXA	ENCFF089NIA	0.863453	1	Medium-high	1	0.142586	0.00120965	0.0377758	0.00146939	0.225615	0.222706	0.13046
ENCSR000AGK	cerebellum	cerebellum tissue female embryo (19 weeks) and female embryo (37 weeks)	tissue	RAMPAGE	ENCFF728OXA	ENCFF089NIA	0.863453	1	Medium-high	2	0.0990392	0.00108957	0.051457	0.000673892	0.167537	0.178006	0.0534762
ENCSR000AGK	cerebellum	cerebellum tissue female embryo (19 weeks) and female embryo (37 weeks)	tissue	RAMPAGE	ENCFF728OXA	ENCFF089NIA	0.863453	1	Medium-high	3	0.0608562	0.000637224	0.0545349	0.00346148	0.121988	0.112581	0.0523085
ENCSR000AGK	cerebellum	cerebellum tissue female embryo (19 weeks) and female embryo (37 weeks)	tissue	RAMPAGE	ENCFF728OXA	ENCFF089NIA	0.863453	1	Medium-high	4	0.0371696	0.000483301	0.0471578	0.00109511	0.092979	0.0562851	0.0273664
ENCSR000AGK	cerebellum	cerebellum tissue female embryo (19 weeks) and female embryo (37 weeks)	tissue	RAMPAGE	ENCFF728OXA	ENCFF089NIA	0.863453	1	Medium-high	5	0.0176762	0.000416281	0.0292135	0.00124219	0.0760168	0.0273042	0.0118404
ENCSR000AGK	cerebellum	cerebellum tissue female embryo (19 weeks) and female embryo (37 weeks)	tissue	RAMPAGE	ENCFF728OXA	ENCFF089NIA	0.863453	1	Medium-high	6	0.0132446	0.000609059	0.0299596	0.000803716	0.0567647	0.0170384	0.0126901
ENCSR000AGK	cerebellum	cerebellum tissue female embryo (19 weeks) and female embryo (37 weeks)	tissue	RAMPAGE	ENCFF728OXA	ENCFF089NIA	0.863453	1	Medium-high	7	0.00817727	0.00105107	0.0129027	0.00107967	0.0479525	0.00763751	0.00643756
ENCSR000AGK	cerebellum	cerebellum tissue female embryo (19 weeks) and female embryo (37 weeks)	tissue	RAMPAGE	ENCFF728OXA	ENCFF089NIA	0.863453	1	Medium-high	8	0.0109711	0.000692586	0.00868496	0.0012743	0.0357074	0.00722213	0.00446074
ENCSR000AGK	cerebellum	cerebellum tissue female embryo (19 weeks) and female embryo (37 weeks)	tissue	RAMPAGE	ENCFF728OXA	ENCFF089NIA	0.863453	1	Medium-high	9	0.00494523	0.000583459	0.00865732	0.00100422	0.0289732	0.00742408	0.00300292
ENCSR000AGK	cerebellum	cerebellum tissue female embryo (19 weeks) and female embryo (37 weeks)	tissue	RAMPAGE	ENCFF728OXA	ENCFF089NIA	0.863453	1	Medium-high	10	0.00413264	0.000450287	0.00690062	0.000754597	0.0242828	0.00803516	0.00544759
ENCSR000AGK	cerebellum	cerebellum tissue female embryo (19 weeks) and female embryo (37 weeks)	tissue	RAMPAGE	ENCFF728OXA	ENCFF089NIA	0.863453	1	Medium	1	0.0731588	0.00103923	0.0213746	0.00145214	0.0965137	0.0913409	0.0633379
ENCSR000AGK	cerebellum	cerebellum tissue female embryo (19 weeks) and female embryo (37 weeks)	tissue	RAMPAGE	ENCFF728OXA	ENCFF089NIA	0.863453	1	Medium	2	0.0695547	0.000757947	0.0455117	0.00147791	0.06444	0.0564388	0.0279737
ENCSR000AGK	cerebellum	cerebellum tissue female embryo (19 weeks) and female embryo (37 weeks)	tissue	RAMPAGE	ENCFF728OXA	ENCFF089NIA	0.863453	1	Medium	3	0.0251806	0.000552791	0.0316545	0.000976359	0.0474822	0.0305047	0.013301
ENCSR000AGK	cerebellum	cerebellum tissue female embryo (19 weeks) and female embryo (37 weeks)	tissue	RAMPAGE	ENCFF728OXA	ENCFF089NIA	0.863453	1	Medium	4	0.0119763	0.000439627	0.0161296	0.00128531	0.0345715	0.0194214	0.00740094
ENCSR000AGK	cerebellum	cerebellum tissue female embryo (19 weeks) and female embryo (37 weeks)	tissue	RAMPAGE	ENCFF728OXA	ENCFF089NIA	0.863453	1	Medium	5	0.00994012	0.000457372	0.0132762	0.0011205	0.0277375	0.0183811	0.00534768
ENCSR000AGK	cerebellum	cerebellum tissue female embryo (19 weeks) and female embryo (37 weeks)	tissue	RAMPAGE	ENCFF728OXA	ENCFF089NIA	0.863453	1	Medium	6	0.00925859	0.000520014	0.0102896	0.000572554	0.0213564	0.00569533	0.00424036
ENCSR000AGK	cerebellum	cerebellum tissue female embryo (19 weeks) and female embryo (37 weeks)	tissue	RAMPAGE	ENCFF728OXA	ENCFF089NIA	0.863453	1	Medium	7	0.00374657	0.00056147	0.00995716	0.000747936	0.0158445	0.00672989	0.00610236
ENCSR000AGK	cerebellum	cerebellum tissue female embryo (19 weeks) and female embryo (37 weeks)	tissue	RAMPAGE	ENCFF728OXA	ENCFF089NIA	0.863453	1	Medium	8	0.00535588	0.000672596	0.00783845	0.00124897	0.0151763	0.00455072	0.00202289
ENCSR000AGK	cerebellum	cerebellum tissue female embryo (19 weeks) and female embryo (37 weeks)	tissue	RAMPAGE	ENCFF728OXA	ENCFF089NIA	0.863453	1	Medium	9	0.00606595	0.000515898	0.00220146	0.000798401	0.012277	0.00270983	0.0018069
ENCSR000AGK	cerebellum	cerebellum tissue female embryo (19 weeks) and female embryo (37 weeks)	tissue	RAMPAGE	ENCFF728OXA	ENCFF089NIA	0.863453	1	Medium	10	0.00225282	0.000396882	0.00512703	0.00051808	0.00951356	0.00416446	0.00336151
ENCSR000AGK	cerebellum	cerebellum tissue female embryo (19 weeks) and female embryo (37 weeks)	tissue	RAMPAGE	ENCFF728OXA	ENCFF089NIA	0.863453	1	Medium-low	1	0.0329663	0.000800586	0.0129939	0.00239246	0.0323258	0.036594	0.0165442
ENCSR000AGK	cerebellum	cerebellum tissue female embryo (19 weeks) and female embryo (37 weeks)	tissue	RAMPAGE	ENCFF728OXA	ENCFF089NIA	0.863453	1	Medium-low	2	0.02368	0.000562898	0.015874	0.00320784	0.0241617	0.0315219	0.0148206
ENCSR000AGK	cerebellum	cerebellum tissue female embryo (19 weeks) and female embryo (37 weeks)	tissue	RAMPAGE	ENCFF728OXA	ENCFF089NIA	0.863453	1	Medium-low	3	0.0110661	0.000529743	0.0350651	0.000593613	0.0193981	0.01355	0.00574051
ENCSR000AGK	cerebellum	cerebellum tissue female embryo (19 weeks) and female embryo (37 weeks)	tissue	RAMPAGE	ENCFF728OXA	ENCFF089NIA	0.863453	1	Medium-low	4	0.00812644	0.000531513	0.018217	0.0010389	0.0127257	0.0107203	0.00442189
ENCSR000AGK	cerebellum	cerebellum tissue female embryo (19 weeks) and female embryo (37 weeks)	tissue	RAMPAGE	ENCFF728OXA	ENCFF089NIA	0.863453	1	Medium-low	5	0.0054678	0.000454242	0.00732644	0.000416916	0.00998164	0.00803106	0.00217688
ENCSR000AGK	cerebellum	cerebellum tissue female embryo (19 weeks) and female embryo (37 weeks)	tissue	RAMPAGE	ENCFF728OXA	ENCFF089NIA	0.863453	1	Medium-low	6	0.00271828	0.000469312	0.00505894	0.000430354	0.00881004	0.00433931	0.00230268
ENCSR000AGK	cerebellum	cerebellum tissue female embryo (19 weeks) and female embryo (37 weeks)	tissue	RAMPAGE	ENCFF728OXA	ENCFF089NIA	0.863453	1	Medium-low	7	0.00367154	0.000409036	0.00170808	0.000472066	0.00821878	0.00314103	0.00379058
ENCSR000AGK	cerebellum	cerebellum tissue female embryo (19 weeks) and female embryo (37 weeks)	tissue	RAMPAGE	ENCFF728OXA	ENCFF089NIA	0.863453	1	Medium-low	8	0.00442906	0.000521011	0.00383083	0.000555153	0.00677631	0.00321117	0.00172708
ENCSR000AGK	cerebellum	cerebellum tissue female embryo (19 weeks) and female embryo (37 weeks)	tissue	RAMPAGE	ENCFF728OXA	ENCFF089NIA	0.863453	1	Medium-low	9	0.00238025	0.000368493	0.0029218	0.000330024	0.00534026	0.00156408	0.00223211
ENCSR000AGK	cerebellum	cerebellum tissue female embryo (19 weeks) and female embryo (37 weeks)	tissue	RAMPAGE	ENCFF728OXA	ENCFF089NIA	0.863453	1	Medium-low	10	0.00224728	0.000993636	0.00174252	0.000302374	0.00465005	0.00197211	0.00774148
ENCSR000AGK	cerebellum	cerebellum tissue female embryo (19 weeks) and female embryo (37 weeks)	tissue	RAMPAGE	ENCFF728OXA	ENCFF089NIA	0.863453	1	Low	1	0.0139427	0.00146624	0.00778179	0.00286833	0.00973772	0.00852682	0.00472097
ENCSR000AGK	cerebellum	cerebellum tissue female embryo (19 weeks) and female embryo (37 weeks)	tissue	RAMPAGE	ENCFF728OXA	ENCFF089NIA	0.863453	1	Low	2	0.0077643	0.000773004	0.00776846	0.00250702	0.00736887	0.00557658	0.00384391
ENCSR000AGK	cerebellum	cerebellum tissue female embryo (19 weeks) and female embryo (37 weeks)	tissue	RAMPAGE	ENCFF728OXA	ENCFF089NIA	0.863453	1	Low	3	0.00482939	0.000664299	0.0114695	0.000781325	0.00576931	0.00331344	0.00130115
ENCSR000AGK	cerebellum	cerebellum tissue female embryo (19 weeks) and female embryo (37 weeks)	tissue	RAMPAGE	ENCFF728OXA	ENCFF089NIA	0.863453	1	Low	4	0.00199497	0.000348806	0.00281254	0.00100301	0.00450726	0.00207978	0.00141771
ENCSR000AGK	cerebellum	cerebellum tissue female embryo (19 weeks) and female embryo (37 weeks)	tissue	RAMPAGE	ENCFF728OXA	ENCFF089NIA	0.863453	1	Low	5	0.00173489	0.000327045	0.00247978	0.000557956	0.0032531	0.00200176	0.00119142
ENCSR000AGK	cerebellum	cerebellum tissue female embryo (19 weeks) and female embryo (37 weeks)	tissue	RAMPAGE	ENCFF728OXA	ENCFF089NIA	0.863453	1	Low	6	0.00157818	0.000290894	0.00196715	0.000455803	0.00263552	0.00188193	0.00132456
ENCSR000AGK	cerebellum	cerebellum tissue female embryo (19 weeks) and female embryo (37 weeks)	tissue	RAMPAGE	ENCFF728OXA	ENCFF089NIA	0.863453	1	Low	7	0.00139009	0.000316846	0.00190882	0.00036849	0.00222962	0.0023024	0.00108484
ENCSR000AGK	cerebellum	cerebellum tissue female embryo (19 weeks) and female embryo (37 weeks)	tissue	RAMPAGE	ENCFF728OXA	ENCFF089NIA	0.863453	1	Low	8	0.00190231	0.000304423	0.00122197	0.000272375	0.00201677	0.00117643	0.00110182
ENCSR000AGK	cerebellum	cerebellum tissue female embryo (19 weeks) and female embryo (37 weeks)	tissue	RAMPAGE	ENCFF728OXA	ENCFF089NIA	0.863453	1	Low	9	0.0011009	0.000280628	0.00100738	0.000578049	0.0020762	0.00104884	0.000788973
ENCSR000AGK	cerebellum	cerebellum tissue female embryo (19 weeks) and female embryo (37 weeks)	tissue	RAMPAGE	ENCFF728OXA	ENCFF089NIA	0.863453	1	Low	10	0.000799068	0.000280183	0.00146648	0.0011357	0.00189313	0.00135053	0.000799905
ENCSR000AGZ	tongue	tongue tissue female embryo (20 weeks) and female embryo (24 weeks)	tissue	RAMPAGE	ENCFF102KJK	ENCFF993QUU	0.868582	1	High	1	0.128073	0.000158446	0.0370714	0.000511642	0.612436	0.39952	0.903684
ENCSR000AGZ	tongue	tongue tissue female embryo (20 weeks) and female embryo (24 weeks)	tissue	RAMPAGE	ENCFF102KJK	ENCFF993QUU	0.868582	1	High	2	0.0827225	0.00058905	0.0773804	0.00267096	0.445458	0.273195	0.0926963
ENCSR000AGZ	tongue	tongue tissue female embryo (20 weeks) and female embryo (24 weeks)	tissue	RAMPAGE	ENCFF102KJK	ENCFF993QUU	0.868582	1	High	3	0.0433683	0.000532108	0.0523266	0.000900272	0.300361	0.67519	0.312559
ENCSR000AGZ	tongue	tongue tissue female embryo (20 weeks) and female embryo (24 weeks)	tissue	RAMPAGE	ENCFF102KJK	ENCFF993QUU	0.868582	1	High	4	0.090959	0.000333153	0.140508	0.00369769	0.259872	0.176523	0.00661095
ENCSR000AGZ	tongue	tongue tissue female embryo (20 weeks) and female embryo (24 weeks)	tissue	RAMPAGE	ENCFF102KJK	ENCFF993QUU	0.868582	1	High	5	0.0323624	0.000521406	0.0596527	0.0047937	0.217085	0.0536406	0.0122335
ENCSR000AGZ	tongue	tongue tissue female embryo (20 weeks) and female embryo (24 weeks)	tissue	RAMPAGE	ENCFF102KJK	ENCFF993QUU	0.868582	1	High	6	0.014854	0.000467303	0.0211183	0.000592666	0.187833	0.0228825	0.0100003
ENCSR000AGZ	tongue	tongue tissue female embryo (20 weeks) and female embryo (24 weeks)	tissue	RAMPAGE	ENCFF102KJK	ENCFF993QUU	0.868582	1	High	7	0.00536253	0.000494162	0.0346305	0.0034334	0.11249	0.011846	0.0163896
ENCSR000AGZ	tongue	tongue tissue female embryo (20 weeks) and female embryo (24 weeks)	tissue	RAMPAGE	ENCFF102KJK	ENCFF993QUU	0.868582	1	High	8	0.00657511	0.000520335	0.0213216	0.00482103	0.09731	0.00992562	0.00748461
ENCSR000AGZ	tongue	tongue tissue female embryo (20 weeks) and female embryo (24 weeks)	tissue	RAMPAGE	ENCFF102KJK	ENCFF993QUU	0.868582	1	High	9	0.00558971	0.000384109	0.0155658	0.000451151	0.0842196	0.00599394	0.00349012
ENCSR000AGZ	tongue	tongue tissue female embryo (20 weeks) and female embryo (24 weeks)	tissue	RAMPAGE	ENCFF102KJK	ENCFF993QUU	0.868582	1	High	10	0.0033007	0.000223293	0.0339311	0.00181724	0.0608331	0.00459706	0.00824388
ENCSR000AGZ	tongue	tongue tissue female embryo (20 weeks) and female embryo (24 weeks)	tissue	RAMPAGE	ENCFF102KJK	ENCFF993QUU	0.868582	1	Medium-high	1	0.0337974	0.000216211	0.0119173	0.000317693	0.0898149	0.094618	0.092861
ENCSR000AGZ	tongue	tongue tissue female embryo (20 weeks) and female embryo (24 weeks)	tissue	RAMPAGE	ENCFF102KJK	ENCFF993QUU	0.868582	1	Medium-high	2	0.0593713	0.000243961	0.0237597	0.00252324	0.0694814	0.0662839	0.0205852
ENCSR000AGZ	tongue	tongue tissue female embryo (20 weeks) and female embryo (24 weeks)	tissue	RAMPAGE	ENCFF102KJK	ENCFF993QUU	0.868582	1	Medium-high	3	0.0208571	0.000218719	0.0251098	0.000474784	0.0501068	0.0421224	0.0155464
ENCSR000AGZ	tongue	tongue tissue female embryo (20 weeks) and female embryo (24 weeks)	tissue	RAMPAGE	ENCFF102KJK	ENCFF993QUU	0.868582	1	Medium-high	4	0.0159543	0.000231593	0.0148817	0.00074378	0.0389773	0.0242809	0.0137639
ENCSR000AGZ	tongue	tongue tissue female embryo (20 weeks) and female embryo (24 weeks)	tissue	RAMPAGE	ENCFF102KJK	ENCFF993QUU	0.868582	1	Medium-high	5	0.0123258	0.00047102	0.0150524	0.0012779	0.0297575	0.0172233	0.00459364
ENCSR000AGZ	tongue	tongue tissue female embryo (20 weeks) and female embryo (24 weeks)	tissue	RAMPAGE	ENCFF102KJK	ENCFF993QUU	0.868582	1	Medium-high	6	0.00577609	0.000282281	0.0097091	0.000647319	0.0226142	0.00549127	0.00992965
ENCSR000AGZ	tongue	tongue tissue female embryo (20 weeks) and female embryo (24 weeks)	tissue	RAMPAGE	ENCFF102KJK	ENCFF993QUU	0.868582	1	Medium-high	7	0.00563132	0.000282318	0.007174	0.00102913	0.0171455	0.0067898	0.00443406
ENCSR000AGZ	tongue	tongue tissue female embryo (20 weeks) and female embryo (24 weeks)	tissue	RAMPAGE	ENCFF102KJK	ENCFF993QUU	0.868582	1	Medium-high	8	0.00267125	0.000317682	0.00646828	0.000909028	0.0152832	0.00469477	0.0014424
ENCSR000AGZ	tongue	tongue tissue female embryo (20 weeks) and female embryo (24 weeks)	tissue	RAMPAGE	ENCFF102KJK	ENCFF993QUU	0.868582	1	Medium-high	9	0.00369655	0.000283229	0.00304659	0.000728797	0.0122472	0.0022543	0.00118928
ENCSR000AGZ	tongue	tongue tissue female embryo (20 weeks) and female embryo (24 weeks)	tissue	RAMPAGE	ENCFF102KJK	ENCFF993QUU	0.868582	1	Medium-high	10	0.00229367	0.000235105	0.00300813	0.000497603	0.012205	0.00142146	0.00539758
ENCSR000AGZ	tongue	tongue tissue female embryo (20 weeks) and female embryo (24 weeks)	tissue	RAMPAGE	ENCFF102KJK	ENCFF993QUU	0.868582	1	Medium	1	0.0341764	0.00124534	0.00664744	0.000437377	0.037165	0.0403082	0.0302364
ENCSR000AGZ	tongue	tongue tissue female embryo (20 weeks) and female embryo (24 weeks)	tissue	RAMPAGE	ENCFF102KJK	ENCFF993QUU	0.868582	1	Medium	2	0.0306224	0.000222061	0.0122504	0.000288094	0.0262501	0.0253133	0.010312
ENCSR000AGZ	tongue	tongue tissue female embryo (20 weeks) and female embryo (24 weeks)	tissue	RAMPAGE	ENCFF102KJK	ENCFF993QUU	0.868582	1	Medium	3	0.0112016	0.000249553	0.0102985	0.000583327	0.0186731	0.0107326	0.00342376
ENCSR000AGZ	tongue	tongue tissue female embryo (20 weeks) and female embryo (24 weeks)	tissue	RAMPAGE	ENCFF102KJK	ENCFF993QUU	0.868582	1	Medium	4	0.00502179	0.000199215	0.00823438	0.00446133	0.0134223	0.00675765	0.00485254
ENCSR000AGZ	tongue	tongue tissue female embryo (20 weeks) and female embryo (24 weeks)	tissue	RAMPAGE	ENCFF102KJK	ENCFF993QUU	0.868582	1	Medium	5	0.00381818	0.000169657	0.00544124	0.000464008	0.0102574	0.0049309	0.00257954
ENCSR000AGZ	tongue	tongue tissue female embryo (20 weeks) and female embryo (24 weeks)	tissue	RAMPAGE	ENCFF102KJK	ENCFF993QUU	0.868582	1	Medium	6	0.00249728	0.000132492	0.00580405	0.000387963	0.00800134	0.00401192	0.00237321
ENCSR000AGZ	tongue	tongue tissue female embryo (20 weeks) and female embryo (24 weeks)	tissue	RAMPAGE	ENCFF102KJK	ENCFF993QUU	0.868582	1	Medium	7	0.00252429	0.00020781	0.00228874	0.000445312	0.00724293	0.00339601	0.00198124
ENCSR000AGZ	tongue	tongue tissue female embryo (20 weeks) and female embryo (24 weeks)	tissue	RAMPAGE	ENCFF102KJK	ENCFF993QUU	0.868582	1	Medium	8	0.00216769	0.000292235	0.00471872	0.00048461	0.00605893	0.00202158	0.000943614
ENCSR000AGZ	tongue	tongue tissue female embryo (20 weeks) and female embryo (24 weeks)	tissue	RAMPAGE	ENCFF102KJK	ENCFF993QUU	0.868582	1	Medium	9	0.00122411	0.000213825	0.00192213	0.00136447	0.00549251	0.00295318	0.00275562
ENCSR000AGZ	tongue	tongue tissue female embryo (20 weeks) and female embryo (24 weeks)	tissue	RAMPAGE	ENCFF102KJK	ENCFF993QUU	0.868582	1	Medium	10	0.00268601	0.000211367	0.00187091	0.000298831	0.00462828	0.00154765	0.00131132
ENCSR000AGZ	tongue	tongue tissue female embryo (20 weeks) and female embryo (24 weeks)	tissue	RAMPAGE	ENCFF102KJK	ENCFF993QUU	0.868582	1	Medium-low	1	0.0165242	0.000198852	0.00481899	0.000143914	0.0141813	0.0146968	0.00608083
ENCSR000AGZ	tongue	tongue tissue female embryo (20 weeks) and female embryo (24 weeks)	tissue	RAMPAGE	ENCFF102KJK	ENCFF993QUU	0.868582	1	Medium-low	2	0.0101936	0.000342066	0.0122349	0.000980629	0.0098319	0.00890337	0.00417333
ENCSR000AGZ	tongue	tongue tissue female embryo (20 weeks) and female embryo (24 weeks)	tissue	RAMPAGE	ENCFF102KJK	ENCFF993QUU	0.868582	1	Medium-low	3	0.00526489	0.000188769	0.00513448	0.000366797	0.00986081	0.00519021	0.00349017
ENCSR000AGZ	tongue	tongue tissue female embryo (20 weeks) and female embryo (24 weeks)	tissue	RAMPAGE	ENCFF102KJK	ENCFF993QUU	0.868582	1	Medium-low	4	0.00235089	0.000295683	0.00649781	0.000231244	0.00537043	0.00277847	0.00135744
ENCSR000AGZ	tongue	tongue tissue female embryo (20 weeks) and female embryo (24 weeks)	tissue	RAMPAGE	ENCFF102KJK	ENCFF993QUU	0.868582	1	Medium-low	5	0.00231515	0.000175668	0.00232562	0.000384329	0.00408782	0.00279933	0.00175631
ENCSR000AGZ	tongue	tongue tissue female embryo (20 weeks) and female embryo (24 weeks)	tissue	RAMPAGE	ENCFF102KJK	ENCFF993QUU	0.868582	1	Medium-low	6	0.0011144	0.000158616	0.00196479	0.000370922	0.00452323	0.00138869	0.00166198
ENCSR000AGZ	tongue	tongue tissue female embryo (20 weeks) and female embryo (24 weeks)	tissue	RAMPAGE	ENCFF102KJK	ENCFF993QUU	0.868582	1	Medium-low	7	0.00178482	0.000209313	0.00148769	0.000280763	0.00297071	0.00132478	0.00114142
ENCSR000AGZ	tongue	tongue tissue female embryo (20 weeks) and female embryo (24 weeks)	tissue	RAMPAGE	ENCFF102KJK	ENCFF993QUU	0.868582	1	Medium-low	8	0.00102971	0.000141373	0.00129656	0.000400869	0.00264559	0.00162476	0.000746925
ENCSR000AGZ	tongue	tongue tissue female embryo (20 weeks) and female embryo (24 weeks)	tissue	RAMPAGE	ENCFF102KJK	ENCFF993QUU	0.868582	1	Medium-low	9	0.00102625	0.000152669	0.0013866	0.000422882	0.00190741	0.00115385	0.00187443
ENCSR000AGZ	tongue	tongue tissue female embryo (20 weeks) and female embryo (24 weeks)	tissue	RAMPAGE	ENCFF102KJK	ENCFF993QUU	0.868582	1	Medium-low	10	0.00217717	0.000261595	0.00140181	0.000324218	0.00191725	0.00173923	0.000652377
ENCSR000AGZ	tongue	tongue tissue female embryo (20 weeks) and female embryo (24 weeks)	tissue	RAMPAGE	ENCFF102KJK	ENCFF993QUU	0.868582	1	Low	1	0.00399551	0.000514416	0.00359325	0.00123568	0.00380596	0.00367098	0.00329629
ENCSR000AGZ	tongue	tongue tissue female embryo (20 weeks) and female embryo (24 weeks)	tissue	RAMPAGE	ENCFF102KJK	ENCFF993QUU	0.868582	1	Low	2	0.00279088	0.000382111	0.00245319	0.00175991	0.00283573	0.00218716	0.00151388
ENCSR000AGZ	tongue	tongue tissue female embryo (20 weeks) and female embryo (24 weeks)	tissue	RAMPAGE	ENCFF102KJK	ENCFF993QUU	0.868582	1	Low	3	0.00133005	0.000217587	0.00313146	0.000423231	0.00220493	0.00209709	0.00100788
ENCSR000AGZ	tongue	tongue tissue female embryo (20 weeks) and female embryo (24 weeks)	tissue	RAMPAGE	ENCFF102KJK	ENCFF993QUU	0.868582	1	Low	4	0.00107395	0.000163093	0.00118604	0.000300271	0.00158421	0.0012128	0.000766439
ENCSR000AGZ	tongue	tongue tissue female embryo (20 weeks) and female embryo (24 weeks)	tissue	RAMPAGE	ENCFF102KJK	ENCFF993QUU	0.868582	1	Low	5	0.00090087	0.000135033	0.000959333	0.000318925	0.0013062	0.00130501	0.000999523
ENCSR000AGZ	tongue	tongue tissue female embryo (20 weeks) and female embryo (24 weeks)	tissue	RAMPAGE	ENCFF102KJK	ENCFF993QUU	0.868582	1	Low	6	0.000642983	0.00011666	0.000795401	0.00026939	0.00113701	0.00102366	0.00085996
ENCSR000AGZ	tongue	tongue tissue female embryo (20 weeks) and female embryo (24 weeks)	tissue	RAMPAGE	ENCFF102KJK	ENCFF993QUU	0.868582	1	Low	7	0.000764882	0.000105731	0.000639143	0.000239953	0.00128718	0.000727366	0.000701202
ENCSR000AGZ	tongue	tongue tissue female embryo (20 weeks) and female embryo (24 weeks)	tissue	RAMPAGE	ENCFF102KJK	ENCFF993QUU	0.868582	1	Low	8	0.000771579	0.0001248	0.000438117	0.000215043	0.00116074	0.000500414	0.000469502
ENCSR000AGZ	tongue	tongue tissue female embryo (20 weeks) and female embryo (24 weeks)	tissue	RAMPAGE	ENCFF102KJK	ENCFF993QUU	0.868582	1	Low	9	0.000577725	0.000150314	0.000463271	0.000242168	0.000873025	0.00054739	0.0004221
ENCSR000AGZ	tongue	tongue tissue female embryo (20 weeks) and female embryo (24 weeks)	tissue	RAMPAGE	ENCFF102KJK	ENCFF993QUU	0.868582	1	Low	10	0.000521038	0.000148921	0.000579426	0.00029898	0.00086077	0.000688343	0.000430513
ENCSR000AER	K562	K562	cell line	RAMPAGE	ENCFF216REM	ENCFF921TUS	0.947384	1	High	1	0.050585	0.000612177	0.0238045	0.000167206	0.515232	0.386264	0.398429
ENCSR000AER	K562	K562	cell line	RAMPAGE	ENCFF216REM	ENCFF921TUS	0.947384	1	High	2	0.116201	0.000275685	0.186902	0.000378024	0.380923	0.303533	0.0698985
ENCSR000AER	K562	K562	cell line	RAMPAGE	ENCFF216REM	ENCFF921TUS	0.947384	1	High	3	0.0955921	0.000108237	0.0733351	0.00107726	0.297504	0.862801	0.619897
ENCSR000AER	K562	K562	cell line	RAMPAGE	ENCFF216REM	ENCFF921TUS	0.947384	1	High	4	0.0522811	0.000145265	0.128827	0.00110132	0.300958	0.16731	0.0282493
ENCSR000AER	K562	K562	cell line	RAMPAGE	ENCFF216REM	ENCFF921TUS	0.947384	1	High	5	0.0426199	8.3498e-05	0.0604136	0.000550223	0.234752	0.245252	0.000545702
ENCSR000AER	K562	K562	cell line	RAMPAGE	ENCFF216REM	ENCFF921TUS	0.947384	1	High	6	0.0109502	0.000185845	0.0137808	0.000163928	0.23622	0.0234638	0.00671094
ENCSR000AER	K562	K562	cell line	RAMPAGE	ENCFF216REM	ENCFF921TUS	0.947384	1	High	7	0.00407632	4.93523e-05	0.0186252	0.000453552	0.106356	0.00851161	0.00937507
ENCSR000AER	K562	K562	cell line	RAMPAGE	ENCFF216REM	ENCFF921TUS	0.947384	1	High	8	0.00450482	5.16023e-05	0.0241168	0.000843052	0.0881801	0.00212327	0.00192978
ENCSR000AER	K562	K562	cell line	RAMPAGE	ENCFF216REM	ENCFF921TUS	0.947384	1	High	9	0.00644763	4.27731e-05	0.00655381	0.000948167	0.0860249	0.00200362	0.000293766
ENCSR000AER	K562	K562	cell line	RAMPAGE	ENCFF216REM	ENCFF921TUS	0.947384	1	High	10	0.00266927	7.19867e-05	0.00511504	0.000493478	0.0673366	0.00341255	0.00345606
ENCSR000AER	K562	K562	cell line	RAMPAGE	ENCFF216REM	ENCFF921TUS	0.947384	1	Medium-high	1	0.0705453	0.000112241	0.0124471	0.000102529	0.084069	0.0894724	0.0491979
ENCSR000AER	K562	K562	cell line	RAMPAGE	ENCFF216REM	ENCFF921TUS	0.947384	1	Medium-high	2	0.0380041	0.000139577	0.0300789	0.000414399	0.0604579	0.0639883	0.0290253
ENCSR000AER	K562	K562	cell line	RAMPAGE	ENCFF216REM	ENCFF921TUS	0.947384	1	Medium-high	3	0.0222208	3.75328e-05	0.019285	0.000627884	0.0423981	0.0353844	0.00579664
ENCSR000AER	K562	K562	cell line	RAMPAGE	ENCFF216REM	ENCFF921TUS	0.947384	1	Medium-high	4	0.0106847	8.27195e-05	0.0125628	0.000179901	0.0330245	0.0219386	0.00904458
ENCSR000AER	K562	K562	cell line	RAMPAGE	ENCFF216REM	ENCFF921TUS	0.947384	1	Medium-high	5	0.00585988	3.15514e-05	0.00907036	0.000107887	0.0285018	0.00628001	0.00180172
ENCSR000AER	K562	K562	cell line	RAMPAGE	ENCFF216REM	ENCFF921TUS	0.947384	1	Medium-high	6	0.00240293	2.76711e-05	0.00704676	9.7818e-05	0.0198086	0.00491104	0.000140314
ENCSR000AER	K562	K562	cell line	RAMPAGE	ENCFF216REM	ENCFF921TUS	0.947384	1	Medium-high	7	0.0011088	4.24389e-05	0.00249065	0.000267519	0.0153052	0.00408986	0.00135772
ENCSR000AER	K562	K562	cell line	RAMPAGE	ENCFF216REM	ENCFF921TUS	0.947384	1	Medium-high	8	0.00108863	3.53508e-05	0.00412602	0.000132083	0.0137073	0.00401965	0.00125395
ENCSR000AER	K562	K562	cell line	RAMPAGE	ENCFF216REM	ENCFF921TUS	0.947384	1	Medium-high	9	0.000538553	2.78926e-05	0.00228881	0.000105163	0.0109552	0.00650005	0.00147058
ENCSR000AER	K562	K562	cell line	RAMPAGE	ENCFF216REM	ENCFF921TUS	0.947384	1	Medium-high	10	0.000668176	1.77266e-05	0.000525478	0.000140035	0.0104384	0.00254775	4.36463e-05
ENCSR000AER	K562	K562	cell line	RAMPAGE	ENCFF216REM	ENCFF921TUS	0.947384	1	Medium	1	0.0255901	0.000112528	0.00679957	0.000574185	0.0328154	0.0333881	0.050628
ENCSR000AER	K562	K562	cell line	RAMPAGE	ENCFF216REM	ENCFF921TUS	0.947384	1	Medium	2	0.0201729	6.02525e-05	0.0119404	0.000364439	0.0241915	0.020642	0.007562
ENCSR000AER	K562	K562	cell line	RAMPAGE	ENCFF216REM	ENCFF921TUS	0.947384	1	Medium	3	0.00960778	4.15935e-05	0.00964894	0.000132718	0.016713	0.0131635	0.00374777
ENCSR000AER	K562	K562	cell line	RAMPAGE	ENCFF216REM	ENCFF921TUS	0.947384	1	Medium	4	0.00497731	4.81889e-05	0.00690486	0.000125436	0.0118613	0.00672889	0.000675665
ENCSR000AER	K562	K562	cell line	RAMPAGE	ENCFF216REM	ENCFF921TUS	0.947384	1	Medium	5	0.0024331	6.4496e-05	0.00540709	9.86896e-05	0.00933762	0.0042942	0.000390734
ENCSR000AER	K562	K562	cell line	RAMPAGE	ENCFF216REM	ENCFF921TUS	0.947384	1	Medium	6	0.00296195	6.29239e-05	0.00256726	0.00021664	0.00751853	0.00241244	0.00310162
ENCSR000AER	K562	K562	cell line	RAMPAGE	ENCFF216REM	ENCFF921TUS	0.947384	1	Medium	7	0.000666861	2.43624e-05	0.00396874	0.000134921	0.00668748	0.00116874	0.0011499
[truncated: 4,623 more rows]
